# Supplementary material for: Rural-urban disparities in full antenatal care utilization among women in Ethiopia: A further analysis of Mini-EDHS, 2019
Source: PLoS One. 2024 Nov 18;19(11):e0310901. doi: 10.1371/journal.pone.0310901 (PMC11573122; doi:10.1371/journal.pone.0310901)
Supplement: S1 File — (XLSX) [file pone.0310901.s001.xlsx]

## Sheet: EDHS
caseid	midx	v000	v001	v002	v003	v004	v005	v006	v007	v008	v008a	v009	v010	v011	v012	v013	v014	v015	v016	v017	v018	v019	v019a	v020	v021	v022	v023	v024	v025	v026	v027	v028	v029	v030	v031	v032	v034	v040	v042	v044	v045a	v045b	v045c	v046	v101	v102	v103	v104	v105
00010008 02	1	ET7	1	8	2	1	1543343	8	2011	1340	40758	6	1985	1026	26	3	1	1	3	#NULL!	0	0	0	0	1	1	1	1	1	#NULL!	1	104	#NULL!	101	#NULL!	#NULL!	#NULL!	1918	#NULL!	#NULL!	#NULL!	3	3	0	1	1	#NULL!	#NULL!	#NULL!
00010014 02	1	ET7	1	14	2	1	1543343	8	2011	1340	40758	1	1983	997	28	3	1	1	3	#NULL!	0	0	0	0	1	1	1	1	1	#NULL!	3	105	#NULL!	101	#NULL!	#NULL!	#NULL!	1918	#NULL!	#NULL!	#NULL!	2	3	0	1	1	#NULL!	#NULL!	#NULL!
00010021 02	1	ET7	1	21	2	1	1543343	8	2011	1340	40758	9	1984	1017	26	3	1	1	3	#NULL!	0	0	0	0	1	1	1	1	1	#NULL!	1	106	#NULL!	101	#NULL!	#NULL!	#NULL!	1918	#NULL!	#NULL!	#NULL!	2	3	0	1	1	#NULL!	#NULL!	#NULL!
00010041 02	1	ET7	1	41	2	1	1543343	8	2011	1340	40758	11	1980	971	30	4	1	1	3	#NULL!	0	0	0	0	1	1	1	1	1	#NULL!	2	105	#NULL!	101	#NULL!	#NULL!	#NULL!	1918	#NULL!	#NULL!	#NULL!	3	3	1	1	1	#NULL!	#NULL!	#NULL!
00010047 02	1	ET7	1	47	2	1	1543343	8	2011	1340	40758	2	1983	998	28	3	1	1	3	#NULL!	0	0	0	0	1	1	1	1	1	#NULL!	1	106	#NULL!	101	#NULL!	#NULL!	#NULL!	1918	#NULL!	#NULL!	#NULL!	2	3	1	1	1	#NULL!	#NULL!	#NULL!
00010054 02	1	ET7	1	54	2	1	1543343	8	2011	1340	40758	5	1984	1013	27	3	1	1	3	#NULL!	0	0	0	0	1	1	1	1	1	#NULL!	1	103	#NULL!	101	#NULL!	#NULL!	#NULL!	1918	#NULL!	#NULL!	#NULL!	3	3	0	1	1	#NULL!	#NULL!	#NULL!
00010060 02	1	ET7	1	60	2	1	1543343	8	2011	1340	40758	10	1978	946	32	4	1	1	3	#NULL!	0	0	0	0	1	1	1	1	1	#NULL!	1	104	#NULL!	101	#NULL!	#NULL!	#NULL!	1918	#NULL!	#NULL!	#NULL!	3	3	0	1	1	#NULL!	#NULL!	#NULL!
00010067 02	1	ET7	1	67	2	1	1543343	8	2011	1340	40760	2	1990	1082	21	2	1	1	5	#NULL!	0	0	0	0	1	1	1	1	1	#NULL!	1	104	#NULL!	101	#NULL!	#NULL!	#NULL!	1918	#NULL!	#NULL!	#NULL!	3	3	0	1	1	#NULL!	#NULL!	#NULL!
00010073 02	1	ET7	1	73	2	1	1543343	8	2011	1340	40758	4	1975	904	36	5	1	1	3	#NULL!	0	0	0	0	1	1	1	1	1	#NULL!	1	103	#NULL!	101	#NULL!	#NULL!	#NULL!	1918	#NULL!	#NULL!	#NULL!	3	3	0	1	1	#NULL!	#NULL!	#NULL!
00010073 02	2	ET7	1	73	2	1	1543343	8	2011	1340	40758	4	1975	904	36	5	1	1	3	#NULL!	0	0	0	0	1	1	1	1	1	#NULL!	1	103	#NULL!	101	#NULL!	#NULL!	#NULL!	1918	#NULL!	#NULL!	#NULL!	3	3	0	1	1	#NULL!	#NULL!	#NULL!
00010073 02	3	ET7	1	73	2	1	1543343	8	2011	1340	40758	4	1975	904	36	5	1	1	3	#NULL!	0	0	0	0	1	1	1	1	1	#NULL!	1	103	#NULL!	101	#NULL!	#NULL!	#NULL!	1918	#NULL!	#NULL!	#NULL!	3	3	0	1	1	#NULL!	#NULL!	#NULL!
00010080 01	1	ET7	1	80	1	1	1543343	8	2011	1340	40758	5	1981	977	30	4	1	1	3	#NULL!	0	0	0	0	1	1	1	1	1	#NULL!	2	105	#NULL!	101	#NULL!	#NULL!	#NULL!	1918	#NULL!	#NULL!	#NULL!	3	3	0	1	1	#NULL!	#NULL!	#NULL!
00010086 05	1	ET7	1	86	5	1	1543343	8	2011	1340	40758	10	1993	1126	17	1	1	1	3	#NULL!	0	0	0	0	1	1	1	1	1	#NULL!	2	106	#NULL!	101	#NULL!	#NULL!	#NULL!	1918	#NULL!	#NULL!	#NULL!	2	3	1	1	1	#NULL!	#NULL!	#NULL!
00010099 05	1	ET7	1	99	5	1	1543343	8	2011	1340	40760	5	1991	1097	20	2	1	1	5	#NULL!	0	0	0	0	1	1	1	1	1	#NULL!	1	103	#NULL!	101	#NULL!	#NULL!	#NULL!	1918	#NULL!	#NULL!	#NULL!	3	3	0	1	1	#NULL!	#NULL!	#NULL!
00010099 05	2	ET7	1	99	5	1	1543343	8	2011	1340	40760	5	1991	1097	20	2	1	1	5	#NULL!	0	0	0	0	1	1	1	1	1	#NULL!	1	103	#NULL!	101	#NULL!	#NULL!	#NULL!	1918	#NULL!	#NULL!	#NULL!	3	3	0	1	1	#NULL!	#NULL!	#NULL!
00010119 01	1	ET7	1	119	1	1	1543343	8	2011	1340	40760	11	1968	827	42	6	1	1	5	#NULL!	0	0	0	0	1	1	1	1	1	#NULL!	2	103	#NULL!	101	#NULL!	#NULL!	#NULL!	1918	#NULL!	#NULL!	#NULL!	3	3	0	1	1	#NULL!	#NULL!	#NULL!
00010132 02	1	ET7	1	132	2	1	1543343	8	2011	1340	40760	10	1984	1018	26	3	1	1	5	#NULL!	0	0	0	0	1	1	1	1	1	#NULL!	1	106	#NULL!	101	#NULL!	#NULL!	#NULL!	1918	#NULL!	#NULL!	#NULL!	2	3	0	1	1	#NULL!	#NULL!	#NULL!
00010145 02	1	ET7	1	145	2	1	1543343	8	2011	1340	40762	5	1977	929	34	4	3	1	7	#NULL!	0	0	0	0	1	1	1	1	1	#NULL!	1	104	#NULL!	101	#NULL!	#NULL!	#NULL!	1918	#NULL!	#NULL!	#NULL!	3	3	0	1	1	#NULL!	#NULL!	#NULL!
00010152 02	1	ET7	1	152	2	1	1543343	8	2011	1340	40760	5	1968	821	43	6	1	1	5	#NULL!	0	0	0	0	1	1	1	1	1	#NULL!	2	106	#NULL!	101	#NULL!	#NULL!	#NULL!	1918	#NULL!	#NULL!	#NULL!	2	3	0	1	1	#NULL!	#NULL!	#NULL!
00010184 02	1	ET7	1	184	2	1	1543343	8	2011	1340	40760	5	1986	1037	25	3	1	1	5	#NULL!	0	0	0	0	1	1	1	1	1	#NULL!	1	104	#NULL!	101	#NULL!	#NULL!	#NULL!	1918	#NULL!	#NULL!	#NULL!	3	3	0	1	1	#NULL!	#NULL!	#NULL!
00010191 02	1	ET7	1	191	2	1	1543343	8	2011	1340	40761	3	1986	1035	25	3	1	1	6	#NULL!	0	0	0	0	1	1	1	1	1	#NULL!	1	106	#NULL!	101	#NULL!	#NULL!	#NULL!	1918	#NULL!	#NULL!	#NULL!	2	3	0	1	1	#NULL!	#NULL!	#NULL!
00020013 02	1	ET7	2	13	2	2	1430241	8	2011	1340	40782	5	1989	1073	22	2	1	1	27	#NULL!	0	0	0	0	2	1	1	1	1	#NULL!	1	204	#NULL!	201	#NULL!	#NULL!	#NULL!	1850	#NULL!	#NULL!	#NULL!	3	3	0	1	1	#NULL!	#NULL!	#NULL!
00020025 02	1	ET7	2	25	2	2	1430241	8	2011	1340	40782	12	1978	948	32	4	1	1	27	#NULL!	0	0	0	0	2	1	1	1	1	#NULL!	1	201	#NULL!	201	#NULL!	#NULL!	#NULL!	1850	#NULL!	#NULL!	#NULL!	3	3	0	1	1	#NULL!	#NULL!	#NULL!
00020043 01	1	ET7	2	43	1	2	1430241	8	2011	1340	40782	6	1981	978	30	4	1	1	27	#NULL!	0	0	0	0	2	1	1	1	1	#NULL!	1	203	#NULL!	201	#NULL!	#NULL!	#NULL!	1850	#NULL!	#NULL!	#NULL!	3	3	0	1	1	#NULL!	#NULL!	#NULL!
00020050 01	1	ET7	2	50	1	2	1430241	8	2011	1340	40782	6	1973	882	38	5	1	1	27	#NULL!	0	0	0	0	2	1	1	1	1	#NULL!	2	201	#NULL!	201	#NULL!	#NULL!	#NULL!	1850	#NULL!	#NULL!	#NULL!	3	3	0	1	1	#NULL!	#NULL!	#NULL!
00020050 01	2	ET7	2	50	1	2	1430241	8	2011	1340	40782	6	1973	882	38	5	1	1	27	#NULL!	0	0	0	0	2	1	1	1	1	#NULL!	2	201	#NULL!	201	#NULL!	#NULL!	#NULL!	1850	#NULL!	#NULL!	#NULL!	3	3	0	1	1	#NULL!	#NULL!	#NULL!
00020087 01	1	ET7	2	87	1	2	1430241	8	2011	1340	40783	4	1982	988	29	3	1	1	28	#NULL!	0	0	0	0	2	1	1	1	1	#NULL!	2	204	#NULL!	201	#NULL!	#NULL!	#NULL!	1850	#NULL!	#NULL!	#NULL!	3	3	0	1	1	#NULL!	#NULL!	#NULL!
00020093 02	1	ET7	2	93	2	2	1430241	8	2011	1340	40783	2	1979	950	32	4	1	1	28	#NULL!	0	0	0	0	2	1	1	1	1	#NULL!	1	203	#NULL!	201	#NULL!	#NULL!	#NULL!	1850	#NULL!	#NULL!	#NULL!	3	3	0	1	1	#NULL!	#NULL!	#NULL!
00020093 02	2	ET7	2	93	2	2	1430241	8	2011	1340	40783	2	1979	950	32	4	1	1	28	#NULL!	0	0	0	0	2	1	1	1	1	#NULL!	1	203	#NULL!	201	#NULL!	#NULL!	#NULL!	1850	#NULL!	#NULL!	#NULL!	3	3	0	1	1	#NULL!	#NULL!	#NULL!
00020136 02	1	ET7	2	136	2	2	1430241	8	2011	1340	40782	4	1981	976	30	4	1	1	27	#NULL!	0	0	0	0	2	1	1	1	1	#NULL!	1	204	#NULL!	201	#NULL!	#NULL!	#NULL!	1850	#NULL!	#NULL!	#NULL!	3	3	0	1	1	#NULL!	#NULL!	#NULL!
00020142 01	1	ET7	2	142	1	2	1430241	8	2011	1340	40782	10	1984	1018	26	3	1	1	27	#NULL!	0	0	0	0	2	1	1	1	1	#NULL!	1	205	#NULL!	201	#NULL!	#NULL!	#NULL!	1850	#NULL!	#NULL!	#NULL!	3	3	0	1	1	#NULL!	#NULL!	#NULL!
00020148 01	1	ET7	2	148	1	2	1430241	8	2011	1340	40783	6	1977	930	34	4	1	1	28	#NULL!	0	0	0	0	2	1	1	1	1	#NULL!	1	204	#NULL!	201	#NULL!	#NULL!	#NULL!	1850	#NULL!	#NULL!	#NULL!	3	3	0	1	1	#NULL!	#NULL!	#NULL!
00020154 02	1	ET7	2	154	2	2	1430241	8	2011	1340	40782	10	1977	934	33	4	1	1	27	#NULL!	0	0	0	0	2	1	1	1	1	#NULL!	1	203	#NULL!	201	#NULL!	#NULL!	#NULL!	1850	#NULL!	#NULL!	#NULL!	3	3	0	1	1	#NULL!	#NULL!	#NULL!
00020154 02	2	ET7	2	154	2	2	1430241	8	2011	1340	40782	10	1977	934	33	4	1	1	27	#NULL!	0	0	0	0	2	1	1	1	1	#NULL!	1	203	#NULL!	201	#NULL!	#NULL!	#NULL!	1850	#NULL!	#NULL!	#NULL!	3	3	0	1	1	#NULL!	#NULL!	#NULL!
00020161 02	1	ET7	2	161	2	2	1430241	8	2011	1340	40782	4	1974	892	37	5	1	1	27	#NULL!	0	0	0	0	2	1	1	1	1	#NULL!	1	205	#NULL!	201	#NULL!	#NULL!	#NULL!	1850	#NULL!	#NULL!	#NULL!	3	3	0	1	1	#NULL!	#NULL!	#NULL!
00020179 01	1	ET7	2	179	1	2	1430241	8	2011	1340	40783	4	1986	1036	25	3	1	1	28	#NULL!	0	0	0	0	2	1	1	1	1	#NULL!	1	205	#NULL!	201	#NULL!	#NULL!	#NULL!	1850	#NULL!	#NULL!	#NULL!	3	3	0	1	1	#NULL!	#NULL!	#NULL!
00030014 01	1	ET7	3	14	1	3	1478099	7	2011	1339	40741	2	1991	1094	20	2	1	1	17	#NULL!	0	0	0	0	3	1	1	1	1	#NULL!	1	205	#NULL!	201	#NULL!	#NULL!	#NULL!	1986	#NULL!	#NULL!	#NULL!	3	3	0	1	1	#NULL!	#NULL!	#NULL!
00030021 02	1	ET7	3	21	2	3	1478099	7	2011	1339	40741	6	1978	942	33	4	1	1	17	#NULL!	0	0	0	0	3	1	1	1	1	#NULL!	1	204	#NULL!	201	#NULL!	#NULL!	#NULL!	1986	#NULL!	#NULL!	#NULL!	3	3	0	1	1	#NULL!	#NULL!	#NULL!
00030021 02	2	ET7	3	21	2	3	1478099	7	2011	1339	40741	6	1978	942	33	4	1	1	17	#NULL!	0	0	0	0	3	1	1	1	1	#NULL!	1	204	#NULL!	201	#NULL!	#NULL!	#NULL!	1986	#NULL!	#NULL!	#NULL!	3	3	0	1	1	#NULL!	#NULL!	#NULL!
00030036 02	1	ET7	3	36	2	3	1478099	7	2011	1339	40739	4	1979	952	32	4	1	1	15	#NULL!	0	0	0	0	3	1	1	1	1	#NULL!	1	204	#NULL!	201	#NULL!	#NULL!	#NULL!	1986	#NULL!	#NULL!	#NULL!	3	3	0	1	1	#NULL!	#NULL!	#NULL!
00030057 02	1	ET7	3	57	2	3	1478099	7	2011	1339	40740	6	1990	1086	21	2	1	1	16	#NULL!	0	0	0	0	3	1	1	1	1	#NULL!	1	201	#NULL!	201	#NULL!	#NULL!	#NULL!	1986	#NULL!	#NULL!	#NULL!	3	3	0	1	1	#NULL!	#NULL!	#NULL!
00030065 01	1	ET7	3	65	1	3	1478099	7	2011	1339	40739	1	1976	913	35	5	1	1	15	#NULL!	0	0	0	0	3	1	1	1	1	#NULL!	1	203	#NULL!	201	#NULL!	#NULL!	#NULL!	1986	#NULL!	#NULL!	#NULL!	3	3	0	1	1	#NULL!	#NULL!	#NULL!
00030072 02	1	ET7	3	72	2	3	1478099	7	2011	1339	40741	6	1984	1014	27	3	1	1	17	#NULL!	0	0	0	0	3	1	1	1	1	#NULL!	2	203	#NULL!	201	#NULL!	#NULL!	#NULL!	1986	#NULL!	#NULL!	#NULL!	3	3	0	1	1	#NULL!	#NULL!	#NULL!
00030079 02	1	ET7	3	79	2	3	1478099	7	2011	1339	40740	2	1974	890	37	5	1	1	16	#NULL!	0	0	0	0	3	1	1	1	1	#NULL!	1	203	#NULL!	201	#NULL!	#NULL!	#NULL!	1986	#NULL!	#NULL!	#NULL!	3	3	0	1	1	#NULL!	#NULL!	#NULL!
00030094 02	1	ET7	3	94	2	3	1478099	7	2011	1339	40740	1	1988	1057	23	2	1	1	16	#NULL!	0	0	0	0	3	1	1	1	1	#NULL!	1	201	#NULL!	201	#NULL!	#NULL!	#NULL!	1986	#NULL!	#NULL!	#NULL!	3	3	0	1	1	#NULL!	#NULL!	#NULL!
00030196 02	1	ET7	3	196	2	3	1478099	7	2011	1339	40740	5	1973	881	38	5	3	1	16	#NULL!	0	0	0	0	3	1	1	1	1	#NULL!	1	205	#NULL!	201	#NULL!	#NULL!	#NULL!	1986	#NULL!	#NULL!	#NULL!	3	3	0	1	1	#NULL!	#NULL!	#NULL!
00030196 02	2	ET7	3	196	2	3	1478099	7	2011	1339	40740	5	1973	881	38	5	3	1	16	#NULL!	0	0	0	0	3	1	1	1	1	#NULL!	1	205	#NULL!	201	#NULL!	#NULL!	#NULL!	1986	#NULL!	#NULL!	#NULL!	3	3	0	1	1	#NULL!	#NULL!	#NULL!
00030204 02	1	ET7	3	204	2	3	1478099	7	2011	1339	40740	8	1976	920	34	4	1	1	16	#NULL!	0	0	0	0	3	1	1	1	1	#NULL!	2	205	#NULL!	201	#NULL!	#NULL!	#NULL!	1986	#NULL!	#NULL!	#NULL!	3	3	0	1	1	#NULL!	#NULL!	#NULL!
00030204 02	2	ET7	3	204	2	3	1478099	7	2011	1339	40740	8	1976	920	34	4	1	1	16	#NULL!	0	0	0	0	3	1	1	1	1	#NULL!	2	205	#NULL!	201	#NULL!	#NULL!	#NULL!	1986	#NULL!	#NULL!	#NULL!	3	3	0	1	1	#NULL!	#NULL!	#NULL!
00030211 02	1	ET7	3	211	2	3	1478099	7	2011	1339	40740	5	1977	929	34	4	1	1	16	#NULL!	0	0	0	0	3	1	1	1	1	#NULL!	2	205	#NULL!	201	#NULL!	#NULL!	#NULL!	1986	#NULL!	#NULL!	#NULL!	3	3	0	1	1	#NULL!	#NULL!	#NULL!
00030211 02	2	ET7	3	211	2	3	1478099	7	2011	1339	40740	5	1977	929	34	4	1	1	16	#NULL!	0	0	0	0	3	1	1	1	1	#NULL!	2	205	#NULL!	201	#NULL!	#NULL!	#NULL!	1986	#NULL!	#NULL!	#NULL!	3	3	0	1	1	#NULL!	#NULL!	#NULL!
00030218 01	1	ET7	3	218	1	3	1478099	7	2011	1339	40740	12	1986	1044	24	2	3	1	16	#NULL!	0	0	0	0	3	1	1	1	1	#NULL!	1	205	#NULL!	201	#NULL!	#NULL!	#NULL!	1986	#NULL!	#NULL!	#NULL!	3	3	0	1	1	#NULL!	#NULL!	#NULL!
00040042 02	1	ET7	4	42	2	4	1317036	8	2011	1340	40774	10	1970	850	40	6	1	1	19	#NULL!	0	0	0	0	4	1	1	1	1	#NULL!	2	104	#NULL!	101	#NULL!	#NULL!	#NULL!	1011	#NULL!	#NULL!	#NULL!	3	3	0	1	1	#NULL!	#NULL!	#NULL!
00040042 02	2	ET7	4	42	2	4	1317036	8	2011	1340	40774	10	1970	850	40	6	1	1	19	#NULL!	0	0	0	0	4	1	1	1	1	#NULL!	2	104	#NULL!	101	#NULL!	#NULL!	#NULL!	1011	#NULL!	#NULL!	#NULL!	3	3	0	1	1	#NULL!	#NULL!	#NULL!
00040068 01	1	ET7	4	68	1	4	1317036	8	2011	1340	40774	7	1986	1039	25	3	3	1	19	#NULL!	0	0	0	0	4	1	1	1	1	#NULL!	2	106	#NULL!	101	#NULL!	#NULL!	#NULL!	1011	#NULL!	#NULL!	#NULL!	3	3	0	1	1	#NULL!	#NULL!	#NULL!
00040089 01	1	ET7	4	89	1	4	1317036	8	2011	1340	40774	11	1982	995	28	3	1	1	19	#NULL!	0	0	0	0	4	1	1	1	1	#NULL!	2	101	#NULL!	101	#NULL!	#NULL!	#NULL!	1011	#NULL!	#NULL!	#NULL!	3	3	0	1	1	#NULL!	#NULL!	#NULL!
00040100 02	1	ET7	4	100	2	4	1317036	8	2011	1340	40775	5	1984	1013	27	3	1	1	20	#NULL!	0	0	0	0	4	1	1	1	1	#NULL!	1	106	#NULL!	101	#NULL!	#NULL!	#NULL!	1011	#NULL!	#NULL!	#NULL!	2	3	1	1	1	#NULL!	#NULL!	#NULL!
00040121 01	1	ET7	4	121	1	4	1317036	8	2011	1340	40774	10	1985	1030	25	3	1	1	19	#NULL!	0	0	0	0	4	1	1	1	1	#NULL!	1	104	#NULL!	101	#NULL!	#NULL!	#NULL!	1011	#NULL!	#NULL!	#NULL!	3	3	0	1	1	#NULL!	#NULL!	#NULL!
00040126 01	1	ET7	4	126	1	4	1317036	8	2011	1340	40774	7	1979	955	32	4	3	1	19	#NULL!	0	0	0	0	4	1	1	1	1	#NULL!	1	105	#NULL!	101	#NULL!	#NULL!	#NULL!	1011	#NULL!	#NULL!	#NULL!	2	2	0	1	1	#NULL!	#NULL!	#NULL!
00040132 01	1	ET7	4	132	1	4	1317036	8	2011	1340	40774	8	1980	968	31	4	1	1	19	#NULL!	0	0	0	0	4	1	1	1	1	#NULL!	1	103	#NULL!	101	#NULL!	#NULL!	#NULL!	1011	#NULL!	#NULL!	#NULL!	3	3	0	1	1	#NULL!	#NULL!	#NULL!
00040137 02	1	ET7	4	137	2	4	1317036	8	2011	1340	40775	9	1977	933	33	4	1	1	20	#NULL!	0	0	0	0	4	1	1	1	1	#NULL!	2	103	#NULL!	101	#NULL!	#NULL!	#NULL!	1011	#NULL!	#NULL!	#NULL!	3	3	1	1	1	#NULL!	#NULL!	#NULL!
00040158 02	1	ET7	4	158	2	4	1317036	8	2011	1340	40775	7	1984	1015	27	3	3	1	20	#NULL!	0	0	0	0	4	1	1	1	1	#NULL!	1	105	#NULL!	101	#NULL!	#NULL!	#NULL!	1011	#NULL!	#NULL!	#NULL!	2	3	0	1	1	#NULL!	#NULL!	#NULL!
00050011 02	1	ET7	5	11	2	5	1378493	7	2011	1339	40739	7	1973	883	38	5	1	1	15	#NULL!	0	0	0	0	5	1	1	1	1	#NULL!	1	103	#NULL!	101	#NULL!	#NULL!	#NULL!	2144	#NULL!	#NULL!	#NULL!	3	3	0	1	1	#NULL!	#NULL!	#NULL!
00050024 02	1	ET7	5	24	2	5	1378493	7	2011	1339	40739	3	1974	891	37	5	1	1	15	#NULL!	0	0	0	0	5	1	1	1	1	#NULL!	1	104	#NULL!	101	#NULL!	#NULL!	#NULL!	2144	#NULL!	#NULL!	#NULL!	3	3	0	1	1	#NULL!	#NULL!	#NULL!
00050038 02	1	ET7	5	38	2	5	1378493	7	2011	1339	40740	3	1982	987	29	3	1	1	16	#NULL!	0	0	0	0	5	1	1	1	1	#NULL!	1	104	#NULL!	101	#NULL!	#NULL!	#NULL!	2144	#NULL!	#NULL!	#NULL!	3	3	0	1	1	#NULL!	#NULL!	#NULL!
00050045 02	1	ET7	5	45	2	5	1378493	7	2011	1339	40739	7	1987	1051	24	2	1	1	15	#NULL!	0	0	0	0	5	1	1	1	1	#NULL!	1	106	#NULL!	101	#NULL!	#NULL!	#NULL!	2144	#NULL!	#NULL!	#NULL!	2	3	0	1	1	#NULL!	#NULL!	#NULL!
00050092 03	1	ET7	5	92	3	5	1378493	7	2011	1339	40739	9	1987	1053	23	2	1	1	15	#NULL!	0	0	0	0	5	1	1	1	1	#NULL!	1	101	#NULL!	101	#NULL!	#NULL!	#NULL!	2144	#NULL!	#NULL!	#NULL!	3	3	0	1	1	#NULL!	#NULL!	#NULL!
00050125 02	1	ET7	5	125	2	5	1378493	7	2011	1339	40740	4	1978	940	33	4	3	1	16	#NULL!	0	0	0	0	5	1	1	1	1	#NULL!	1	105	#NULL!	101	#NULL!	#NULL!	#NULL!	2144	#NULL!	#NULL!	#NULL!	2	3	0	1	1	#NULL!	#NULL!	#NULL!
00050145 02	1	ET7	5	145	2	5	1378493	7	2011	1339	40740	10	1982	994	28	3	1	1	16	#NULL!	0	0	0	0	5	1	1	1	1	#NULL!	1	101	#NULL!	101	#NULL!	#NULL!	#NULL!	2144	#NULL!	#NULL!	#NULL!	3	3	0	1	1	#NULL!	#NULL!	#NULL!
00050179 02	1	ET7	5	179	2	5	1378493	7	2011	1339	40741	4	1980	964	31	4	1	1	17	#NULL!	0	0	0	0	5	1	1	1	1	#NULL!	2	103	#NULL!	101	#NULL!	#NULL!	#NULL!	2144	#NULL!	#NULL!	#NULL!	3	3	0	1	1	#NULL!	#NULL!	#NULL!
00050179 02	2	ET7	5	179	2	5	1378493	7	2011	1339	40741	4	1980	964	31	4	1	1	17	#NULL!	0	0	0	0	5	1	1	1	1	#NULL!	2	103	#NULL!	101	#NULL!	#NULL!	#NULL!	2144	#NULL!	#NULL!	#NULL!	3	3	0	1	1	#NULL!	#NULL!	#NULL!
00050185 02	1	ET7	5	185	2	5	1378493	7	2011	1339	40741	2	1982	986	29	3	3	1	17	#NULL!	0	0	0	0	5	1	1	1	1	#NULL!	1	104	#NULL!	101	#NULL!	#NULL!	#NULL!	2144	#NULL!	#NULL!	#NULL!	3	3	0	1	1	#NULL!	#NULL!	#NULL!
00050199 02	1	ET7	5	199	2	5	1378493	7	2011	1339	40740	8	1988	1064	22	2	1	1	16	#NULL!	0	0	0	0	5	1	1	1	1	#NULL!	1	104	#NULL!	101	#NULL!	#NULL!	#NULL!	2144	#NULL!	#NULL!	#NULL!	3	3	0	1	1	#NULL!	#NULL!	#NULL!
00060006 02	1	ET7	6	6	2	6	652857	9	2011	1341	40788	3	1983	999	28	3	3	1	2	#NULL!	0	0	0	0	6	2	2	1	2	#NULL!	1	103	#NULL!	101	#NULL!	#NULL!	#NULL!	1775	#NULL!	#NULL!	#NULL!	3	3	0	1	2	#NULL!	#NULL!	#NULL!
00060006 02	2	ET7	6	6	2	6	652857	9	2011	1341	40788	3	1983	999	28	3	3	1	2	#NULL!	0	0	0	0	6	2	2	1	2	#NULL!	1	103	#NULL!	101	#NULL!	#NULL!	#NULL!	1775	#NULL!	#NULL!	#NULL!	3	3	0	1	2	#NULL!	#NULL!	#NULL!
00060009 02	1	ET7	6	9	2	6	652857	9	2011	1341	40788	4	1979	952	32	4	3	1	2	#NULL!	0	0	0	0	6	2	2	1	2	#NULL!	1	104	#NULL!	101	#NULL!	#NULL!	#NULL!	1775	#NULL!	#NULL!	#NULL!	3	3	0	1	2	#NULL!	#NULL!	#NULL!
00060016 02	1	ET7	6	16	2	6	652857	9	2011	1341	40789	5	1986	1037	25	3	1	1	3	#NULL!	0	0	0	0	6	2	2	1	2	#NULL!	1	101	#NULL!	101	#NULL!	#NULL!	#NULL!	1775	#NULL!	#NULL!	#NULL!	3	3	0	1	2	#NULL!	#NULL!	#NULL!
00060016 02	2	ET7	6	16	2	6	652857	9	2011	1341	40789	5	1986	1037	25	3	1	1	3	#NULL!	0	0	0	0	6	2	2	1	2	#NULL!	1	101	#NULL!	101	#NULL!	#NULL!	#NULL!	1775	#NULL!	#NULL!	#NULL!	3	3	0	1	2	#NULL!	#NULL!	#NULL!
00060019 02	1	ET7	6	19	2	6	652857	9	2011	1341	40788	5	1988	1061	23	2	1	1	2	#NULL!	0	0	0	0	6	2	2	1	2	#NULL!	1	103	#NULL!	101	#NULL!	#NULL!	#NULL!	1775	#NULL!	#NULL!	#NULL!	3	3	0	1	2	#NULL!	#NULL!	#NULL!
00060026 02	1	ET7	6	26	2	6	652857	9	2011	1341	40788	12	1986	1044	24	2	1	1	2	#NULL!	0	0	0	0	6	2	2	1	2	#NULL!	1	106	#NULL!	101	#NULL!	#NULL!	#NULL!	1775	#NULL!	#NULL!	#NULL!	2	3	1	1	2	#NULL!	#NULL!	#NULL!
00060029 02	1	ET7	6	29	2	6	652857	9	2011	1341	40788	11	1984	1019	26	3	1	1	2	#NULL!	0	0	0	0	6	2	2	1	2	#NULL!	1	101	#NULL!	101	#NULL!	#NULL!	#NULL!	1775	#NULL!	#NULL!	#NULL!	3	3	0	1	2	#NULL!	#NULL!	#NULL!
00060029 02	2	ET7	6	29	2	6	652857	9	2011	1341	40788	11	1984	1019	26	3	1	1	2	#NULL!	0	0	0	0	6	2	2	1	2	#NULL!	1	101	#NULL!	101	#NULL!	#NULL!	#NULL!	1775	#NULL!	#NULL!	#NULL!	3	3	0	1	2	#NULL!	#NULL!	#NULL!
00060046 02	1	ET7	6	46	2	6	652857	9	2011	1341	40788	8	1967	812	44	6	1	1	2	#NULL!	0	0	0	0	6	2	2	1	2	#NULL!	1	103	#NULL!	101	#NULL!	#NULL!	#NULL!	1775	#NULL!	#NULL!	#NULL!	3	3	0	1	2	#NULL!	#NULL!	#NULL!
00060049 02	1	ET7	6	49	2	6	652857	9	2011	1341	40788	7	1987	1051	24	2	3	1	2	#NULL!	0	0	0	0	6	2	2	1	2	#NULL!	2	104	#NULL!	101	#NULL!	#NULL!	#NULL!	1775	#NULL!	#NULL!	#NULL!	3	3	0	1	2	#NULL!	#NULL!	#NULL!
00060049 02	2	ET7	6	49	2	6	652857	9	2011	1341	40788	7	1987	1051	24	2	3	1	2	#NULL!	0	0	0	0	6	2	2	1	2	#NULL!	2	104	#NULL!	101	#NULL!	#NULL!	#NULL!	1775	#NULL!	#NULL!	#NULL!	3	3	0	1	2	#NULL!	#NULL!	#NULL!
00060052 02	1	ET7	6	52	2	6	652857	9	2011	1341	40788	2	1983	998	28	3	1	1	2	#NULL!	0	0	0	0	6	2	2	1	2	#NULL!	1	106	#NULL!	101	#NULL!	#NULL!	#NULL!	1775	#NULL!	#NULL!	#NULL!	2	3	1	1	2	#NULL!	#NULL!	#NULL!
00060052 02	2	ET7	6	52	2	6	652857	9	2011	1341	40788	2	1983	998	28	3	1	1	2	#NULL!	0	0	0	0	6	2	2	1	2	#NULL!	1	106	#NULL!	101	#NULL!	#NULL!	#NULL!	1775	#NULL!	#NULL!	#NULL!	2	3	1	1	2	#NULL!	#NULL!	#NULL!
00060056 01	1	ET7	6	56	1	6	652857	9	2011	1341	40789	3	1987	1047	24	2	1	1	3	#NULL!	0	0	0	0	6	2	2	1	2	#NULL!	1	101	#NULL!	101	#NULL!	#NULL!	#NULL!	1775	#NULL!	#NULL!	#NULL!	3	3	0	1	2	#NULL!	#NULL!	#NULL!
00060056 01	2	ET7	6	56	1	6	652857	9	2011	1341	40789	3	1987	1047	24	2	1	1	3	#NULL!	0	0	0	0	6	2	2	1	2	#NULL!	1	101	#NULL!	101	#NULL!	#NULL!	#NULL!	1775	#NULL!	#NULL!	#NULL!	3	3	0	1	2	#NULL!	#NULL!	#NULL!
00060056 01	3	ET7	6	56	1	6	652857	9	2011	1341	40789	3	1987	1047	24	2	1	1	3	#NULL!	0	0	0	0	6	2	2	1	2	#NULL!	1	101	#NULL!	101	#NULL!	#NULL!	#NULL!	1775	#NULL!	#NULL!	#NULL!	3	3	0	1	2	#NULL!	#NULL!	#NULL!
00060059 02	1	ET7	6	59	2	6	652857	9	2011	1341	40788	8	1993	1124	18	1	3	1	2	#NULL!	0	0	0	0	6	2	2	1	2	#NULL!	1	103	#NULL!	101	#NULL!	#NULL!	#NULL!	1775	#NULL!	#NULL!	#NULL!	3	3	0	1	2	#NULL!	#NULL!	#NULL!
00060059 02	2	ET7	6	59	2	6	652857	9	2011	1341	40788	8	1993	1124	18	1	3	1	2	#NULL!	0	0	0	0	6	2	2	1	2	#NULL!	1	103	#NULL!	101	#NULL!	#NULL!	#NULL!	1775	#NULL!	#NULL!	#NULL!	3	3	0	1	2	#NULL!	#NULL!	#NULL!
00060069 02	1	ET7	6	69	2	6	652857	9	2011	1341	40788	6	1969	834	42	6	1	1	2	#NULL!	0	0	0	0	6	2	2	1	2	#NULL!	2	101	#NULL!	101	#NULL!	#NULL!	#NULL!	1775	#NULL!	#NULL!	#NULL!	3	3	0	1	2	#NULL!	#NULL!	#NULL!
00060072 02	1	ET7	6	72	2	6	652857	9	2011	1341	40788	2	1985	1022	26	3	3	1	2	#NULL!	0	0	0	0	6	2	2	1	2	#NULL!	1	103	#NULL!	101	#NULL!	#NULL!	#NULL!	1775	#NULL!	#NULL!	#NULL!	3	3	0	1	2	#NULL!	#NULL!	#NULL!
00060079 02	1	ET7	6	79	2	6	652857	9	2011	1341	40788	11	1980	971	30	4	1	1	2	#NULL!	0	0	0	0	6	2	2	1	2	#NULL!	1	101	#NULL!	101	#NULL!	#NULL!	#NULL!	1775	#NULL!	#NULL!	#NULL!	3	3	0	1	2	#NULL!	#NULL!	#NULL!
00060082 02	1	ET7	6	82	2	6	652857	9	2011	1341	40789	9	1987	1053	24	2	3	1	3	#NULL!	0	0	0	0	6	2	2	1	2	#NULL!	1	103	#NULL!	101	#NULL!	#NULL!	#NULL!	1775	#NULL!	#NULL!	#NULL!	3	3	0	1	2	#NULL!	#NULL!	#NULL!
00060086 02	1	ET7	6	86	2	6	652857	9	2011	1341	40789	8	1985	1028	26	3	1	1	3	#NULL!	0	0	0	0	6	2	2	1	2	#NULL!	2	103	#NULL!	101	#NULL!	#NULL!	#NULL!	1775	#NULL!	#NULL!	#NULL!	3	3	0	1	2	#NULL!	#NULL!	#NULL!
00060099 02	1	ET7	6	99	2	6	652857	9	2011	1341	40789	3	1979	951	32	4	1	1	3	#NULL!	0	0	0	0	6	2	2	1	2	#NULL!	1	104	#NULL!	101	#NULL!	#NULL!	#NULL!	1775	#NULL!	#NULL!	#NULL!	3	3	0	1	2	#NULL!	#NULL!	#NULL!
00060099 02	2	ET7	6	99	2	6	652857	9	2011	1341	40789	3	1979	951	32	4	1	1	3	#NULL!	0	0	0	0	6	2	2	1	2	#NULL!	1	104	#NULL!	101	#NULL!	#NULL!	#NULL!	1775	#NULL!	#NULL!	#NULL!	3	3	0	1	2	#NULL!	#NULL!	#NULL!
00070002 02	1	ET7	7	2	2	7	633933	9	2011	1341	40799	10	1984	1018	26	3	1	1	13	#NULL!	0	0	0	0	7	2	2	1	2	#NULL!	2	103	#NULL!	101	#NULL!	#NULL!	#NULL!	1772	#NULL!	#NULL!	#NULL!	3	3	0	1	2	#NULL!	#NULL!	#NULL!
00070029 02	1	ET7	7	29	2	7	633933	9	2011	1341	40799	7	1986	1039	25	3	3	1	13	#NULL!	0	0	0	0	7	2	2	1	2	#NULL!	1	103	#NULL!	101	#NULL!	#NULL!	#NULL!	1772	#NULL!	#NULL!	#NULL!	3	3	0	1	2	#NULL!	#NULL!	#NULL!
00070038 02	1	ET7	7	38	2	7	633933	9	2011	1341	40799	9	1978	945	33	4	1	1	13	#NULL!	0	0	0	0	7	2	2	1	2	#NULL!	1	101	#NULL!	101	#NULL!	#NULL!	#NULL!	1772	#NULL!	#NULL!	#NULL!	3	3	0	1	2	#NULL!	#NULL!	#NULL!
00070043 02	1	ET7	7	43	2	7	633933	9	2011	1341	40799	3	1981	975	30	4	3	1	13	#NULL!	0	0	0	0	7	2	2	1	2	#NULL!	1	103	#NULL!	101	#NULL!	#NULL!	#NULL!	1772	#NULL!	#NULL!	#NULL!	3	3	0	1	2	#NULL!	#NULL!	#NULL!
00070043 02	2	ET7	7	43	2	7	633933	9	2011	1341	40799	3	1981	975	30	4	3	1	13	#NULL!	0	0	0	0	7	2	2	1	2	#NULL!	1	103	#NULL!	101	#NULL!	#NULL!	#NULL!	1772	#NULL!	#NULL!	#NULL!	3	3	0	1	2	#NULL!	#NULL!	#NULL!
00070047 02	1	ET7	7	47	2	7	633933	9	2011	1341	40798	3	1990	1083	21	2	1	1	12	#NULL!	0	0	0	0	7	2	2	1	2	#NULL!	2	103	#NULL!	101	#NULL!	#NULL!	#NULL!	1772	#NULL!	#NULL!	#NULL!	3	3	0	1	2	#NULL!	#NULL!	#NULL!
00070056 02	1	ET7	7	56	2	7	633933	9	2011	1341	40798	8	1979	956	32	4	1	1	12	#NULL!	0	0	0	0	7	2	2	1	2	#NULL!	1	104	#NULL!	101	#NULL!	#NULL!	#NULL!	1772	#NULL!	#NULL!	#NULL!	3	3	0	1	2	#NULL!	#NULL!	#NULL!
00070056 02	2	ET7	7	56	2	7	633933	9	2011	1341	40798	8	1979	956	32	4	1	1	12	#NULL!	0	0	0	0	7	2	2	1	2	#NULL!	1	104	#NULL!	101	#NULL!	#NULL!	#NULL!	1772	#NULL!	#NULL!	#NULL!	3	3	0	1	2	#NULL!	#NULL!	#NULL!
00070060 02	1	ET7	7	60	2	7	633933	9	2011	1341	40798	1	1981	973	30	4	1	1	12	#NULL!	0	0	0	0	7	2	2	1	2	#NULL!	3	104	#NULL!	101	#NULL!	#NULL!	#NULL!	1772	#NULL!	#NULL!	#NULL!	3	3	0	1	2	#NULL!	#NULL!	#NULL!
00070060 02	2	ET7	7	60	2	7	633933	9	2011	1341	40798	1	1981	973	30	4	1	1	12	#NULL!	0	0	0	0	7	2	2	1	2	#NULL!	3	104	#NULL!	101	#NULL!	#NULL!	#NULL!	1772	#NULL!	#NULL!	#NULL!	3	3	0	1	2	#NULL!	#NULL!	#NULL!
00070074 02	1	ET7	7	74	2	7	633933	9	2011	1341	40798	4	1980	964	31	4	1	1	12	#NULL!	0	0	0	0	7	2	2	1	2	#NULL!	1	104	#NULL!	101	#NULL!	#NULL!	#NULL!	1772	#NULL!	#NULL!	#NULL!	3	3	0	1	2	#NULL!	#NULL!	#NULL!
00070074 02	2	ET7	7	74	2	7	633933	9	2011	1341	40798	4	1980	964	31	4	1	1	12	#NULL!	0	0	0	0	7	2	2	1	2	#NULL!	1	104	#NULL!	101	#NULL!	#NULL!	#NULL!	1772	#NULL!	#NULL!	#NULL!	3	3	0	1	2	#NULL!	#NULL!	#NULL!
00070087 02	1	ET7	7	87	2	7	633933	9	2011	1341	40799	9	1969	837	42	6	3	1	13	#NULL!	0	0	0	0	7	2	2	1	2	#NULL!	3	103	#NULL!	101	#NULL!	#NULL!	#NULL!	1772	#NULL!	#NULL!	#NULL!	3	3	0	1	2	#NULL!	#NULL!	#NULL!
00070087 02	2	ET7	7	87	2	7	633933	9	2011	1341	40799	9	1969	837	42	6	3	1	13	#NULL!	0	0	0	0	7	2	2	1	2	#NULL!	3	103	#NULL!	101	#NULL!	#NULL!	#NULL!	1772	#NULL!	#NULL!	#NULL!	3	3	0	1	2	#NULL!	#NULL!	#NULL!
00070105 02	1	ET7	7	105	2	7	633933	9	2011	1341	40798	11	1981	983	29	3	1	1	12	#NULL!	0	0	0	0	7	2	2	1	2	#NULL!	1	101	#NULL!	101	#NULL!	#NULL!	#NULL!	1772	#NULL!	#NULL!	#NULL!	3	3	0	1	2	#NULL!	#NULL!	#NULL!
00070127 02	1	ET7	7	127	2	7	633933	9	2011	1341	40798	4	1971	856	40	6	3	1	12	#NULL!	0	0	0	0	7	2	2	1	2	#NULL!	1	104	#NULL!	101	#NULL!	#NULL!	#NULL!	1772	#NULL!	#NULL!	#NULL!	3	3	0	1	2	#NULL!	#NULL!	#NULL!
00080001 02	1	ET7	8	1	2	8	899390	8	2011	1340	40786	7	1989	1075	22	2	3	1	31	#NULL!	0	0	0	0	8	2	2	1	2	#NULL!	1	103	#NULL!	101	#NULL!	#NULL!	#NULL!	1146	#NULL!	#NULL!	#NULL!	3	3	0	1	2	#NULL!	#NULL!	#NULL!
00080008 02	1	ET7	8	8	2	8	899390	8	2011	1340	40785	3	1975	903	36	5	3	1	30	#NULL!	0	0	0	0	8	2	2	1	2	#NULL!	1	104	#NULL!	101	#NULL!	#NULL!	#NULL!	1146	#NULL!	#NULL!	#NULL!	3	3	0	1	2	#NULL!	#NULL!	#NULL!
00080015 02	1	ET7	8	15	2	8	899390	8	2011	1340	40785	11	1977	935	33	4	1	1	30	#NULL!	0	0	0	0	8	2	2	1	2	#NULL!	1	106	#NULL!	101	#NULL!	#NULL!	#NULL!	1146	#NULL!	#NULL!	#NULL!	2	3	0	1	2	#NULL!	#NULL!	#NULL!
00080015 02	2	ET7	8	15	2	8	899390	8	2011	1340	40785	11	1977	935	33	4	1	1	30	#NULL!	0	0	0	0	8	2	2	1	2	#NULL!	1	106	#NULL!	101	#NULL!	#NULL!	#NULL!	1146	#NULL!	#NULL!	#NULL!	2	3	0	1	2	#NULL!	#NULL!	#NULL!
00080028 02	1	ET7	8	28	2	8	899390	8	2011	1340	40785	7	1974	895	37	5	1	1	30	#NULL!	0	0	0	0	8	2	2	1	2	#NULL!	1	104	#NULL!	101	#NULL!	#NULL!	#NULL!	1146	#NULL!	#NULL!	#NULL!	3	3	0	1	2	#NULL!	#NULL!	#NULL!
00080028 02	2	ET7	8	28	2	8	899390	8	2011	1340	40785	7	1974	895	37	5	1	1	30	#NULL!	0	0	0	0	8	2	2	1	2	#NULL!	1	104	#NULL!	101	#NULL!	#NULL!	#NULL!	1146	#NULL!	#NULL!	#NULL!	3	3	0	1	2	#NULL!	#NULL!	#NULL!
00080034 02	1	ET7	8	34	2	8	899390	8	2011	1340	40785	3	1979	951	32	4	1	1	30	#NULL!	0	0	0	0	8	2	2	1	2	#NULL!	1	106	#NULL!	101	#NULL!	#NULL!	#NULL!	1146	#NULL!	#NULL!	#NULL!	2	3	0	1	2	#NULL!	#NULL!	#NULL!
00080047 02	1	ET7	8	47	2	8	899390	8	2011	1340	40786	4	1981	976	30	4	1	1	31	#NULL!	0	0	0	0	8	2	2	1	2	#NULL!	1	101	#NULL!	101	#NULL!	#NULL!	#NULL!	1146	#NULL!	#NULL!	#NULL!	3	3	0	1	2	#NULL!	#NULL!	#NULL!
00080067 02	1	ET7	8	67	2	8	899390	8	2011	1340	40786	2	1983	998	28	3	3	1	31	#NULL!	0	0	0	0	8	2	2	1	2	#NULL!	1	104	#NULL!	101	#NULL!	#NULL!	#NULL!	1146	#NULL!	#NULL!	#NULL!	3	3	0	1	2	#NULL!	#NULL!	#NULL!
00080067 02	2	ET7	8	67	2	8	899390	8	2011	1340	40786	2	1983	998	28	3	3	1	31	#NULL!	0	0	0	0	8	2	2	1	2	#NULL!	1	104	#NULL!	101	#NULL!	#NULL!	#NULL!	1146	#NULL!	#NULL!	#NULL!	3	3	0	1	2	#NULL!	#NULL!	#NULL!
00080074 02	1	ET7	8	74	2	8	899390	8	2011	1340	40785	1	1987	1045	24	2	1	1	30	#NULL!	0	0	0	0	8	2	2	1	2	#NULL!	1	106	#NULL!	101	#NULL!	#NULL!	#NULL!	1146	#NULL!	#NULL!	#NULL!	2	3	1	1	2	#NULL!	#NULL!	#NULL!
00080074 02	2	ET7	8	74	2	8	899390	8	2011	1340	40785	1	1987	1045	24	2	1	1	30	#NULL!	0	0	0	0	8	2	2	1	2	#NULL!	1	106	#NULL!	101	#NULL!	#NULL!	#NULL!	1146	#NULL!	#NULL!	#NULL!	2	3	1	1	2	#NULL!	#NULL!	#NULL!
00080087 02	1	ET7	8	87	2	8	899390	8	2011	1340	40786	7	1987	1051	24	2	1	1	31	#NULL!	0	0	0	0	8	2	2	1	2	#NULL!	1	101	#NULL!	101	#NULL!	#NULL!	#NULL!	1146	#NULL!	#NULL!	#NULL!	3	3	0	1	2	#NULL!	#NULL!	#NULL!
00080093 02	1	ET7	8	93	2	8	899390	8	2011	1340	40786	4	1977	928	34	4	1	1	31	#NULL!	0	0	0	0	8	2	2	1	2	#NULL!	5	106	#NULL!	101	#NULL!	#NULL!	#NULL!	1146	#NULL!	#NULL!	#NULL!	2	3	0	1	2	#NULL!	#NULL!	#NULL!
00080093 02	2	ET7	8	93	2	8	899390	8	2011	1340	40786	4	1977	928	34	4	1	1	31	#NULL!	0	0	0	0	8	2	2	1	2	#NULL!	5	106	#NULL!	101	#NULL!	#NULL!	#NULL!	1146	#NULL!	#NULL!	#NULL!	2	3	0	1	2	#NULL!	#NULL!	#NULL!
00080120 02	1	ET7	8	120	2	8	899390	8	2011	1340	40786	8	1983	1004	28	3	1	1	31	#NULL!	0	0	0	0	8	2	2	1	2	#NULL!	1	104	#NULL!	101	#NULL!	#NULL!	#NULL!	1146	#NULL!	#NULL!	#NULL!	3	3	0	1	2	#NULL!	#NULL!	#NULL!
00080120 02	2	ET7	8	120	2	8	899390	8	2011	1340	40786	8	1983	1004	28	3	1	1	31	#NULL!	0	0	0	0	8	2	2	1	2	#NULL!	1	104	#NULL!	101	#NULL!	#NULL!	#NULL!	1146	#NULL!	#NULL!	#NULL!	3	3	0	1	2	#NULL!	#NULL!	#NULL!
00080126 02	1	ET7	8	126	2	8	899390	8	2011	1340	40785	2	1978	938	33	4	3	1	30	#NULL!	0	0	0	0	8	2	2	1	2	#NULL!	1	103	#NULL!	101	#NULL!	#NULL!	#NULL!	1146	#NULL!	#NULL!	#NULL!	3	3	0	1	2	#NULL!	#NULL!	#NULL!
00080133 02	1	ET7	8	133	2	8	899390	8	2011	1340	40785	2	1981	974	30	4	3	1	30	#NULL!	0	0	0	0	8	2	2	1	2	#NULL!	2	104	#NULL!	101	#NULL!	#NULL!	#NULL!	1146	#NULL!	#NULL!	#NULL!	3	3	0	1	2	#NULL!	#NULL!	#NULL!
00080139 02	1	ET7	8	139	2	8	899390	8	2011	1340	40786	9	1973	885	37	5	1	1	31	#NULL!	0	0	0	0	8	2	2	1	2	#NULL!	4	103	#NULL!	101	#NULL!	#NULL!	#NULL!	1146	#NULL!	#NULL!	#NULL!	3	3	0	1	2	#NULL!	#NULL!	#NULL!
00080139 02	2	ET7	8	139	2	8	899390	8	2011	1340	40786	9	1973	885	37	5	1	1	31	#NULL!	0	0	0	0	8	2	2	1	2	#NULL!	4	103	#NULL!	101	#NULL!	#NULL!	#NULL!	1146	#NULL!	#NULL!	#NULL!	3	3	0	1	2	#NULL!	#NULL!	#NULL!
00080152 02	1	ET7	8	152	2	8	899390	8	2011	1340	40786	10	1991	1102	19	1	1	1	31	#NULL!	0	0	0	0	8	2	2	1	2	#NULL!	1	103	#NULL!	101	#NULL!	#NULL!	#NULL!	1146	#NULL!	#NULL!	#NULL!	3	3	0	1	2	#NULL!	#NULL!	#NULL!
00080159 02	1	ET7	8	159	2	8	899390	8	2011	1340	40785	4	1980	964	31	4	1	1	30	#NULL!	0	0	0	0	8	2	2	1	2	#NULL!	1	104	#NULL!	101	#NULL!	#NULL!	#NULL!	1146	#NULL!	#NULL!	#NULL!	3	3	0	1	2	#NULL!	#NULL!	#NULL!
00080166 02	1	ET7	8	166	2	8	899390	8	2011	1340	40786	10	1993	1126	17	1	1	1	31	#NULL!	0	0	0	0	8	2	2	1	2	#NULL!	3	101	#NULL!	101	#NULL!	#NULL!	#NULL!	1146	#NULL!	#NULL!	#NULL!	3	3	0	1	2	#NULL!	#NULL!	#NULL!
00090006 02	1	ET7	9	6	2	9	652857	8	2011	1340	40782	4	1979	952	32	4	1	1	27	#NULL!	0	0	0	0	9	2	2	1	2	#NULL!	1	104	#NULL!	101	#NULL!	#NULL!	#NULL!	1263	#NULL!	#NULL!	#NULL!	3	3	0	1	2	#NULL!	#NULL!	#NULL!
00090006 02	2	ET7	9	6	2	9	652857	8	2011	1340	40782	4	1979	952	32	4	1	1	27	#NULL!	0	0	0	0	9	2	2	1	2	#NULL!	1	104	#NULL!	101	#NULL!	#NULL!	#NULL!	1263	#NULL!	#NULL!	#NULL!	3	3	0	1	2	#NULL!	#NULL!	#NULL!
00090015 02	1	ET7	9	15	2	9	652857	8	2011	1340	40782	10	1964	778	46	7	1	1	27	#NULL!	0	0	0	0	9	2	2	1	2	#NULL!	1	101	#NULL!	101	#NULL!	#NULL!	#NULL!	1263	#NULL!	#NULL!	#NULL!	3	3	0	1	2	#NULL!	#NULL!	#NULL!
00090019 03	1	ET7	9	19	3	9	652857	8	2011	1340	40783	4	1978	940	33	4	1	1	28	#NULL!	0	0	0	0	9	2	2	1	2	#NULL!	2	103	#NULL!	101	#NULL!	#NULL!	#NULL!	1263	#NULL!	#NULL!	#NULL!	3	3	0	1	2	#NULL!	#NULL!	#NULL!
00090024 02	1	ET7	9	24	2	9	652857	8	2011	1340	40782	1	1976	913	35	5	3	1	27	#NULL!	0	0	0	0	9	2	2	1	2	#NULL!	1	104	#NULL!	101	#NULL!	#NULL!	#NULL!	1263	#NULL!	#NULL!	#NULL!	3	3	0	1	2	#NULL!	#NULL!	#NULL!
00090037 02	1	ET7	9	37	2	9	652857	8	2011	1340	40782	10	1976	922	34	4	1	1	27	#NULL!	0	0	0	0	9	2	2	1	2	#NULL!	1	103	#NULL!	101	#NULL!	#NULL!	#NULL!	1263	#NULL!	#NULL!	#NULL!	3	3	0	1	2	#NULL!	#NULL!	#NULL!
00090042 02	1	ET7	9	42	2	9	652857	8	2011	1340	40783	5	1966	797	45	7	1	1	28	#NULL!	0	0	0	0	9	2	2	1	2	#NULL!	2	104	#NULL!	101	#NULL!	#NULL!	#NULL!	1263	#NULL!	#NULL!	#NULL!	3	3	0	1	2	#NULL!	#NULL!	#NULL!
00090060 02	1	ET7	9	60	2	9	652857	8	2011	1340	40781	8	1986	1040	25	3	3	1	26	#NULL!	0	0	0	0	9	2	2	1	2	#NULL!	1	104	#NULL!	101	#NULL!	#NULL!	#NULL!	1263	#NULL!	#NULL!	#NULL!	3	3	0	1	2	#NULL!	#NULL!	#NULL!
00090060 02	2	ET7	9	60	2	9	652857	8	2011	1340	40781	8	1986	1040	25	3	3	1	26	#NULL!	0	0	0	0	9	2	2	1	2	#NULL!	1	104	#NULL!	101	#NULL!	#NULL!	#NULL!	1263	#NULL!	#NULL!	#NULL!	3	3	0	1	2	#NULL!	#NULL!	#NULL!
00090064 02	1	ET7	9	64	2	9	652857	8	2011	1340	40781	7	1979	955	32	4	1	1	26	#NULL!	0	0	0	0	9	2	2	1	2	#NULL!	1	103	#NULL!	101	#NULL!	#NULL!	#NULL!	1263	#NULL!	#NULL!	#NULL!	3	3	0	1	2	#NULL!	#NULL!	#NULL!
00090078 02	1	ET7	9	78	2	9	652857	8	2011	1340	40783	8	1991	1100	20	2	1	1	28	#NULL!	0	0	0	0	9	2	2	1	2	#NULL!	1	106	#NULL!	101	#NULL!	#NULL!	#NULL!	1263	#NULL!	#NULL!	#NULL!	3	3	0	1	2	#NULL!	#NULL!	#NULL!
00090082 02	1	ET7	9	82	2	9	652857	8	2011	1340	40781	11	1988	1067	22	2	1	1	26	#NULL!	0	0	0	0	9	2	2	1	2	#NULL!	3	101	#NULL!	101	#NULL!	#NULL!	#NULL!	1263	#NULL!	#NULL!	#NULL!	3	3	0	1	2	#NULL!	#NULL!	#NULL!
00090087 02	1	ET7	9	87	2	9	652857	8	2011	1340	40781	2	1981	974	30	4	3	1	26	#NULL!	0	0	0	0	9	2	2	1	2	#NULL!	1	106	#NULL!	101	#NULL!	#NULL!	#NULL!	1263	#NULL!	#NULL!	#NULL!	2	3	0	1	2	#NULL!	#NULL!	#NULL!
00090087 02	2	ET7	9	87	2	9	652857	8	2011	1340	40781	2	1981	974	30	4	3	1	26	#NULL!	0	0	0	0	9	2	2	1	2	#NULL!	1	106	#NULL!	101	#NULL!	#NULL!	#NULL!	1263	#NULL!	#NULL!	#NULL!	2	3	0	1	2	#NULL!	#NULL!	#NULL!
00090091 02	1	ET7	9	91	2	9	652857	8	2011	1340	40781	11	1989	1079	21	2	1	1	26	#NULL!	0	0	0	0	9	2	2	1	2	#NULL!	1	104	#NULL!	101	#NULL!	#NULL!	#NULL!	1263	#NULL!	#NULL!	#NULL!	3	3	0	1	2	#NULL!	#NULL!	#NULL!
00090096 02	1	ET7	9	96	2	9	652857	8	2011	1340	40782	10	1991	1102	19	1	1	1	27	#NULL!	0	0	0	0	9	2	2	1	2	#NULL!	1	103	#NULL!	101	#NULL!	#NULL!	#NULL!	1263	#NULL!	#NULL!	#NULL!	3	3	0	1	2	#NULL!	#NULL!	#NULL!
00090100 02	1	ET7	9	100	2	9	652857	8	2011	1340	40783	4	1969	832	42	6	3	1	28	#NULL!	0	0	0	0	9	2	2	1	2	#NULL!	2	104	#NULL!	101	#NULL!	#NULL!	#NULL!	1263	#NULL!	#NULL!	#NULL!	3	3	0	1	2	#NULL!	#NULL!	#NULL!
00090105 02	1	ET7	9	105	2	9	652857	8	2011	1340	40782	6	1984	1014	27	3	1	1	27	#NULL!	0	0	0	0	9	2	2	1	2	#NULL!	2	101	#NULL!	101	#NULL!	#NULL!	#NULL!	1263	#NULL!	#NULL!	#NULL!	3	3	0	1	2	#NULL!	#NULL!	#NULL!
00090105 02	2	ET7	9	105	2	9	652857	8	2011	1340	40782	6	1984	1014	27	3	1	1	27	#NULL!	0	0	0	0	9	2	2	1	2	#NULL!	2	101	#NULL!	101	#NULL!	#NULL!	#NULL!	1263	#NULL!	#NULL!	#NULL!	3	3	0	1	2	#NULL!	#NULL!	#NULL!
00090114 02	1	ET7	9	114	2	9	652857	8	2011	1340	40783	5	1982	989	29	3	1	1	28	#NULL!	0	0	0	0	9	2	2	1	2	#NULL!	2	101	#NULL!	101	#NULL!	#NULL!	#NULL!	1263	#NULL!	#NULL!	#NULL!	3	3	0	1	2	#NULL!	#NULL!	#NULL!
00090118 02	1	ET7	9	118	2	9	652857	8	2011	1340	40783	3	1971	855	40	6	3	1	28	#NULL!	0	0	0	0	9	2	2	1	2	#NULL!	5	103	#NULL!	101	#NULL!	#NULL!	#NULL!	1263	#NULL!	#NULL!	#NULL!	3	3	0	1	2	#NULL!	#NULL!	#NULL!
00090123 02	1	ET7	9	123	2	9	652857	8	2011	1340	40782	5	1989	1073	22	2	1	1	27	#NULL!	0	0	0	0	9	2	2	1	2	#NULL!	1	104	#NULL!	101	#NULL!	#NULL!	#NULL!	1263	#NULL!	#NULL!	#NULL!	3	3	0	1	2	#NULL!	#NULL!	#NULL!
00090123 02	2	ET7	9	123	2	9	652857	8	2011	1340	40782	5	1989	1073	22	2	1	1	27	#NULL!	0	0	0	0	9	2	2	1	2	#NULL!	1	104	#NULL!	101	#NULL!	#NULL!	#NULL!	1263	#NULL!	#NULL!	#NULL!	3	3	0	1	2	#NULL!	#NULL!	#NULL!
00100010 02	1	ET7	10	10	2	10	620214	7	2011	1339	40755	6	1976	918	35	5	1	1	31	#NULL!	0	0	0	0	10	2	2	1	2	#NULL!	2	203	#NULL!	201	#NULL!	#NULL!	#NULL!	2138	#NULL!	#NULL!	#NULL!	3	3	0	1	2	#NULL!	#NULL!	#NULL!
00100016 02	1	ET7	10	16	2	10	620214	7	2011	1339	40755	7	1991	1099	20	2	1	1	31	#NULL!	0	0	0	0	10	2	2	1	2	#NULL!	1	205	#NULL!	201	#NULL!	#NULL!	#NULL!	2138	#NULL!	#NULL!	#NULL!	3	3	0	1	2	#NULL!	#NULL!	#NULL!
00100019 02	1	ET7	10	19	2	10	620214	7	2011	1339	40755	5	1979	953	32	4	1	1	31	#NULL!	0	0	0	0	10	2	2	1	2	#NULL!	1	204	#NULL!	201	#NULL!	#NULL!	#NULL!	2138	#NULL!	#NULL!	#NULL!	3	3	0	1	2	#NULL!	#NULL!	#NULL!
00100019 02	2	ET7	10	19	2	10	620214	7	2011	1339	40755	5	1979	953	32	4	1	1	31	#NULL!	0	0	0	0	10	2	2	1	2	#NULL!	1	204	#NULL!	201	#NULL!	#NULL!	#NULL!	2138	#NULL!	#NULL!	#NULL!	3	3	0	1	2	#NULL!	#NULL!	#NULL!
00100022 02	1	ET7	10	22	2	10	620214	8	2011	1340	40756	6	1978	942	33	4	1	1	1	#NULL!	0	0	0	0	10	2	2	1	2	#NULL!	1	203	#NULL!	201	#NULL!	#NULL!	#NULL!	2138	#NULL!	#NULL!	#NULL!	3	3	0	1	2	#NULL!	#NULL!	#NULL!
00100022 02	2	ET7	10	22	2	10	620214	8	2011	1340	40756	6	1978	942	33	4	1	1	1	#NULL!	0	0	0	0	10	2	2	1	2	#NULL!	1	203	#NULL!	201	#NULL!	#NULL!	#NULL!	2138	#NULL!	#NULL!	#NULL!	3	3	0	1	2	#NULL!	#NULL!	#NULL!
00100035 02	1	ET7	10	35	2	10	620214	7	2011	1339	40755	6	1971	858	40	6	1	1	31	#NULL!	0	0	0	0	10	2	2	1	2	#NULL!	1	204	#NULL!	201	#NULL!	#NULL!	#NULL!	2138	#NULL!	#NULL!	#NULL!	3	3	0	1	2	#NULL!	#NULL!	#NULL!
00100038 02	1	ET7	10	38	2	10	620214	7	2011	1339	40755	12	1968	828	42	6	1	1	31	#NULL!	0	0	0	0	10	2	2	1	2	#NULL!	1	203	#NULL!	201	#NULL!	#NULL!	#NULL!	2138	#NULL!	#NULL!	#NULL!	3	3	0	1	2	#NULL!	#NULL!	#NULL!
00100045 02	1	ET7	10	45	2	10	620214	7	2011	1339	40755	6	1985	1026	26	3	3	1	31	#NULL!	0	0	0	0	10	2	2	1	2	#NULL!	1	205	#NULL!	201	#NULL!	#NULL!	#NULL!	2138	#NULL!	#NULL!	#NULL!	3	3	0	1	2	#NULL!	#NULL!	#NULL!
00100048 01	1	ET7	10	48	1	10	620214	8	2011	1340	40756	2	1983	998	28	3	1	1	1	#NULL!	0	0	0	0	10	2	2	1	2	#NULL!	3	201	#NULL!	201	#NULL!	#NULL!	#NULL!	2138	#NULL!	#NULL!	#NULL!	3	2	0	1	2	#NULL!	#NULL!	#NULL!
00100054 02	1	ET7	10	54	2	10	620214	8	2011	1340	40757	5	1993	1121	18	1	1	1	2	#NULL!	0	0	0	0	10	2	2	1	2	#NULL!	4	204	#NULL!	201	#NULL!	#NULL!	#NULL!	2138	#NULL!	#NULL!	#NULL!	3	3	0	1	2	#NULL!	#NULL!	#NULL!
00100060 02	1	ET7	10	60	2	10	620214	8	2011	1340	40756	9	1978	945	32	4	1	1	1	#NULL!	0	0	0	0	10	2	2	1	2	#NULL!	1	201	#NULL!	201	#NULL!	#NULL!	#NULL!	2138	#NULL!	#NULL!	#NULL!	3	3	0	1	2	#NULL!	#NULL!	#NULL!
00100060 02	2	ET7	10	60	2	10	620214	8	2011	1340	40756	9	1978	945	32	4	1	1	1	#NULL!	0	0	0	0	10	2	2	1	2	#NULL!	1	201	#NULL!	201	#NULL!	#NULL!	#NULL!	2138	#NULL!	#NULL!	#NULL!	3	3	0	1	2	#NULL!	#NULL!	#NULL!
00100067 01	1	ET7	10	67	1	10	620214	8	2011	1340	40756	9	1983	1005	27	3	1	1	1	#NULL!	0	0	0	0	10	2	2	1	2	#NULL!	1	204	#NULL!	201	#NULL!	#NULL!	#NULL!	2138	#NULL!	#NULL!	#NULL!	3	3	0	1	2	#NULL!	#NULL!	#NULL!
00100070 02	1	ET7	10	70	2	10	620214	8	2011	1340	40756	1	1987	1045	24	2	1	1	1	#NULL!	0	0	0	0	10	2	2	1	2	#NULL!	5	205	#NULL!	201	#NULL!	#NULL!	#NULL!	2138	#NULL!	#NULL!	#NULL!	3	3	0	1	2	#NULL!	#NULL!	#NULL!
00100070 02	2	ET7	10	70	2	10	620214	8	2011	1340	40756	1	1987	1045	24	2	1	1	1	#NULL!	0	0	0	0	10	2	2	1	2	#NULL!	5	205	#NULL!	201	#NULL!	#NULL!	#NULL!	2138	#NULL!	#NULL!	#NULL!	3	3	0	1	2	#NULL!	#NULL!	#NULL!
00100083 02	1	ET7	10	83	2	10	620214	8	2011	1340	40756	8	1974	896	37	5	1	1	1	#NULL!	0	0	0	0	10	2	2	1	2	#NULL!	1	203	#NULL!	201	#NULL!	#NULL!	#NULL!	2138	#NULL!	#NULL!	#NULL!	3	3	0	1	2	#NULL!	#NULL!	#NULL!
00100083 03	1	ET7	10	83	3	10	620214	8	2011	1340	40756	10	1992	1114	18	1	1	1	1	#NULL!	0	0	0	0	10	2	2	1	2	#NULL!	1	203	#NULL!	201	#NULL!	#NULL!	#NULL!	2138	#NULL!	#NULL!	#NULL!	3	3	0	1	2	#NULL!	#NULL!	#NULL!
00100089 02	1	ET7	10	89	2	10	620214	8	2011	1340	40756	3	1986	1035	25	3	1	1	1	#NULL!	0	0	0	0	10	2	2	1	2	#NULL!	1	204	#NULL!	201	#NULL!	#NULL!	#NULL!	2138	#NULL!	#NULL!	#NULL!	3	3	0	1	2	#NULL!	#NULL!	#NULL!
00100089 02	2	ET7	10	89	2	10	620214	8	2011	1340	40756	3	1986	1035	25	3	1	1	1	#NULL!	0	0	0	0	10	2	2	1	2	#NULL!	1	204	#NULL!	201	#NULL!	#NULL!	#NULL!	2138	#NULL!	#NULL!	#NULL!	3	3	0	1	2	#NULL!	#NULL!	#NULL!
00100092 02	1	ET7	10	92	2	10	620214	8	2011	1340	40756	7	1984	1015	27	3	1	1	1	#NULL!	0	0	0	0	10	2	2	1	2	#NULL!	1	204	#NULL!	201	#NULL!	#NULL!	#NULL!	2138	#NULL!	#NULL!	#NULL!	3	3	0	1	2	#NULL!	#NULL!	#NULL!
00100092 02	2	ET7	10	92	2	10	620214	8	2011	1340	40756	7	1984	1015	27	3	1	1	1	#NULL!	0	0	0	0	10	2	2	1	2	#NULL!	1	204	#NULL!	201	#NULL!	#NULL!	#NULL!	2138	#NULL!	#NULL!	#NULL!	3	3	0	1	2	#NULL!	#NULL!	#NULL!
00110018 02	1	ET7	11	18	2	11	612769	8	2011	1340	40767	3	1967	807	44	6	1	1	12	#NULL!	0	0	0	0	11	2	2	1	2	#NULL!	1	201	#NULL!	201	#NULL!	#NULL!	#NULL!	1907	#NULL!	#NULL!	#NULL!	3	3	0	1	2	#NULL!	#NULL!	#NULL!
00110018 02	2	ET7	11	18	2	11	612769	8	2011	1340	40767	3	1967	807	44	6	1	1	12	#NULL!	0	0	0	0	11	2	2	1	2	#NULL!	1	201	#NULL!	201	#NULL!	#NULL!	#NULL!	1907	#NULL!	#NULL!	#NULL!	3	3	0	1	2	#NULL!	#NULL!	#NULL!
00110032 02	1	ET7	11	32	2	11	612769	8	2011	1340	40767	7	1976	919	35	5	1	1	12	#NULL!	0	0	0	0	11	2	2	1	2	#NULL!	1	201	#NULL!	201	#NULL!	#NULL!	#NULL!	1907	#NULL!	#NULL!	#NULL!	3	3	0	1	2	#NULL!	#NULL!	#NULL!
00110039 02	1	ET7	11	39	2	11	612769	8	2011	1340	40767	7	1978	943	33	4	1	1	12	#NULL!	0	0	0	0	11	2	2	1	2	#NULL!	4	204	#NULL!	201	#NULL!	#NULL!	#NULL!	1907	#NULL!	#NULL!	#NULL!	2	2	0	1	2	#NULL!	#NULL!	#NULL!
00110050 02	1	ET7	11	50	2	11	612769	8	2011	1340	40768	4	1984	1012	27	3	1	1	13	#NULL!	0	0	0	0	11	2	2	1	2	#NULL!	1	205	#NULL!	201	#NULL!	#NULL!	#NULL!	1907	#NULL!	#NULL!	#NULL!	3	3	0	1	2	#NULL!	#NULL!	#NULL!
00110057 02	1	ET7	11	57	2	11	612769	8	2011	1340	40768	3	1986	1035	25	3	1	1	13	#NULL!	0	0	0	0	11	2	2	1	2	#NULL!	1	203	#NULL!	201	#NULL!	#NULL!	#NULL!	1907	#NULL!	#NULL!	#NULL!	3	3	0	1	2	#NULL!	#NULL!	#NULL!
00110064 02	1	ET7	11	64	2	11	612769	8	2011	1340	40768	4	1991	1096	20	2	1	1	13	#NULL!	0	0	0	0	11	2	2	1	2	#NULL!	2	205	#NULL!	201	#NULL!	#NULL!	#NULL!	1907	#NULL!	#NULL!	#NULL!	3	3	0	1	2	#NULL!	#NULL!	#NULL!
00110071 02	1	ET7	11	71	2	11	612769	8	2011	1340	40768	7	1981	979	30	4	1	1	13	#NULL!	0	0	0	0	11	2	2	1	2	#NULL!	1	204	#NULL!	201	#NULL!	#NULL!	#NULL!	1907	#NULL!	#NULL!	#NULL!	3	3	0	1	2	#NULL!	#NULL!	#NULL!
00110089 02	1	ET7	11	89	2	11	612769	8	2011	1340	40768	3	1966	795	45	7	1	1	13	#NULL!	0	0	0	0	11	2	2	1	2	#NULL!	1	203	#NULL!	201	#NULL!	#NULL!	#NULL!	1907	#NULL!	#NULL!	#NULL!	3	3	0	1	2	#NULL!	#NULL!	#NULL!
00110107 02	1	ET7	11	107	2	11	612769	8	2011	1340	40768	7	1988	1063	23	2	1	1	13	#NULL!	0	0	0	0	11	2	2	1	2	#NULL!	1	204	#NULL!	201	#NULL!	#NULL!	#NULL!	1907	#NULL!	#NULL!	#NULL!	3	3	0	1	2	#NULL!	#NULL!	#NULL!
00120003 05	1	ET7	12	3	5	12	674439	8	2011	1340	40758	6	1991	1098	20	2	1	1	3	#NULL!	0	0	0	0	12	2	2	1	2	#NULL!	1	201	#NULL!	201	#NULL!	#NULL!	#NULL!	2063	#NULL!	#NULL!	#NULL!	3	3	0	1	2	#NULL!	#NULL!	#NULL!
00120012 02	1	ET7	12	12	2	12	674439	8	2011	1340	40758	7	1986	1039	25	3	1	1	3	#NULL!	0	0	0	0	12	2	2	1	2	#NULL!	1	204	#NULL!	201	#NULL!	#NULL!	#NULL!	2063	#NULL!	#NULL!	#NULL!	3	3	0	1	2	#NULL!	#NULL!	#NULL!
00120012 02	2	ET7	12	12	2	12	674439	8	2011	1340	40758	7	1986	1039	25	3	1	1	3	#NULL!	0	0	0	0	12	2	2	1	2	#NULL!	1	204	#NULL!	201	#NULL!	#NULL!	#NULL!	2063	#NULL!	#NULL!	#NULL!	3	3	0	1	2	#NULL!	#NULL!	#NULL!
00120016 02	1	ET7	12	16	2	12	674439	8	2011	1340	40758	10	1974	898	36	5	1	1	3	#NULL!	0	0	0	0	12	2	2	1	2	#NULL!	2	205	#NULL!	201	#NULL!	#NULL!	#NULL!	2063	#NULL!	#NULL!	#NULL!	3	3	0	1	2	#NULL!	#NULL!	#NULL!
00120016 02	2	ET7	12	16	2	12	674439	8	2011	1340	40758	10	1974	898	36	5	1	1	3	#NULL!	0	0	0	0	12	2	2	1	2	#NULL!	2	205	#NULL!	201	#NULL!	#NULL!	#NULL!	2063	#NULL!	#NULL!	#NULL!	3	3	0	1	2	#NULL!	#NULL!	#NULL!
00120020 02	1	ET7	12	20	2	12	674439	8	2011	1340	40760	3	1973	879	38	5	1	1	5	#NULL!	0	0	0	0	12	2	2	1	2	#NULL!	1	201	#NULL!	201	#NULL!	#NULL!	#NULL!	2063	#NULL!	#NULL!	#NULL!	3	3	0	1	2	#NULL!	#NULL!	#NULL!
00120041 02	1	ET7	12	41	2	12	674439	8	2011	1340	40761	6	1962	750	49	7	1	1	6	#NULL!	0	0	0	0	12	2	2	1	2	#NULL!	1	203	#NULL!	201	#NULL!	#NULL!	#NULL!	2063	#NULL!	#NULL!	#NULL!	3	3	0	1	2	#NULL!	#NULL!	#NULL!
00120045 03	1	ET7	12	45	3	12	674439	8	2011	1340	40761	7	1982	991	29	3	1	1	6	#NULL!	0	0	0	0	12	2	2	1	2	#NULL!	1	204	#NULL!	201	#NULL!	#NULL!	#NULL!	2063	#NULL!	#NULL!	#NULL!	3	3	0	1	2	#NULL!	#NULL!	#NULL!
00120066 02	1	ET7	12	66	2	12	674439	8	2011	1340	40761	2	1979	950	32	4	1	1	6	#NULL!	0	0	0	0	12	2	2	1	2	#NULL!	1	203	#NULL!	201	#NULL!	#NULL!	#NULL!	2063	#NULL!	#NULL!	#NULL!	3	3	0	1	2	#NULL!	#NULL!	#NULL!
00120083 04	1	ET7	12	83	4	12	674439	8	2011	1340	40760	5	1990	1085	21	2	1	1	5	#NULL!	0	0	0	0	12	2	2	1	2	#NULL!	1	204	#NULL!	201	#NULL!	#NULL!	#NULL!	2063	#NULL!	#NULL!	#NULL!	3	3	0	1	2	#NULL!	#NULL!	#NULL!
00120095 02	1	ET7	12	95	2	12	674439	8	2011	1340	40760	7	1986	1039	25	3	1	1	5	#NULL!	0	0	0	0	12	2	2	1	2	#NULL!	1	201	#NULL!	201	#NULL!	#NULL!	#NULL!	2063	#NULL!	#NULL!	#NULL!	3	3	0	1	2	#NULL!	#NULL!	#NULL!
00120124 02	1	ET7	12	124	2	12	674439	8	2011	1340	40761	6	1970	846	41	6	1	1	6	#NULL!	0	0	0	0	12	2	2	1	2	#NULL!	1	203	#NULL!	201	#NULL!	#NULL!	#NULL!	2063	#NULL!	#NULL!	#NULL!	3	3	0	1	2	#NULL!	#NULL!	#NULL!
00130002 02	1	ET7	13	2	2	13	658686	8	2011	1340	40763	8	1973	884	38	5	1	1	8	#NULL!	0	0	0	0	13	2	2	1	2	#NULL!	1	201	#NULL!	201	#NULL!	#NULL!	#NULL!	1859	#NULL!	#NULL!	#NULL!	3	3	0	1	2	#NULL!	#NULL!	#NULL!
00130006 02	1	ET7	13	6	2	13	658686	8	2011	1340	40763	9	1971	861	39	5	1	1	8	#NULL!	0	0	0	0	13	2	2	1	2	#NULL!	2	203	#NULL!	201	#NULL!	#NULL!	#NULL!	1859	#NULL!	#NULL!	#NULL!	3	3	0	1	2	#NULL!	#NULL!	#NULL!
00130014 02	1	ET7	13	14	2	13	658686	8	2011	1340	40763	7	1976	919	35	5	1	1	8	#NULL!	0	0	0	0	13	2	2	1	2	#NULL!	2	205	#NULL!	201	#NULL!	#NULL!	#NULL!	1859	#NULL!	#NULL!	#NULL!	3	3	0	1	2	#NULL!	#NULL!	#NULL!
00130044 02	1	ET7	13	44	2	13	658686	8	2011	1340	40762	6	1976	918	35	5	1	1	7	#NULL!	0	0	0	0	13	2	2	1	2	#NULL!	1	204	#NULL!	201	#NULL!	#NULL!	#NULL!	1859	#NULL!	#NULL!	#NULL!	3	3	0	1	2	#NULL!	#NULL!	#NULL!
00130048 02	1	ET7	13	48	2	13	658686	8	2011	1340	40765	4	1979	952	32	4	1	1	10	#NULL!	0	0	0	0	13	2	2	1	2	#NULL!	3	204	#NULL!	201	#NULL!	#NULL!	#NULL!	1859	#NULL!	#NULL!	#NULL!	3	3	0	1	2	#NULL!	#NULL!	#NULL!
00130048 02	2	ET7	13	48	2	13	658686	8	2011	1340	40765	4	1979	952	32	4	1	1	10	#NULL!	0	0	0	0	13	2	2	1	2	#NULL!	3	204	#NULL!	201	#NULL!	#NULL!	#NULL!	1859	#NULL!	#NULL!	#NULL!	3	3	0	1	2	#NULL!	#NULL!	#NULL!
00130051 02	1	ET7	13	51	2	13	658686	8	2011	1340	40765	1	1981	973	30	4	1	1	10	#NULL!	0	0	0	0	13	2	2	1	2	#NULL!	1	201	#NULL!	201	#NULL!	#NULL!	#NULL!	1859	#NULL!	#NULL!	#NULL!	3	3	0	1	2	#NULL!	#NULL!	#NULL!
00130074 02	1	ET7	13	74	2	13	658686	8	2011	1340	40764	5	1985	1025	26	3	1	1	9	#NULL!	0	0	0	0	13	2	2	1	2	#NULL!	1	204	#NULL!	201	#NULL!	#NULL!	#NULL!	1859	#NULL!	#NULL!	#NULL!	3	3	0	1	2	#NULL!	#NULL!	#NULL!
00130085 02	1	ET7	13	85	2	13	658686	8	2011	1340	40764	2	1977	926	34	4	1	1	9	#NULL!	0	0	0	0	13	2	2	1	2	#NULL!	1	203	#NULL!	201	#NULL!	#NULL!	#NULL!	1859	#NULL!	#NULL!	#NULL!	3	3	0	1	2	#NULL!	#NULL!	#NULL!
00130085 02	2	ET7	13	85	2	13	658686	8	2011	1340	40764	2	1977	926	34	4	1	1	9	#NULL!	0	0	0	0	13	2	2	1	2	#NULL!	1	203	#NULL!	201	#NULL!	#NULL!	#NULL!	1859	#NULL!	#NULL!	#NULL!	3	3	0	1	2	#NULL!	#NULL!	#NULL!
00130089 02	1	ET7	13	89	2	13	658686	8	2011	1340	40764	3	1986	1035	25	3	1	1	9	#NULL!	0	0	0	0	13	2	2	1	2	#NULL!	3	204	#NULL!	201	#NULL!	#NULL!	#NULL!	1859	#NULL!	#NULL!	#NULL!	3	3	0	1	2	#NULL!	#NULL!	#NULL!
00130089 02	2	ET7	13	89	2	13	658686	8	2011	1340	40764	3	1986	1035	25	3	1	1	9	#NULL!	0	0	0	0	13	2	2	1	2	#NULL!	3	204	#NULL!	201	#NULL!	#NULL!	#NULL!	1859	#NULL!	#NULL!	#NULL!	3	3	0	1	2	#NULL!	#NULL!	#NULL!
00140013 02	1	ET7	14	13	2	14	991603	8	2011	1340	40781	5	1991	1097	20	2	1	1	26	#NULL!	0	0	0	0	14	2	2	1	2	#NULL!	1	201	#NULL!	201	#NULL!	#NULL!	#NULL!	1897	#NULL!	#NULL!	#NULL!	3	3	0	1	2	#NULL!	#NULL!	#NULL!
00140013 02	2	ET7	14	13	2	14	991603	8	2011	1340	40781	5	1991	1097	20	2	1	1	26	#NULL!	0	0	0	0	14	2	2	1	2	#NULL!	1	201	#NULL!	201	#NULL!	#NULL!	#NULL!	1897	#NULL!	#NULL!	#NULL!	3	3	0	1	2	#NULL!	#NULL!	#NULL!
00140018 02	1	ET7	14	18	2	14	991603	8	2011	1340	40778	3	1977	927	34	4	1	1	23	#NULL!	0	0	0	0	14	2	2	1	2	#NULL!	1	205	#NULL!	201	#NULL!	#NULL!	#NULL!	1897	#NULL!	#NULL!	#NULL!	3	3	0	1	2	#NULL!	#NULL!	#NULL!
00140018 02	2	ET7	14	18	2	14	991603	8	2011	1340	40778	3	1977	927	34	4	1	1	23	#NULL!	0	0	0	0	14	2	2	1	2	#NULL!	1	205	#NULL!	201	#NULL!	#NULL!	#NULL!	1897	#NULL!	#NULL!	#NULL!	3	3	0	1	2	#NULL!	#NULL!	#NULL!
00140024 02	1	ET7	14	24	2	14	991603	8	2011	1340	40778	5	1977	929	34	4	1	1	23	#NULL!	0	0	0	0	14	2	2	1	2	#NULL!	1	201	#NULL!	201	#NULL!	#NULL!	#NULL!	1897	#NULL!	#NULL!	#NULL!	3	3	0	1	2	#NULL!	#NULL!	#NULL!
00140024 02	2	ET7	14	24	2	14	991603	8	2011	1340	40778	5	1977	929	34	4	1	1	23	#NULL!	0	0	0	0	14	2	2	1	2	#NULL!	1	201	#NULL!	201	#NULL!	#NULL!	#NULL!	1897	#NULL!	#NULL!	#NULL!	3	3	0	1	2	#NULL!	#NULL!	#NULL!
00140029 02	1	ET7	14	29	2	14	991603	8	2011	1340	40781	11	1991	1103	19	1	1	1	26	#NULL!	0	0	0	0	14	2	2	1	2	#NULL!	4	203	#NULL!	201	#NULL!	#NULL!	#NULL!	1897	#NULL!	#NULL!	#NULL!	3	3	0	1	2	#NULL!	#NULL!	#NULL!
00140035 02	1	ET7	14	35	2	14	991603	8	2011	1340	40778	7	1989	1075	22	2	1	1	23	#NULL!	0	0	0	0	14	2	2	1	2	#NULL!	3	204	#NULL!	201	#NULL!	#NULL!	#NULL!	1897	#NULL!	#NULL!	#NULL!	3	3	0	1	2	#NULL!	#NULL!	#NULL!
00140035 02	2	ET7	14	35	2	14	991603	8	2011	1340	40778	7	1989	1075	22	2	1	1	23	#NULL!	0	0	0	0	14	2	2	1	2	#NULL!	3	204	#NULL!	201	#NULL!	#NULL!	#NULL!	1897	#NULL!	#NULL!	#NULL!	3	3	0	1	2	#NULL!	#NULL!	#NULL!
00140040 02	1	ET7	14	40	2	14	991603	8	2011	1340	40778	12	1987	1056	23	2	1	1	23	#NULL!	0	0	0	0	14	2	2	1	2	#NULL!	1	205	#NULL!	201	#NULL!	#NULL!	#NULL!	1897	#NULL!	#NULL!	#NULL!	3	3	0	1	2	#NULL!	#NULL!	#NULL!
00140040 02	2	ET7	14	40	2	14	991603	8	2011	1340	40778	12	1987	1056	23	2	1	1	23	#NULL!	0	0	0	0	14	2	2	1	2	#NULL!	1	205	#NULL!	201	#NULL!	#NULL!	#NULL!	1897	#NULL!	#NULL!	#NULL!	3	3	0	1	2	#NULL!	#NULL!	#NULL!
00140045 01	1	ET7	14	45	1	14	991603	8	2011	1340	40778	7	1986	1039	25	3	1	1	23	#NULL!	0	0	0	0	14	2	2	1	2	#NULL!	2	201	#NULL!	201	#NULL!	#NULL!	#NULL!	1897	#NULL!	#NULL!	#NULL!	3	3	0	1	2	#NULL!	#NULL!	#NULL!
00140056 04	1	ET7	14	56	4	14	991603	8	2011	1340	40778	5	1971	857	40	6	1	1	23	#NULL!	0	0	0	0	14	2	2	1	2	#NULL!	1	203	#NULL!	201	#NULL!	#NULL!	#NULL!	1897	#NULL!	#NULL!	#NULL!	3	3	0	1	2	#NULL!	#NULL!	#NULL!
00140067 02	1	ET7	14	67	2	14	991603	8	2011	1340	40779	11	1980	971	30	4	1	1	24	#NULL!	0	0	0	0	14	2	2	1	2	#NULL!	1	205	#NULL!	201	#NULL!	#NULL!	#NULL!	1897	#NULL!	#NULL!	#NULL!	3	3	0	1	2	#NULL!	#NULL!	#NULL!
00140067 02	2	ET7	14	67	2	14	991603	8	2011	1340	40779	11	1980	971	30	4	1	1	24	#NULL!	0	0	0	0	14	2	2	1	2	#NULL!	1	205	#NULL!	201	#NULL!	#NULL!	#NULL!	1897	#NULL!	#NULL!	#NULL!	3	3	0	1	2	#NULL!	#NULL!	#NULL!
00140072 02	1	ET7	14	72	2	14	991603	8	2011	1340	40781	4	1990	1084	21	2	1	1	26	#NULL!	0	0	0	0	14	2	2	1	2	#NULL!	1	203	#NULL!	201	#NULL!	#NULL!	#NULL!	1897	#NULL!	#NULL!	#NULL!	3	3	0	1	2	#NULL!	#NULL!	#NULL!
00140072 02	2	ET7	14	72	2	14	991603	8	2011	1340	40781	4	1990	1084	21	2	1	1	26	#NULL!	0	0	0	0	14	2	2	1	2	#NULL!	1	203	#NULL!	201	#NULL!	#NULL!	#NULL!	1897	#NULL!	#NULL!	#NULL!	3	3	0	1	2	#NULL!	#NULL!	#NULL!
00140078 02	1	ET7	14	78	2	14	991603	8	2011	1340	40778	8	1983	1004	28	3	1	1	23	#NULL!	0	0	0	0	14	2	2	1	2	#NULL!	1	204	#NULL!	201	#NULL!	#NULL!	#NULL!	1897	#NULL!	#NULL!	#NULL!	3	3	0	1	2	#NULL!	#NULL!	#NULL!
00140083 02	1	ET7	14	83	2	14	991603	8	2011	1340	40779	6	1985	1026	26	3	1	1	24	#NULL!	0	0	0	0	14	2	2	1	2	#NULL!	2	201	#NULL!	201	#NULL!	#NULL!	#NULL!	1897	#NULL!	#NULL!	#NULL!	3	3	0	1	2	#NULL!	#NULL!	#NULL!
00140088 02	1	ET7	14	88	2	14	991603	8	2011	1340	40778	7	1990	1087	21	2	1	1	23	#NULL!	0	0	0	0	14	2	2	1	2	#NULL!	1	204	#NULL!	201	#NULL!	#NULL!	#NULL!	1897	#NULL!	#NULL!	#NULL!	3	3	0	1	2	#NULL!	#NULL!	#NULL!
00140104 02	1	ET7	14	104	2	14	991603	8	2011	1340	40778	5	1988	1061	23	2	1	1	23	#NULL!	0	0	0	0	14	2	2	1	2	#NULL!	1	204	#NULL!	201	#NULL!	#NULL!	#NULL!	1897	#NULL!	#NULL!	#NULL!	3	3	0	1	2	#NULL!	#NULL!	#NULL!
00140104 02	2	ET7	14	104	2	14	991603	8	2011	1340	40778	5	1988	1061	23	2	1	1	23	#NULL!	0	0	0	0	14	2	2	1	2	#NULL!	1	204	#NULL!	201	#NULL!	#NULL!	#NULL!	1897	#NULL!	#NULL!	#NULL!	3	3	0	1	2	#NULL!	#NULL!	#NULL!
00140110 01	1	ET7	14	110	1	14	991603	8	2011	1340	40779	5	1976	917	35	5	1	1	24	#NULL!	0	0	0	0	14	2	2	1	2	#NULL!	1	203	#NULL!	201	#NULL!	#NULL!	#NULL!	1897	#NULL!	#NULL!	#NULL!	3	3	0	1	2	#NULL!	#NULL!	#NULL!
00140120 02	1	ET7	14	120	2	14	991603	8	2011	1340	40779	6	1981	978	30	4	1	1	24	#NULL!	0	0	0	0	14	2	2	1	2	#NULL!	1	201	#NULL!	201	#NULL!	#NULL!	#NULL!	1897	#NULL!	#NULL!	#NULL!	3	3	0	1	2	#NULL!	#NULL!	#NULL!
00140126 02	1	ET7	14	126	2	14	991603	8	2011	1340	40779	9	1970	849	40	6	1	1	24	#NULL!	0	0	0	0	14	2	2	1	2	#NULL!	3	205	#NULL!	201	#NULL!	#NULL!	#NULL!	1897	#NULL!	#NULL!	#NULL!	3	3	0	1	2	#NULL!	#NULL!	#NULL!
00140126 08	1	ET7	14	126	8	14	991603	8	2011	1340	40779	10	1973	886	37	5	1	1	24	#NULL!	0	0	0	0	14	2	2	1	2	#NULL!	1	205	#NULL!	201	#NULL!	#NULL!	#NULL!	1897	#NULL!	#NULL!	#NULL!	3	3	0	1	2	#NULL!	#NULL!	#NULL!
00140131 02	1	ET7	14	131	2	14	991603	8	2011	1340	40779	3	1969	831	42	6	1	1	24	#NULL!	0	0	0	0	14	2	2	1	2	#NULL!	1	201	#NULL!	201	#NULL!	#NULL!	#NULL!	1897	#NULL!	#NULL!	#NULL!	3	3	0	1	2	#NULL!	#NULL!	#NULL!
00140142 02	1	ET7	14	142	2	14	991603	8	2011	1340	40779	4	1974	892	37	5	1	1	24	#NULL!	0	0	0	0	14	2	2	1	2	#NULL!	1	203	#NULL!	201	#NULL!	#NULL!	#NULL!	1897	#NULL!	#NULL!	#NULL!	3	3	0	1	2	#NULL!	#NULL!	#NULL!
00140142 02	2	ET7	14	142	2	14	991603	8	2011	1340	40779	4	1974	892	37	5	1	1	24	#NULL!	0	0	0	0	14	2	2	1	2	#NULL!	1	203	#NULL!	201	#NULL!	#NULL!	#NULL!	1897	#NULL!	#NULL!	#NULL!	3	3	0	1	2	#NULL!	#NULL!	#NULL!
00150009 03	1	ET7	15	9	3	15	619661	7	2011	1339	40747	7	1989	1075	22	2	1	1	23	#NULL!	0	0	0	0	15	2	2	1	2	#NULL!	1	203	#NULL!	201	#NULL!	#NULL!	#NULL!	2607	#NULL!	#NULL!	#NULL!	3	3	0	1	2	#NULL!	#NULL!	#NULL!
00150013 02	1	ET7	15	13	2	15	619661	7	2011	1339	40748	5	1977	929	34	4	1	1	24	#NULL!	0	0	0	0	15	2	2	1	2	#NULL!	3	204	#NULL!	201	#NULL!	#NULL!	#NULL!	2607	#NULL!	#NULL!	#NULL!	3	3	0	1	2	#NULL!	#NULL!	#NULL!
00150013 02	2	ET7	15	13	2	15	619661	7	2011	1339	40748	5	1977	929	34	4	1	1	24	#NULL!	0	0	0	0	15	2	2	1	2	#NULL!	3	204	#NULL!	201	#NULL!	#NULL!	#NULL!	2607	#NULL!	#NULL!	#NULL!	3	3	0	1	2	#NULL!	#NULL!	#NULL!
00150016 02	1	ET7	15	16	2	15	619661	7	2011	1339	40747	5	1981	977	30	4	1	1	23	#NULL!	0	0	0	0	15	2	2	1	2	#NULL!	1	204	#NULL!	201	#NULL!	#NULL!	#NULL!	2607	#NULL!	#NULL!	#NULL!	3	3	0	1	2	#NULL!	#NULL!	#NULL!
00150016 02	2	ET7	15	16	2	15	619661	7	2011	1339	40747	5	1981	977	30	4	1	1	23	#NULL!	0	0	0	0	15	2	2	1	2	#NULL!	1	204	#NULL!	201	#NULL!	#NULL!	#NULL!	2607	#NULL!	#NULL!	#NULL!	3	3	0	1	2	#NULL!	#NULL!	#NULL!
00150020 02	1	ET7	15	20	2	15	619661	7	2011	1339	40747	5	1976	917	35	5	1	1	23	#NULL!	0	0	0	0	15	2	2	1	2	#NULL!	2	204	#NULL!	201	#NULL!	#NULL!	#NULL!	2607	#NULL!	#NULL!	#NULL!	3	3	0	1	2	#NULL!	#NULL!	#NULL!
00150020 02	2	ET7	15	20	2	15	619661	7	2011	1339	40747	5	1976	917	35	5	1	1	23	#NULL!	0	0	0	0	15	2	2	1	2	#NULL!	2	204	#NULL!	201	#NULL!	#NULL!	#NULL!	2607	#NULL!	#NULL!	#NULL!	3	3	0	1	2	#NULL!	#NULL!	#NULL!
00150024 02	1	ET7	15	24	2	15	619661	7	2011	1339	40747	6	1982	990	29	3	1	1	23	#NULL!	0	0	0	0	15	2	2	1	2	#NULL!	1	203	#NULL!	201	#NULL!	#NULL!	#NULL!	2607	#NULL!	#NULL!	#NULL!	3	3	0	1	2	#NULL!	#NULL!	#NULL!
00150031 02	1	ET7	15	31	2	15	619661	7	2011	1339	40748	7	1972	871	39	5	1	1	24	#NULL!	0	0	0	0	15	2	2	1	2	#NULL!	1	203	#NULL!	201	#NULL!	#NULL!	#NULL!	2607	#NULL!	#NULL!	#NULL!	3	3	0	1	2	#NULL!	#NULL!	#NULL!
00150042 02	1	ET7	15	42	2	15	619661	7	2011	1339	40748	5	1974	893	37	5	1	1	24	#NULL!	0	0	0	0	15	2	2	1	2	#NULL!	1	204	#NULL!	201	#NULL!	#NULL!	#NULL!	2607	#NULL!	#NULL!	#NULL!	3	3	0	1	2	#NULL!	#NULL!	#NULL!
00150042 02	2	ET7	15	42	2	15	619661	7	2011	1339	40748	5	1974	893	37	5	1	1	24	#NULL!	0	0	0	0	15	2	2	1	2	#NULL!	1	204	#NULL!	201	#NULL!	#NULL!	#NULL!	2607	#NULL!	#NULL!	#NULL!	3	3	0	1	2	#NULL!	#NULL!	#NULL!
00150046 02	1	ET7	15	46	2	15	619661	7	2011	1339	40748	5	1977	929	34	4	1	1	24	#NULL!	0	0	0	0	15	2	2	1	2	#NULL!	1	201	#NULL!	201	#NULL!	#NULL!	#NULL!	2607	#NULL!	#NULL!	#NULL!	3	3	0	1	2	#NULL!	#NULL!	#NULL!
00150046 02	2	ET7	15	46	2	15	619661	7	2011	1339	40748	5	1977	929	34	4	1	1	24	#NULL!	0	0	0	0	15	2	2	1	2	#NULL!	1	201	#NULL!	201	#NULL!	#NULL!	#NULL!	2607	#NULL!	#NULL!	#NULL!	3	3	0	1	2	#NULL!	#NULL!	#NULL!
00150050 03	1	ET7	15	50	3	15	619661	7	2011	1339	40749	7	1991	1099	20	2	1	1	25	#NULL!	0	0	0	0	15	2	2	1	2	#NULL!	1	201	#NULL!	201	#NULL!	#NULL!	#NULL!	2607	#NULL!	#NULL!	#NULL!	3	3	0	1	2	#NULL!	#NULL!	#NULL!
00150054 02	1	ET7	15	54	2	15	619661	7	2011	1339	40748	4	1984	1012	27	3	1	1	24	#NULL!	0	0	0	0	15	2	2	1	2	#NULL!	1	201	#NULL!	201	#NULL!	#NULL!	#NULL!	2607	#NULL!	#NULL!	#NULL!	3	96	0	1	2	#NULL!	#NULL!	#NULL!
00150054 02	2	ET7	15	54	2	15	619661	7	2011	1339	40748	4	1984	1012	27	3	1	1	24	#NULL!	0	0	0	0	15	2	2	1	2	#NULL!	1	201	#NULL!	201	#NULL!	#NULL!	#NULL!	2607	#NULL!	#NULL!	#NULL!	3	96	0	1	2	#NULL!	#NULL!	#NULL!
00150057 02	1	ET7	15	57	2	15	619661	7	2011	1339	40747	6	1989	1074	22	2	1	1	23	#NULL!	0	0	0	0	15	2	2	1	2	#NULL!	1	201	#NULL!	201	#NULL!	#NULL!	#NULL!	2607	#NULL!	#NULL!	#NULL!	3	96	1	1	2	#NULL!	#NULL!	#NULL!
00150061 02	1	ET7	15	61	2	15	619661	7	2011	1339	40750	10	1966	802	44	6	1	1	26	#NULL!	0	0	0	0	15	2	2	1	2	#NULL!	5	205	#NULL!	201	#NULL!	#NULL!	#NULL!	2607	#NULL!	#NULL!	#NULL!	3	3	0	1	2	#NULL!	#NULL!	#NULL!
00150065 02	1	ET7	15	65	2	15	619661	7	2011	1339	40749	5	1983	1001	28	3	1	1	25	#NULL!	0	0	0	0	15	2	2	1	2	#NULL!	1	204	#NULL!	201	#NULL!	#NULL!	#NULL!	2607	#NULL!	#NULL!	#NULL!	3	3	0	1	2	#NULL!	#NULL!	#NULL!
00150069 02	1	ET7	15	69	2	15	619661	7	2011	1339	40748	1	1977	925	34	4	1	1	24	#NULL!	0	0	0	0	15	2	2	1	2	#NULL!	1	201	#NULL!	201	#NULL!	#NULL!	#NULL!	2607	#NULL!	#NULL!	#NULL!	3	96	0	1	2	#NULL!	#NULL!	#NULL!
00150069 02	2	ET7	15	69	2	15	619661	7	2011	1339	40748	1	1977	925	34	4	1	1	24	#NULL!	0	0	0	0	15	2	2	1	2	#NULL!	1	201	#NULL!	201	#NULL!	#NULL!	#NULL!	2607	#NULL!	#NULL!	#NULL!	3	96	0	1	2	#NULL!	#NULL!	#NULL!
00150072 02	1	ET7	15	72	2	15	619661	7	2011	1339	40749	1	1986	1033	25	3	1	1	25	#NULL!	0	0	0	0	15	2	2	1	2	#NULL!	2	203	#NULL!	201	#NULL!	#NULL!	#NULL!	2607	#NULL!	#NULL!	#NULL!	3	3	0	1	2	#NULL!	#NULL!	#NULL!
00150072 02	2	ET7	15	72	2	15	619661	7	2011	1339	40749	1	1986	1033	25	3	1	1	25	#NULL!	0	0	0	0	15	2	2	1	2	#NULL!	2	203	#NULL!	201	#NULL!	#NULL!	#NULL!	2607	#NULL!	#NULL!	#NULL!	3	3	0	1	2	#NULL!	#NULL!	#NULL!
00150076 01	1	ET7	15	76	1	15	619661	7	2011	1339	40749	3	1972	867	39	5	1	1	25	#NULL!	0	0	0	0	15	2	2	1	2	#NULL!	2	203	#NULL!	201	#NULL!	#NULL!	#NULL!	2607	#NULL!	#NULL!	#NULL!	3	3	0	1	2	#NULL!	#NULL!	#NULL!
00150080 03	1	ET7	15	80	3	15	619661	7	2011	1339	40749	5	1983	1001	28	3	1	1	25	#NULL!	0	0	0	0	15	2	2	1	2	#NULL!	1	204	#NULL!	201	#NULL!	#NULL!	#NULL!	2607	#NULL!	#NULL!	#NULL!	3	3	0	1	2	#NULL!	#NULL!	#NULL!
00150080 03	2	ET7	15	80	3	15	619661	7	2011	1339	40749	5	1983	1001	28	3	1	1	25	#NULL!	0	0	0	0	15	2	2	1	2	#NULL!	1	204	#NULL!	201	#NULL!	#NULL!	#NULL!	2607	#NULL!	#NULL!	#NULL!	3	3	0	1	2	#NULL!	#NULL!	#NULL!
00150091 02	1	ET7	15	91	2	15	619661	7	2011	1339	40749	4	1981	976	30	4	1	1	25	#NULL!	0	0	0	0	15	2	2	1	2	#NULL!	1	204	#NULL!	201	#NULL!	#NULL!	#NULL!	2607	#NULL!	#NULL!	#NULL!	3	3	0	1	2	#NULL!	#NULL!	#NULL!
00150091 02	2	ET7	15	91	2	15	619661	7	2011	1339	40749	4	1981	976	30	4	1	1	25	#NULL!	0	0	0	0	15	2	2	1	2	#NULL!	1	204	#NULL!	201	#NULL!	#NULL!	#NULL!	2607	#NULL!	#NULL!	#NULL!	3	3	0	1	2	#NULL!	#NULL!	#NULL!
00150095 02	1	ET7	15	95	2	15	619661	7	2011	1339	40749	1	1983	997	28	3	1	1	25	#NULL!	0	0	0	0	15	2	2	1	2	#NULL!	1	205	#NULL!	201	#NULL!	#NULL!	#NULL!	2607	#NULL!	#NULL!	#NULL!	3	3	0	1	2	#NULL!	#NULL!	#NULL!
00150102 02	1	ET7	15	102	2	15	619661	7	2011	1339	40749	3	1990	1083	21	2	1	1	25	#NULL!	0	0	0	0	15	2	2	1	2	#NULL!	1	204	#NULL!	201	#NULL!	#NULL!	#NULL!	2607	#NULL!	#NULL!	#NULL!	3	3	0	1	2	#NULL!	#NULL!	#NULL!
00150102 02	2	ET7	15	102	2	15	619661	7	2011	1339	40749	3	1990	1083	21	2	1	1	25	#NULL!	0	0	0	0	15	2	2	1	2	#NULL!	1	204	#NULL!	201	#NULL!	#NULL!	#NULL!	2607	#NULL!	#NULL!	#NULL!	3	3	0	1	2	#NULL!	#NULL!	#NULL!
00160001 02	1	ET7	16	1	2	16	591477	7	2011	1339	40751	6	1967	810	44	6	1	1	27	#NULL!	0	0	0	0	16	2	2	1	2	#NULL!	1	201	#NULL!	201	#NULL!	#NULL!	#NULL!	2164	#NULL!	#NULL!	#NULL!	3	3	0	1	2	#NULL!	#NULL!	#NULL!
00160019 02	1	ET7	16	19	2	16	591477	7	2011	1339	40751	5	1977	929	34	4	1	1	27	#NULL!	0	0	0	0	16	2	2	1	2	#NULL!	1	203	#NULL!	201	#NULL!	#NULL!	#NULL!	2164	#NULL!	#NULL!	#NULL!	3	3	0	1	2	#NULL!	#NULL!	#NULL!
00160019 02	2	ET7	16	19	2	16	591477	7	2011	1339	40751	5	1977	929	34	4	1	1	27	#NULL!	0	0	0	0	16	2	2	1	2	#NULL!	1	203	#NULL!	201	#NULL!	#NULL!	#NULL!	2164	#NULL!	#NULL!	#NULL!	3	3	0	1	2	#NULL!	#NULL!	#NULL!
00160023 02	1	ET7	16	23	2	16	591477	7	2011	1339	40751	7	1968	823	43	6	1	1	27	#NULL!	0	0	0	0	16	2	2	1	2	#NULL!	3	204	#NULL!	201	#NULL!	#NULL!	#NULL!	2164	#NULL!	#NULL!	#NULL!	3	3	0	1	2	#NULL!	#NULL!	#NULL!
00160030 04	1	ET7	16	30	4	16	591477	7	2011	1339	40751	7	1988	1063	23	2	1	1	27	#NULL!	0	0	0	0	16	2	2	1	2	#NULL!	1	201	#NULL!	201	#NULL!	#NULL!	#NULL!	2164	#NULL!	#NULL!	#NULL!	3	3	0	1	2	#NULL!	#NULL!	#NULL!
00160040 02	1	ET7	16	40	2	16	591477	7	2011	1339	40751	2	1973	878	38	5	1	1	27	#NULL!	0	0	0	0	16	2	2	1	2	#NULL!	1	201	#NULL!	201	#NULL!	#NULL!	#NULL!	2164	#NULL!	#NULL!	#NULL!	3	3	0	1	2	#NULL!	#NULL!	#NULL!
00160044 03	1	ET7	16	44	3	16	591477	7	2011	1339	40751	7	1976	919	35	5	1	1	27	#NULL!	0	0	0	0	16	2	2	1	2	#NULL!	2	203	#NULL!	201	#NULL!	#NULL!	#NULL!	2164	#NULL!	#NULL!	#NULL!	3	3	0	1	2	#NULL!	#NULL!	#NULL!
00160069 02	1	ET7	16	69	2	16	591477	7	2011	1339	40752	5	1977	929	34	4	1	1	28	#NULL!	0	0	0	0	16	2	2	1	2	#NULL!	1	204	#NULL!	201	#NULL!	#NULL!	#NULL!	2164	#NULL!	#NULL!	#NULL!	3	3	0	1	2	#NULL!	#NULL!	#NULL!
00160076 02	1	ET7	16	76	2	16	591477	7	2011	1339	40752	2	1983	998	28	3	1	1	28	#NULL!	0	0	0	0	16	2	2	1	2	#NULL!	1	201	#NULL!	201	#NULL!	#NULL!	#NULL!	2164	#NULL!	#NULL!	#NULL!	3	3	0	1	2	#NULL!	#NULL!	#NULL!
00160076 02	2	ET7	16	76	2	16	591477	7	2011	1339	40752	2	1983	998	28	3	1	1	28	#NULL!	0	0	0	0	16	2	2	1	2	#NULL!	1	201	#NULL!	201	#NULL!	#NULL!	#NULL!	2164	#NULL!	#NULL!	#NULL!	3	3	0	1	2	#NULL!	#NULL!	#NULL!
00160086 02	1	ET7	16	86	2	16	591477	7	2011	1339	40752	3	1988	1059	23	2	1	1	28	#NULL!	0	0	0	0	16	2	2	1	2	#NULL!	1	205	#NULL!	201	#NULL!	#NULL!	#NULL!	2164	#NULL!	#NULL!	#NULL!	3	3	0	1	2	#NULL!	#NULL!	#NULL!
00160090 04	1	ET7	16	90	4	16	591477	7	2011	1339	40752	12	1987	1056	23	2	1	1	28	#NULL!	0	0	0	0	16	2	2	1	2	#NULL!	1	203	#NULL!	201	#NULL!	#NULL!	#NULL!	2164	#NULL!	#NULL!	#NULL!	3	3	0	1	2	#NULL!	#NULL!	#NULL!
00160104 02	1	ET7	16	104	2	16	591477	7	2011	1339	40752	5	1974	893	37	5	1	1	28	#NULL!	0	0	0	0	16	2	2	1	2	#NULL!	2	203	#NULL!	201	#NULL!	#NULL!	#NULL!	2164	#NULL!	#NULL!	#NULL!	3	3	0	1	2	#NULL!	#NULL!	#NULL!
00170003 02	1	ET7	17	3	2	17	616248	7	2011	1339	40743	5	1986	1037	25	3	1	1	19	#NULL!	0	0	0	0	17	2	2	1	2	#NULL!	2	201	#NULL!	201	#NULL!	#NULL!	#NULL!	2037	#NULL!	#NULL!	#NULL!	3	3	0	1	2	#NULL!	#NULL!	#NULL!
00170003 02	2	ET7	17	3	2	17	616248	7	2011	1339	40743	5	1986	1037	25	3	1	1	19	#NULL!	0	0	0	0	17	2	2	1	2	#NULL!	2	201	#NULL!	201	#NULL!	#NULL!	#NULL!	2037	#NULL!	#NULL!	#NULL!	3	3	0	1	2	#NULL!	#NULL!	#NULL!
00170007 02	1	ET7	17	7	2	17	616248	7	2011	1339	40743	4	1985	1024	26	3	1	1	19	#NULL!	0	0	0	0	17	2	2	1	2	#NULL!	2	201	#NULL!	201	#NULL!	#NULL!	#NULL!	2037	#NULL!	#NULL!	#NULL!	3	3	0	1	2	#NULL!	#NULL!	#NULL!
00170007 02	2	ET7	17	7	2	17	616248	7	2011	1339	40743	4	1985	1024	26	3	1	1	19	#NULL!	0	0	0	0	17	2	2	1	2	#NULL!	2	201	#NULL!	201	#NULL!	#NULL!	#NULL!	2037	#NULL!	#NULL!	#NULL!	3	3	0	1	2	#NULL!	#NULL!	#NULL!
00170010 02	1	ET7	17	10	2	17	616248	7	2011	1339	40743	6	1981	978	30	4	1	1	19	#NULL!	0	0	0	0	17	2	2	1	2	#NULL!	3	201	#NULL!	201	#NULL!	#NULL!	#NULL!	2037	#NULL!	#NULL!	#NULL!	3	3	0	1	2	#NULL!	#NULL!	#NULL!
00170010 02	2	ET7	17	10	2	17	616248	7	2011	1339	40743	6	1981	978	30	4	1	1	19	#NULL!	0	0	0	0	17	2	2	1	2	#NULL!	3	201	#NULL!	201	#NULL!	#NULL!	#NULL!	2037	#NULL!	#NULL!	#NULL!	3	3	0	1	2	#NULL!	#NULL!	#NULL!
00170014 02	1	ET7	17	14	2	17	616248	7	2011	1339	40743	6	1981	978	30	4	1	1	19	#NULL!	0	0	0	0	17	2	2	1	2	#NULL!	1	201	#NULL!	201	#NULL!	#NULL!	#NULL!	2037	#NULL!	#NULL!	#NULL!	3	3	0	1	2	#NULL!	#NULL!	#NULL!
00170014 02	2	ET7	17	14	2	17	616248	7	2011	1339	40743	6	1981	978	30	4	1	1	19	#NULL!	0	0	0	0	17	2	2	1	2	#NULL!	1	201	#NULL!	201	#NULL!	#NULL!	#NULL!	2037	#NULL!	#NULL!	#NULL!	3	3	0	1	2	#NULL!	#NULL!	#NULL!
00170020 02	1	ET7	17	20	2	17	616248	7	2011	1339	40744	4	1985	1024	26	3	1	1	20	#NULL!	0	0	0	0	17	2	2	1	2	#NULL!	1	201	#NULL!	201	#NULL!	#NULL!	#NULL!	2037	#NULL!	#NULL!	#NULL!	3	3	0	1	2	#NULL!	#NULL!	#NULL!
00170020 02	2	ET7	17	20	2	17	616248	7	2011	1339	40744	4	1985	1024	26	3	1	1	20	#NULL!	0	0	0	0	17	2	2	1	2	#NULL!	1	201	#NULL!	201	#NULL!	#NULL!	#NULL!	2037	#NULL!	#NULL!	#NULL!	3	3	0	1	2	#NULL!	#NULL!	#NULL!
00170027 02	1	ET7	17	27	2	17	616248	7	2011	1339	40743	3	1982	987	29	3	3	1	19	#NULL!	0	0	0	0	17	2	2	1	2	#NULL!	1	205	#NULL!	201	#NULL!	#NULL!	#NULL!	2037	#NULL!	#NULL!	#NULL!	3	3	0	1	2	#NULL!	#NULL!	#NULL!
00170027 02	2	ET7	17	27	2	17	616248	7	2011	1339	40743	3	1982	987	29	3	3	1	19	#NULL!	0	0	0	0	17	2	2	1	2	#NULL!	1	205	#NULL!	201	#NULL!	#NULL!	#NULL!	2037	#NULL!	#NULL!	#NULL!	3	3	0	1	2	#NULL!	#NULL!	#NULL!
00170030 02	1	ET7	17	30	2	17	616248	7	2011	1339	40743	7	1971	859	40	6	3	1	19	#NULL!	0	0	0	0	17	2	2	1	2	#NULL!	1	205	#NULL!	201	#NULL!	#NULL!	#NULL!	2037	#NULL!	#NULL!	#NULL!	3	3	0	1	2	#NULL!	#NULL!	#NULL!
00170030 02	2	ET7	17	30	2	17	616248	7	2011	1339	40743	7	1971	859	40	6	3	1	19	#NULL!	0	0	0	0	17	2	2	1	2	#NULL!	1	205	#NULL!	201	#NULL!	#NULL!	#NULL!	2037	#NULL!	#NULL!	#NULL!	3	3	0	1	2	#NULL!	#NULL!	#NULL!
00170037 02	1	ET7	17	37	2	17	616248	7	2011	1339	40743	3	1993	1119	18	1	1	1	19	#NULL!	0	0	0	0	17	2	2	1	2	#NULL!	1	203	#NULL!	201	#NULL!	#NULL!	#NULL!	2037	#NULL!	#NULL!	#NULL!	3	3	0	1	2	#NULL!	#NULL!	#NULL!
00170044 02	1	ET7	17	44	2	17	616248	7	2011	1339	40743	3	1974	891	37	5	1	1	19	#NULL!	0	0	0	0	17	2	2	1	2	#NULL!	1	203	#NULL!	201	#NULL!	#NULL!	#NULL!	2037	#NULL!	#NULL!	#NULL!	3	3	0	1	2	#NULL!	#NULL!	#NULL!
00170044 02	2	ET7	17	44	2	17	616248	7	2011	1339	40743	3	1974	891	37	5	1	1	19	#NULL!	0	0	0	0	17	2	2	1	2	#NULL!	1	203	#NULL!	201	#NULL!	#NULL!	#NULL!	2037	#NULL!	#NULL!	#NULL!	3	3	0	1	2	#NULL!	#NULL!	#NULL!
00170047 02	1	ET7	17	47	2	17	616248	7	2011	1339	40743	5	1976	917	35	5	1	1	19	#NULL!	0	0	0	0	17	2	2	1	2	#NULL!	1	203	#NULL!	201	#NULL!	#NULL!	#NULL!	2037	#NULL!	#NULL!	#NULL!	3	3	0	1	2	#NULL!	#NULL!	#NULL!
00170051 02	1	ET7	17	51	2	17	616248	7	2011	1339	40743	4	1983	1000	28	3	1	1	19	#NULL!	0	0	0	0	17	2	2	1	2	#NULL!	3	203	#NULL!	201	#NULL!	#NULL!	#NULL!	2037	#NULL!	#NULL!	#NULL!	3	3	0	1	2	#NULL!	#NULL!	#NULL!
00170054 02	1	ET7	17	54	2	17	616248	7	2011	1339	40744	3	1984	1011	27	3	1	1	20	#NULL!	0	0	0	0	17	2	2	1	2	#NULL!	1	203	#NULL!	201	#NULL!	#NULL!	#NULL!	2037	#NULL!	#NULL!	#NULL!	3	3	0	1	2	#NULL!	#NULL!	#NULL!
00170061 02	1	ET7	17	61	2	17	616248	7	2011	1339	40744	1	1977	925	34	4	3	1	20	#NULL!	0	0	0	0	17	2	2	1	2	#NULL!	1	203	#NULL!	201	#NULL!	#NULL!	#NULL!	2037	#NULL!	#NULL!	#NULL!	3	3	0	1	2	#NULL!	#NULL!	#NULL!
00170061 08	1	ET7	17	61	8	17	616248	7	2011	1339	40744	7	1983	1003	28	3	1	1	20	#NULL!	0	0	0	0	17	2	2	1	2	#NULL!	1	203	#NULL!	201	#NULL!	#NULL!	#NULL!	2037	#NULL!	#NULL!	#NULL!	3	3	0	1	2	#NULL!	#NULL!	#NULL!
00170071 02	1	ET7	17	71	2	17	616248	7	2011	1339	40744	3	1984	1011	27	3	1	1	20	#NULL!	0	0	0	0	17	2	2	1	2	#NULL!	1	204	#NULL!	201	#NULL!	#NULL!	#NULL!	2037	#NULL!	#NULL!	#NULL!	3	3	0	1	2	#NULL!	#NULL!	#NULL!
00170071 02	2	ET7	17	71	2	17	616248	7	2011	1339	40744	3	1984	1011	27	3	1	1	20	#NULL!	0	0	0	0	17	2	2	1	2	#NULL!	1	204	#NULL!	201	#NULL!	#NULL!	#NULL!	2037	#NULL!	#NULL!	#NULL!	3	3	0	1	2	#NULL!	#NULL!	#NULL!
00170074 02	1	ET7	17	74	2	17	616248	7	2011	1339	40744	2	1983	998	28	3	1	1	20	#NULL!	0	0	0	0	17	2	2	1	2	#NULL!	1	204	#NULL!	201	#NULL!	#NULL!	#NULL!	2037	#NULL!	#NULL!	#NULL!	3	3	0	1	2	#NULL!	#NULL!	#NULL!
00170077 02	1	ET7	17	77	2	17	616248	7	2011	1339	40744	6	1971	858	40	6	1	1	20	#NULL!	0	0	0	0	17	2	2	1	2	#NULL!	1	204	#NULL!	201	#NULL!	#NULL!	#NULL!	2037	#NULL!	#NULL!	#NULL!	3	3	0	1	2	#NULL!	#NULL!	#NULL!
00170077 02	2	ET7	17	77	2	17	616248	7	2011	1339	40744	6	1971	858	40	6	1	1	20	#NULL!	0	0	0	0	17	2	2	1	2	#NULL!	1	204	#NULL!	201	#NULL!	#NULL!	#NULL!	2037	#NULL!	#NULL!	#NULL!	3	3	0	1	2	#NULL!	#NULL!	#NULL!
00170088 02	1	ET7	17	88	2	17	616248	7	2011	1339	40743	5	1987	1049	24	2	1	1	19	#NULL!	0	0	0	0	17	2	2	1	2	#NULL!	1	204	#NULL!	201	#NULL!	#NULL!	#NULL!	2037	#NULL!	#NULL!	#NULL!	3	3	0	1	2	#NULL!	#NULL!	#NULL!
00180009 02	1	ET7	18	9	2	18	697118	7	2011	1339	40750	3	1972	867	39	5	1	1	26	#NULL!	0	0	0	0	18	2	2	1	2	#NULL!	1	104	#NULL!	101	#NULL!	#NULL!	#NULL!	2314	#NULL!	#NULL!	#NULL!	3	3	0	1	2	#NULL!	#NULL!	#NULL!
00180017 02	1	ET7	18	17	2	18	697118	7	2011	1339	40750	11	1990	1091	20	2	1	1	26	#NULL!	0	0	0	0	18	2	2	1	2	#NULL!	2	106	#NULL!	101	#NULL!	#NULL!	#NULL!	2314	#NULL!	#NULL!	#NULL!	3	3	0	1	2	#NULL!	#NULL!	#NULL!
00180017 02	2	ET7	18	17	2	18	697118	7	2011	1339	40750	11	1990	1091	20	2	1	1	26	#NULL!	0	0	0	0	18	2	2	1	2	#NULL!	2	106	#NULL!	101	#NULL!	#NULL!	#NULL!	2314	#NULL!	#NULL!	#NULL!	3	3	0	1	2	#NULL!	#NULL!	#NULL!
00180025 02	1	ET7	18	25	2	18	697118	7	2011	1339	40750	5	1993	1121	18	1	1	1	26	#NULL!	0	0	0	0	18	2	2	1	2	#NULL!	1	106	#NULL!	101	#NULL!	#NULL!	#NULL!	2314	#NULL!	#NULL!	#NULL!	2	2	0	1	2	#NULL!	#NULL!	#NULL!
00180030 02	1	ET7	18	30	2	18	697118	7	2011	1339	40750	4	1977	928	34	4	1	1	26	#NULL!	0	0	0	0	18	2	2	1	2	#NULL!	2	104	#NULL!	101	#NULL!	#NULL!	#NULL!	2314	#NULL!	#NULL!	#NULL!	3	3	0	1	2	#NULL!	#NULL!	#NULL!
00180034 02	1	ET7	18	34	2	18	697118	7	2011	1339	40750	2	1978	938	33	4	3	1	26	#NULL!	0	0	0	0	18	2	2	1	2	#NULL!	1	106	#NULL!	101	#NULL!	#NULL!	#NULL!	2314	#NULL!	#NULL!	#NULL!	2	2	1	1	2	#NULL!	#NULL!	#NULL!
00180046 02	1	ET7	18	46	2	18	697118	7	2011	1339	40750	4	1971	856	40	6	3	1	26	#NULL!	0	0	0	0	18	2	2	1	2	#NULL!	3	101	#NULL!	101	#NULL!	#NULL!	#NULL!	2314	#NULL!	#NULL!	#NULL!	3	3	0	1	2	#NULL!	#NULL!	#NULL!
00180046 02	2	ET7	18	46	2	18	697118	7	2011	1339	40750	4	1971	856	40	6	3	1	26	#NULL!	0	0	0	0	18	2	2	1	2	#NULL!	3	101	#NULL!	101	#NULL!	#NULL!	#NULL!	2314	#NULL!	#NULL!	#NULL!	3	3	0	1	2	#NULL!	#NULL!	#NULL!
00180046 02	3	ET7	18	46	2	18	697118	7	2011	1339	40750	4	1971	856	40	6	3	1	26	#NULL!	0	0	0	0	18	2	2	1	2	#NULL!	3	101	#NULL!	101	#NULL!	#NULL!	#NULL!	2314	#NULL!	#NULL!	#NULL!	3	3	0	1	2	#NULL!	#NULL!	#NULL!
00180051 02	1	ET7	18	51	2	18	697118	7	2011	1339	40750	12	1967	816	43	6	1	1	26	#NULL!	0	0	0	0	18	2	2	1	2	#NULL!	2	101	#NULL!	101	#NULL!	#NULL!	#NULL!	2314	#NULL!	#NULL!	#NULL!	3	3	0	1	2	#NULL!	#NULL!	#NULL!
00180055 02	1	ET7	18	55	2	18	697118	7	2011	1339	40750	3	1979	951	32	4	1	1	26	#NULL!	0	0	0	0	18	2	2	1	2	#NULL!	1	105	#NULL!	101	#NULL!	#NULL!	#NULL!	2314	#NULL!	#NULL!	#NULL!	3	3	1	1	2	#NULL!	#NULL!	#NULL!
00180063 02	1	ET7	18	63	2	18	697118	7	2011	1339	40750	10	1970	850	40	6	3	1	26	#NULL!	0	0	0	0	18	2	2	1	2	#NULL!	5	103	#NULL!	101	#NULL!	#NULL!	#NULL!	2314	#NULL!	#NULL!	#NULL!	3	3	0	1	2	#NULL!	#NULL!	#NULL!
00180067 02	1	ET7	18	67	2	18	697118	7	2011	1339	40750	5	1975	905	36	5	1	1	26	#NULL!	0	0	0	0	18	2	2	1	2	#NULL!	1	103	#NULL!	101	#NULL!	#NULL!	#NULL!	2314	#NULL!	#NULL!	#NULL!	3	3	0	1	2	#NULL!	#NULL!	#NULL!
00180067 02	2	ET7	18	67	2	18	697118	7	2011	1339	40750	5	1975	905	36	5	1	1	26	#NULL!	0	0	0	0	18	2	2	1	2	#NULL!	1	103	#NULL!	101	#NULL!	#NULL!	#NULL!	2314	#NULL!	#NULL!	#NULL!	3	3	0	1	2	#NULL!	#NULL!	#NULL!
00180072 02	1	ET7	18	72	2	18	697118	7	2011	1339	40750	4	1984	1012	27	3	1	1	26	#NULL!	0	0	0	0	18	2	2	1	2	#NULL!	1	103	#NULL!	101	#NULL!	#NULL!	#NULL!	2314	#NULL!	#NULL!	#NULL!	3	3	0	1	2	#NULL!	#NULL!	#NULL!
00180076 02	1	ET7	18	76	2	18	697118	7	2011	1339	40750	4	1988	1060	23	2	1	1	26	#NULL!	0	0	0	0	18	2	2	1	2	#NULL!	1	103	#NULL!	101	#NULL!	#NULL!	#NULL!	2314	#NULL!	#NULL!	#NULL!	3	3	0	1	2	#NULL!	#NULL!	#NULL!
00180080 02	1	ET7	18	80	2	18	697118	7	2011	1339	40749	9	1975	909	35	5	1	1	25	#NULL!	0	0	0	0	18	2	2	1	2	#NULL!	1	105	#NULL!	101	#NULL!	#NULL!	#NULL!	2314	#NULL!	#NULL!	#NULL!	3	3	1	1	2	#NULL!	#NULL!	#NULL!
00180093 02	1	ET7	18	93	2	18	697118	7	2011	1339	40749	2	1988	1058	23	2	1	1	25	#NULL!	0	0	0	0	18	2	2	1	2	#NULL!	2	104	#NULL!	101	#NULL!	#NULL!	#NULL!	2314	#NULL!	#NULL!	#NULL!	3	3	0	1	2	#NULL!	#NULL!	#NULL!
00180097 04	1	ET7	18	97	4	18	697118	7	2011	1339	40749	4	1986	1036	25	3	3	1	25	#NULL!	0	0	0	0	18	2	2	1	2	#NULL!	2	103	#NULL!	101	#NULL!	#NULL!	#NULL!	2314	#NULL!	#NULL!	#NULL!	3	3	0	1	2	#NULL!	#NULL!	#NULL!
00180097 04	2	ET7	18	97	4	18	697118	7	2011	1339	40749	4	1986	1036	25	3	3	1	25	#NULL!	0	0	0	0	18	2	2	1	2	#NULL!	2	103	#NULL!	101	#NULL!	#NULL!	#NULL!	2314	#NULL!	#NULL!	#NULL!	3	3	0	1	2	#NULL!	#NULL!	#NULL!
00180118 02	1	ET7	18	118	2	18	697118	7	2011	1339	40752	3	1983	999	28	3	1	1	28	#NULL!	0	0	0	0	18	2	2	1	2	#NULL!	1	105	#NULL!	101	#NULL!	#NULL!	#NULL!	2314	#NULL!	#NULL!	#NULL!	3	3	1	1	2	#NULL!	#NULL!	#NULL!
00180118 02	2	ET7	18	118	2	18	697118	7	2011	1339	40752	3	1983	999	28	3	1	1	28	#NULL!	0	0	0	0	18	2	2	1	2	#NULL!	1	105	#NULL!	101	#NULL!	#NULL!	#NULL!	2314	#NULL!	#NULL!	#NULL!	3	3	1	1	2	#NULL!	#NULL!	#NULL!
00190010 02	1	ET7	19	10	2	19	693917	7	2011	1339	40744	4	1976	916	35	5	1	1	20	#NULL!	0	0	0	0	19	2	2	1	2	#NULL!	4	103	#NULL!	101	#NULL!	#NULL!	#NULL!	1642	#NULL!	#NULL!	#NULL!	3	3	0	1	2	#NULL!	#NULL!	#NULL!
00190016 02	1	ET7	19	16	2	19	693917	7	2011	1339	40744	5	1976	917	35	5	1	1	20	#NULL!	0	0	0	0	19	2	2	1	2	#NULL!	4	104	#NULL!	101	#NULL!	#NULL!	#NULL!	1642	#NULL!	#NULL!	#NULL!	3	3	0	1	2	#NULL!	#NULL!	#NULL!
00190021 02	1	ET7	19	21	2	19	693917	7	2011	1339	40747	2	1980	962	31	4	3	1	23	#NULL!	0	0	0	0	19	2	2	1	2	#NULL!	3	105	#NULL!	101	#NULL!	#NULL!	#NULL!	1642	#NULL!	#NULL!	#NULL!	3	3	1	1	2	#NULL!	#NULL!	#NULL!
00190033 01	1	ET7	19	33	1	19	693917	7	2011	1339	40744	9	1990	1089	20	2	2	1	20	#NULL!	0	0	0	0	19	2	2	1	2	#NULL!	1	101	#NULL!	101	#NULL!	#NULL!	#NULL!	1642	#NULL!	#NULL!	#NULL!	3	3	0	1	2	#NULL!	#NULL!	#NULL!
00190038 02	1	ET7	19	38	2	19	693917	7	2011	1339	40746	9	1978	945	32	4	1	1	22	#NULL!	0	0	0	0	19	2	2	1	2	#NULL!	1	103	#NULL!	101	#NULL!	#NULL!	#NULL!	1642	#NULL!	#NULL!	#NULL!	3	3	0	1	2	#NULL!	#NULL!	#NULL!
00190049 02	1	ET7	19	49	2	19	693917	7	2011	1339	40744	5	1993	1121	18	1	3	1	20	#NULL!	0	0	0	0	19	2	2	1	2	#NULL!	2	105	#NULL!	101	#NULL!	#NULL!	#NULL!	1642	#NULL!	#NULL!	#NULL!	3	3	1	1	2	#NULL!	#NULL!	#NULL!
00190072 02	1	ET7	19	72	2	19	693917	7	2011	1339	40746	1	1993	1117	18	1	1	1	22	#NULL!	0	0	0	0	19	2	2	1	2	#NULL!	1	106	#NULL!	101	#NULL!	#NULL!	#NULL!	1642	#NULL!	#NULL!	#NULL!	2	3	1	1	2	#NULL!	#NULL!	#NULL!
00190095 03	1	ET7	19	95	3	19	693917	7	2011	1339	40744	5	1991	1097	20	2	1	1	20	#NULL!	0	0	0	0	19	2	2	1	2	#NULL!	1	105	#NULL!	101	#NULL!	#NULL!	#NULL!	1642	#NULL!	#NULL!	#NULL!	3	3	1	1	2	#NULL!	#NULL!	#NULL!
00190111 01	1	ET7	19	111	1	19	693917	7	2011	1339	40746	1	1991	1093	20	2	1	1	22	#NULL!	0	0	0	0	19	2	2	1	2	#NULL!	2	104	#NULL!	101	#NULL!	#NULL!	#NULL!	1642	#NULL!	#NULL!	#NULL!	3	3	0	1	2	#NULL!	#NULL!	#NULL!
00190117 02	1	ET7	19	117	2	19	693917	7	2011	1339	40746	6	1985	1026	26	3	1	1	22	#NULL!	0	0	0	0	19	2	2	1	2	#NULL!	1	104	#NULL!	101	#NULL!	#NULL!	#NULL!	1642	#NULL!	#NULL!	#NULL!	3	3	0	1	2	#NULL!	#NULL!	#NULL!
00190128 01	1	ET7	19	128	1	19	693917	7	2011	1339	40747	7	1991	1099	20	2	3	1	23	#NULL!	0	0	0	0	19	2	2	1	2	#NULL!	1	106	#NULL!	101	#NULL!	#NULL!	#NULL!	1642	#NULL!	#NULL!	#NULL!	2	3	1	1	2	#NULL!	#NULL!	#NULL!
00190134 01	1	ET7	19	134	1	19	693917	7	2011	1339	40747	4	1976	916	35	5	3	1	23	#NULL!	0	0	0	0	19	2	2	1	2	#NULL!	3	106	#NULL!	101	#NULL!	#NULL!	#NULL!	1642	#NULL!	#NULL!	#NULL!	2	3	1	1	2	#NULL!	#NULL!	#NULL!
00190140 01	1	ET7	19	140	1	19	693917	7	2011	1339	40747	11	1984	1019	26	3	1	1	23	#NULL!	0	0	0	0	19	2	2	1	2	#NULL!	1	101	#NULL!	101	#NULL!	#NULL!	#NULL!	1642	#NULL!	#NULL!	#NULL!	2	3	1	1	2	#NULL!	#NULL!	#NULL!
00190145 02	1	ET7	19	145	2	19	693917	7	2011	1339	40747	2	1990	1082	21	2	1	1	23	#NULL!	0	0	0	0	19	2	2	1	2	#NULL!	1	106	#NULL!	101	#NULL!	#NULL!	#NULL!	1642	#NULL!	#NULL!	#NULL!	3	3	0	1	2	#NULL!	#NULL!	#NULL!
00190145 02	2	ET7	19	145	2	19	693917	7	2011	1339	40747	2	1990	1082	21	2	1	1	23	#NULL!	0	0	0	0	19	2	2	1	2	#NULL!	1	106	#NULL!	101	#NULL!	#NULL!	#NULL!	1642	#NULL!	#NULL!	#NULL!	3	3	0	1	2	#NULL!	#NULL!	#NULL!
00190157 02	1	ET7	19	157	2	19	693917	7	2011	1339	40747	7	1972	871	39	5	3	1	23	#NULL!	0	0	0	0	19	2	2	1	2	#NULL!	1	103	#NULL!	101	#NULL!	#NULL!	#NULL!	1642	#NULL!	#NULL!	#NULL!	3	3	0	1	2	#NULL!	#NULL!	#NULL!
00190162 02	1	ET7	19	162	2	19	693917	7	2011	1339	40747	9	1982	993	28	3	3	1	23	#NULL!	0	0	0	0	19	2	2	1	2	#NULL!	1	103	#NULL!	101	#NULL!	#NULL!	#NULL!	1642	#NULL!	#NULL!	#NULL!	3	3	0	1	2	#NULL!	#NULL!	#NULL!
00190162 02	2	ET7	19	162	2	19	693917	7	2011	1339	40747	9	1982	993	28	3	3	1	23	#NULL!	0	0	0	0	19	2	2	1	2	#NULL!	1	103	#NULL!	101	#NULL!	#NULL!	#NULL!	1642	#NULL!	#NULL!	#NULL!	3	3	0	1	2	#NULL!	#NULL!	#NULL!
00190168 03	1	ET7	19	168	3	19	693917	7	2011	1339	40747	5	1984	1013	27	3	1	1	23	#NULL!	0	0	0	0	19	2	2	1	2	#NULL!	1	103	#NULL!	101	#NULL!	#NULL!	#NULL!	1642	#NULL!	#NULL!	#NULL!	3	3	0	1	2	#NULL!	#NULL!	#NULL!
00200003 02	1	ET7	20	3	2	20	787745	7	2011	1339	40754	6	1984	1014	27	3	1	1	30	#NULL!	0	0	0	0	20	2	2	1	2	#NULL!	1	104	#NULL!	101	#NULL!	#NULL!	#NULL!	2623	#NULL!	#NULL!	#NULL!	3	3	0	1	2	#NULL!	#NULL!	#NULL!
00200013 02	1	ET7	20	13	2	20	787745	7	2011	1339	40754	3	1977	927	34	4	1	1	30	#NULL!	0	0	0	0	20	2	2	1	2	#NULL!	1	104	#NULL!	101	#NULL!	#NULL!	#NULL!	2623	#NULL!	#NULL!	#NULL!	3	3	0	1	2	#NULL!	#NULL!	#NULL!
00200013 02	2	ET7	20	13	2	20	787745	7	2011	1339	40754	3	1977	927	34	4	1	1	30	#NULL!	0	0	0	0	20	2	2	1	2	#NULL!	1	104	#NULL!	101	#NULL!	#NULL!	#NULL!	2623	#NULL!	#NULL!	#NULL!	3	3	0	1	2	#NULL!	#NULL!	#NULL!
00200042 02	1	ET7	20	42	2	20	787745	7	2011	1339	40754	1	1976	913	35	5	3	1	30	#NULL!	0	0	0	0	20	2	2	1	2	#NULL!	2	103	#NULL!	101	#NULL!	#NULL!	#NULL!	2623	#NULL!	#NULL!	#NULL!	3	3	0	1	2	#NULL!	#NULL!	#NULL!
00200047 02	1	ET7	20	47	2	20	787745	7	2011	1339	40754	11	1980	971	30	4	1	1	30	#NULL!	0	0	0	0	20	2	2	1	2	#NULL!	1	103	#NULL!	101	#NULL!	#NULL!	#NULL!	2623	#NULL!	#NULL!	#NULL!	3	3	0	1	2	#NULL!	#NULL!	#NULL!
00200047 02	2	ET7	20	47	2	20	787745	7	2011	1339	40754	11	1980	971	30	4	1	1	30	#NULL!	0	0	0	0	20	2	2	1	2	#NULL!	1	103	#NULL!	101	#NULL!	#NULL!	#NULL!	2623	#NULL!	#NULL!	#NULL!	3	3	0	1	2	#NULL!	#NULL!	#NULL!
00200052 02	1	ET7	20	52	2	20	787745	7	2011	1339	40755	5	1988	1061	23	2	1	1	31	#NULL!	0	0	0	0	20	2	2	1	2	#NULL!	2	106	#NULL!	101	#NULL!	#NULL!	#NULL!	2623	#NULL!	#NULL!	#NULL!	2	3	1	1	2	#NULL!	#NULL!	#NULL!
00200072 02	1	ET7	20	72	2	20	787745	8	2011	1340	40756	10	1980	970	30	4	1	1	1	#NULL!	0	0	0	0	20	2	2	1	2	#NULL!	1	106	#NULL!	101	#NULL!	#NULL!	#NULL!	2623	#NULL!	#NULL!	#NULL!	2	3	1	1	2	#NULL!	#NULL!	#NULL!
00200072 02	2	ET7	20	72	2	20	787745	8	2011	1340	40756	10	1980	970	30	4	1	1	1	#NULL!	0	0	0	0	20	2	2	1	2	#NULL!	1	106	#NULL!	101	#NULL!	#NULL!	#NULL!	2623	#NULL!	#NULL!	#NULL!	2	3	1	1	2	#NULL!	#NULL!	#NULL!
00200076 02	1	ET7	20	76	2	20	787745	7	2011	1339	40754	7	1990	1087	21	2	1	1	30	#NULL!	0	0	0	0	20	2	2	1	2	#NULL!	1	101	#NULL!	101	#NULL!	#NULL!	#NULL!	2623	#NULL!	#NULL!	#NULL!	3	3	0	1	2	#NULL!	#NULL!	#NULL!
00200081 02	1	ET7	20	81	2	20	787745	7	2011	1339	40754	2	1980	962	31	4	1	1	30	#NULL!	0	0	0	0	20	2	2	1	2	#NULL!	1	101	#NULL!	101	#NULL!	#NULL!	#NULL!	2623	#NULL!	#NULL!	#NULL!	3	3	0	1	2	#NULL!	#NULL!	#NULL!
00200091 02	1	ET7	20	91	2	20	787745	7	2011	1339	40755	4	1986	1036	25	3	3	1	31	#NULL!	0	0	0	0	20	2	2	1	2	#NULL!	1	104	#NULL!	101	#NULL!	#NULL!	#NULL!	2623	#NULL!	#NULL!	#NULL!	3	3	0	1	2	#NULL!	#NULL!	#NULL!
00200101 01	1	ET7	20	101	1	20	787745	7	2011	1339	40755	3	1989	1071	22	2	1	1	31	#NULL!	0	0	0	0	20	2	2	1	2	#NULL!	1	104	#NULL!	101	#NULL!	#NULL!	#NULL!	2623	#NULL!	#NULL!	#NULL!	3	3	0	1	2	#NULL!	#NULL!	#NULL!
00200106 02	1	ET7	20	106	2	20	787745	7	2011	1339	40755	8	1978	944	32	4	1	1	31	#NULL!	0	0	0	0	20	2	2	1	2	#NULL!	1	106	#NULL!	101	#NULL!	#NULL!	#NULL!	2623	#NULL!	#NULL!	#NULL!	2	3	1	1	2	#NULL!	#NULL!	#NULL!
00200125 02	1	ET7	20	125	2	20	787745	7	2011	1339	40755	3	1990	1083	21	2	3	1	31	#NULL!	0	0	0	0	20	2	2	1	2	#NULL!	1	103	#NULL!	101	#NULL!	#NULL!	#NULL!	2623	#NULL!	#NULL!	#NULL!	3	3	0	1	2	#NULL!	#NULL!	#NULL!
00200125 02	2	ET7	20	125	2	20	787745	7	2011	1339	40755	3	1990	1083	21	2	3	1	31	#NULL!	0	0	0	0	20	2	2	1	2	#NULL!	1	103	#NULL!	101	#NULL!	#NULL!	#NULL!	2623	#NULL!	#NULL!	#NULL!	3	3	0	1	2	#NULL!	#NULL!	#NULL!
00200135 02	1	ET7	20	135	2	20	787745	7	2011	1339	40755	1	1990	1081	21	2	3	1	31	#NULL!	0	0	0	0	20	2	2	1	2	#NULL!	2	103	#NULL!	101	#NULL!	#NULL!	#NULL!	2623	#NULL!	#NULL!	#NULL!	3	3	0	1	2	#NULL!	#NULL!	#NULL!
00200140 02	1	ET7	20	140	2	20	787745	7	2011	1339	40755	11	1980	971	30	4	1	1	31	#NULL!	0	0	0	0	20	2	2	1	2	#NULL!	2	105	#NULL!	101	#NULL!	#NULL!	#NULL!	2623	#NULL!	#NULL!	#NULL!	3	3	1	1	2	#NULL!	#NULL!	#NULL!
00200140 02	2	ET7	20	140	2	20	787745	7	2011	1339	40755	11	1980	971	30	4	1	1	31	#NULL!	0	0	0	0	20	2	2	1	2	#NULL!	2	105	#NULL!	101	#NULL!	#NULL!	#NULL!	2623	#NULL!	#NULL!	#NULL!	3	3	1	1	2	#NULL!	#NULL!	#NULL!
00200145 01	1	ET7	20	145	1	20	787745	7	2011	1339	40755	3	1991	1095	20	2	1	1	31	#NULL!	0	0	0	0	20	2	2	1	2	#NULL!	1	105	#NULL!	101	#NULL!	#NULL!	#NULL!	2623	#NULL!	#NULL!	#NULL!	3	3	1	1	2	#NULL!	#NULL!	#NULL!
00210012 02	1	ET7	21	12	2	21	581712	8	2011	1340	40768	2	1978	938	33	4	1	1	13	#NULL!	0	0	0	0	21	2	2	1	2	#NULL!	2	105	#NULL!	101	#NULL!	#NULL!	#NULL!	1688	#NULL!	#NULL!	#NULL!	2	3	0	1	2	#NULL!	#NULL!	#NULL!
00210012 02	2	ET7	21	12	2	21	581712	8	2011	1340	40768	2	1978	938	33	4	1	1	13	#NULL!	0	0	0	0	21	2	2	1	2	#NULL!	2	105	#NULL!	101	#NULL!	#NULL!	#NULL!	1688	#NULL!	#NULL!	#NULL!	2	3	0	1	2	#NULL!	#NULL!	#NULL!
00210021 03	1	ET7	21	21	3	21	581712	8	2011	1340	40767	9	1989	1077	21	2	1	1	12	#NULL!	0	0	0	0	21	2	2	1	2	#NULL!	2	101	#NULL!	101	#NULL!	#NULL!	#NULL!	1688	#NULL!	#NULL!	#NULL!	3	3	0	1	2	#NULL!	#NULL!	#NULL!
00210035 01	1	ET7	21	35	1	21	581712	8	2011	1340	40767	2	1981	974	30	4	3	1	12	#NULL!	0	0	0	0	21	2	2	1	2	#NULL!	1	103	#NULL!	101	#NULL!	#NULL!	#NULL!	1688	#NULL!	#NULL!	#NULL!	3	3	0	1	2	#NULL!	#NULL!	#NULL!
00210039 02	1	ET7	21	39	2	21	581712	8	2011	1340	40767	12	1981	984	29	3	1	1	12	#NULL!	0	0	0	0	21	2	2	1	2	#NULL!	1	104	#NULL!	101	#NULL!	#NULL!	#NULL!	1688	#NULL!	#NULL!	#NULL!	3	3	0	1	2	#NULL!	#NULL!	#NULL!
00210063 03	1	ET7	21	63	3	21	581712	8	2011	1340	40768	2	1984	1010	27	3	1	1	13	#NULL!	0	0	0	0	21	2	2	1	2	#NULL!	1	103	#NULL!	101	#NULL!	#NULL!	#NULL!	1688	#NULL!	#NULL!	#NULL!	3	3	0	1	2	#NULL!	#NULL!	#NULL!
00210067 01	1	ET7	21	67	1	21	581712	8	2011	1340	40768	5	1969	833	42	6	3	1	13	#NULL!	0	0	0	0	21	2	2	1	2	#NULL!	1	104	#NULL!	101	#NULL!	#NULL!	#NULL!	1688	#NULL!	#NULL!	#NULL!	3	3	0	1	2	#NULL!	#NULL!	#NULL!
00210086 01	1	ET7	21	86	1	21	581712	8	2011	1340	40768	1	1977	925	34	4	1	1	13	#NULL!	0	0	0	0	21	2	2	1	2	#NULL!	1	106	#NULL!	101	#NULL!	#NULL!	#NULL!	1688	#NULL!	#NULL!	#NULL!	2	3	1	1	2	#NULL!	#NULL!	#NULL!
00210104 02	1	ET7	21	104	2	21	581712	8	2011	1340	40769	3	1991	1095	20	2	1	1	14	#NULL!	0	0	0	0	21	2	2	1	2	#NULL!	2	103	#NULL!	101	#NULL!	#NULL!	#NULL!	1688	#NULL!	#NULL!	#NULL!	3	3	0	1	2	#NULL!	#NULL!	#NULL!
00210128 04	1	ET7	21	128	4	21	581712	8	2011	1340	40768	1	1993	1117	18	1	1	1	13	#NULL!	0	0	0	0	21	2	2	1	2	#NULL!	2	106	#NULL!	101	#NULL!	#NULL!	#NULL!	1688	#NULL!	#NULL!	#NULL!	2	3	1	1	2	#NULL!	#NULL!	#NULL!
00220013 02	1	ET7	22	13	2	22	713479	8	2011	1340	40763	2	1983	998	28	3	1	1	8	#NULL!	0	0	0	0	22	2	2	1	2	#NULL!	3	101	#NULL!	101	#NULL!	#NULL!	#NULL!	955	#NULL!	#NULL!	#NULL!	3	3	0	1	2	#NULL!	#NULL!	#NULL!
00220023 04	1	ET7	22	23	4	22	713479	8	2011	1340	40763	5	1987	1049	24	2	1	1	8	#NULL!	0	0	0	0	22	2	2	1	2	#NULL!	1	105	#NULL!	101	#NULL!	#NULL!	#NULL!	955	#NULL!	#NULL!	#NULL!	2	3	0	1	2	#NULL!	#NULL!	#NULL!
00220028 02	1	ET7	22	28	2	22	713479	8	2011	1340	40763	11	1986	1043	24	2	1	1	8	#NULL!	0	0	0	0	22	2	2	1	2	#NULL!	1	101	#NULL!	101	#NULL!	#NULL!	#NULL!	955	#NULL!	#NULL!	#NULL!	3	3	0	1	2	#NULL!	#NULL!	#NULL!
00220028 02	2	ET7	22	28	2	22	713479	8	2011	1340	40763	11	1986	1043	24	2	1	1	8	#NULL!	0	0	0	0	22	2	2	1	2	#NULL!	1	101	#NULL!	101	#NULL!	#NULL!	#NULL!	955	#NULL!	#NULL!	#NULL!	3	3	0	1	2	#NULL!	#NULL!	#NULL!
00220038 02	1	ET7	22	38	2	22	713479	8	2011	1340	40764	7	1990	1087	21	2	3	1	9	#NULL!	0	0	0	0	22	2	2	1	2	#NULL!	3	104	#NULL!	101	#NULL!	#NULL!	#NULL!	955	#NULL!	#NULL!	#NULL!	3	3	0	1	2	#NULL!	#NULL!	#NULL!
00220038 02	2	ET7	22	38	2	22	713479	8	2011	1340	40764	7	1990	1087	21	2	3	1	9	#NULL!	0	0	0	0	22	2	2	1	2	#NULL!	3	104	#NULL!	101	#NULL!	#NULL!	#NULL!	955	#NULL!	#NULL!	#NULL!	3	3	0	1	2	#NULL!	#NULL!	#NULL!
00220048 02	1	ET7	22	48	2	22	713479	8	2011	1340	40763	3	1981	975	30	4	3	1	8	#NULL!	0	0	0	0	22	2	2	1	2	#NULL!	1	106	#NULL!	101	#NULL!	#NULL!	#NULL!	955	#NULL!	#NULL!	#NULL!	2	3	0	1	2	#NULL!	#NULL!	#NULL!
00220053 02	1	ET7	22	53	2	22	713479	8	2011	1340	40763	4	1973	880	38	5	3	1	8	#NULL!	0	0	0	0	22	2	2	1	2	#NULL!	1	103	#NULL!	101	#NULL!	#NULL!	#NULL!	955	#NULL!	#NULL!	#NULL!	3	3	0	1	2	#NULL!	#NULL!	#NULL!
00220059 02	1	ET7	22	59	2	22	713479	8	2011	1340	40763	4	1984	1012	27	3	1	1	8	#NULL!	0	0	0	0	22	2	2	1	2	#NULL!	1	104	#NULL!	101	#NULL!	#NULL!	#NULL!	955	#NULL!	#NULL!	#NULL!	3	3	0	1	2	#NULL!	#NULL!	#NULL!
00220079 02	1	ET7	22	79	2	22	713479	8	2011	1340	40764	4	1972	868	39	5	1	1	9	#NULL!	0	0	0	0	22	2	2	1	2	#NULL!	1	106	#NULL!	101	#NULL!	#NULL!	#NULL!	955	#NULL!	#NULL!	#NULL!	2	3	0	1	2	#NULL!	#NULL!	#NULL!
00220084 02	1	ET7	22	84	2	22	713479	8	2011	1340	40764	3	1981	975	30	4	1	1	9	#NULL!	0	0	0	0	22	2	2	1	2	#NULL!	1	103	#NULL!	101	#NULL!	#NULL!	#NULL!	955	#NULL!	#NULL!	#NULL!	3	3	0	1	2	#NULL!	#NULL!	#NULL!
00220084 02	2	ET7	22	84	2	22	713479	8	2011	1340	40764	3	1981	975	30	4	1	1	9	#NULL!	0	0	0	0	22	2	2	1	2	#NULL!	1	103	#NULL!	101	#NULL!	#NULL!	#NULL!	955	#NULL!	#NULL!	#NULL!	3	3	0	1	2	#NULL!	#NULL!	#NULL!
00220094 02	1	ET7	22	94	2	22	713479	8	2011	1340	40764	8	1985	1028	26	3	3	1	9	#NULL!	0	0	0	0	22	2	2	1	2	#NULL!	1	106	#NULL!	101	#NULL!	#NULL!	#NULL!	955	#NULL!	#NULL!	#NULL!	2	3	0	1	2	#NULL!	#NULL!	#NULL!
00220099 02	1	ET7	22	99	2	22	713479	8	2011	1340	40764	5	1981	977	30	4	3	1	9	#NULL!	0	0	0	0	22	2	2	1	2	#NULL!	1	103	#NULL!	101	#NULL!	#NULL!	#NULL!	955	#NULL!	#NULL!	#NULL!	2	2	0	1	2	#NULL!	#NULL!	#NULL!
00220104 01	1	ET7	22	104	1	22	713479	8	2011	1340	40764	7	1980	967	31	4	3	1	9	#NULL!	0	0	0	0	22	2	2	1	2	#NULL!	1	104	#NULL!	101	#NULL!	#NULL!	#NULL!	955	#NULL!	#NULL!	#NULL!	3	3	0	1	2	#NULL!	#NULL!	#NULL!
00220120 01	1	ET7	22	120	1	22	713479	8	2011	1340	40764	7	1977	931	34	4	1	1	9	#NULL!	0	0	0	0	22	2	2	1	2	#NULL!	2	104	#NULL!	101	#NULL!	#NULL!	#NULL!	955	#NULL!	#NULL!	#NULL!	3	3	0	1	2	#NULL!	#NULL!	#NULL!
00220120 01	2	ET7	22	120	1	22	713479	8	2011	1340	40764	7	1977	931	34	4	1	1	9	#NULL!	0	0	0	0	22	2	2	1	2	#NULL!	2	104	#NULL!	101	#NULL!	#NULL!	#NULL!	955	#NULL!	#NULL!	#NULL!	3	3	0	1	2	#NULL!	#NULL!	#NULL!
00220125 02	1	ET7	22	125	2	22	713479	8	2011	1340	40765	1	1977	925	34	4	1	1	10	#NULL!	0	0	0	0	22	2	2	1	2	#NULL!	2	106	#NULL!	101	#NULL!	#NULL!	#NULL!	955	#NULL!	#NULL!	#NULL!	2	3	0	1	2	#NULL!	#NULL!	#NULL!
00230005 01	1	ET7	23	5	1	23	529482	8	2011	1340	40786	2	1973	878	38	5	1	1	31	#NULL!	0	0	0	0	23	2	2	1	2	#NULL!	1	203	#NULL!	201	#NULL!	#NULL!	#NULL!	2302	#NULL!	#NULL!	#NULL!	3	3	0	1	2	#NULL!	#NULL!	#NULL!
00230008 02	1	ET7	23	8	2	23	529482	9	2011	1341	40788	9	1977	933	34	4	1	1	2	#NULL!	0	0	0	0	23	2	2	1	2	#NULL!	1	204	#NULL!	201	#NULL!	#NULL!	#NULL!	2302	#NULL!	#NULL!	#NULL!	3	3	0	1	2	#NULL!	#NULL!	#NULL!
00230015 02	1	ET7	23	15	2	23	529482	8	2011	1340	40786	2	1969	830	42	6	1	1	31	#NULL!	0	0	0	0	23	2	2	1	2	#NULL!	1	201	#NULL!	201	#NULL!	#NULL!	#NULL!	2302	#NULL!	#NULL!	#NULL!	3	3	0	1	2	#NULL!	#NULL!	#NULL!
00230015 02	2	ET7	23	15	2	23	529482	8	2011	1340	40786	2	1969	830	42	6	1	1	31	#NULL!	0	0	0	0	23	2	2	1	2	#NULL!	1	201	#NULL!	201	#NULL!	#NULL!	#NULL!	2302	#NULL!	#NULL!	#NULL!	3	3	0	1	2	#NULL!	#NULL!	#NULL!
00230015 03	1	ET7	23	15	3	23	529482	8	2011	1340	40786	4	1991	1096	20	2	1	1	31	#NULL!	0	0	0	0	23	2	2	1	2	#NULL!	1	201	#NULL!	201	#NULL!	#NULL!	#NULL!	2302	#NULL!	#NULL!	#NULL!	3	3	0	1	2	#NULL!	#NULL!	#NULL!
00230022 01	1	ET7	23	22	1	23	529482	9	2011	1341	40788	6	1988	1062	23	2	1	1	2	#NULL!	0	0	0	0	23	2	2	1	2	#NULL!	3	204	#NULL!	201	#NULL!	#NULL!	#NULL!	2302	#NULL!	#NULL!	#NULL!	3	3	0	1	2	#NULL!	#NULL!	#NULL!
00230025 02	1	ET7	23	25	2	23	529482	9	2011	1341	40788	11	1983	1007	27	3	1	1	2	#NULL!	0	0	0	0	23	2	2	1	2	#NULL!	1	205	#NULL!	201	#NULL!	#NULL!	#NULL!	2302	#NULL!	#NULL!	#NULL!	3	3	0	1	2	#NULL!	#NULL!	#NULL!
00230056 02	1	ET7	23	56	2	23	529482	8	2011	1340	40786	6	1986	1038	25	3	1	1	31	#NULL!	0	0	0	0	23	2	2	1	2	#NULL!	5	204	#NULL!	201	#NULL!	#NULL!	#NULL!	2302	#NULL!	#NULL!	#NULL!	3	3	0	1	2	#NULL!	#NULL!	#NULL!
00230056 02	2	ET7	23	56	2	23	529482	8	2011	1340	40786	6	1986	1038	25	3	1	1	31	#NULL!	0	0	0	0	23	2	2	1	2	#NULL!	5	204	#NULL!	201	#NULL!	#NULL!	#NULL!	2302	#NULL!	#NULL!	#NULL!	3	3	0	1	2	#NULL!	#NULL!	#NULL!
00230063 02	1	ET7	23	63	2	23	529482	9	2011	1341	40788	3	1988	1059	23	2	1	1	2	#NULL!	0	0	0	0	23	2	2	1	2	#NULL!	1	203	#NULL!	201	#NULL!	#NULL!	#NULL!	2302	#NULL!	#NULL!	#NULL!	3	3	0	1	2	#NULL!	#NULL!	#NULL!
00230067 02	1	ET7	23	67	2	23	529482	9	2011	1341	40788	2	1971	854	40	6	1	1	2	#NULL!	0	0	0	0	23	2	2	1	2	#NULL!	1	201	#NULL!	201	#NULL!	#NULL!	#NULL!	2302	#NULL!	#NULL!	#NULL!	3	3	0	1	2	#NULL!	#NULL!	#NULL!
00230067 02	2	ET7	23	67	2	23	529482	9	2011	1341	40788	2	1971	854	40	6	1	1	2	#NULL!	0	0	0	0	23	2	2	1	2	#NULL!	1	201	#NULL!	201	#NULL!	#NULL!	#NULL!	2302	#NULL!	#NULL!	#NULL!	3	3	0	1	2	#NULL!	#NULL!	#NULL!
00230098 02	1	ET7	23	98	2	23	529482	9	2011	1341	40788	7	1984	1015	27	3	1	1	2	#NULL!	0	0	0	0	23	2	2	1	2	#NULL!	2	205	#NULL!	201	#NULL!	#NULL!	#NULL!	2302	#NULL!	#NULL!	#NULL!	3	3	0	1	2	#NULL!	#NULL!	#NULL!
00230098 02	2	ET7	23	98	2	23	529482	9	2011	1341	40788	7	1984	1015	27	3	1	1	2	#NULL!	0	0	0	0	23	2	2	1	2	#NULL!	2	205	#NULL!	201	#NULL!	#NULL!	#NULL!	2302	#NULL!	#NULL!	#NULL!	3	3	0	1	2	#NULL!	#NULL!	#NULL!
00230101 02	1	ET7	23	101	2	23	529482	9	2011	1341	40788	3	1983	999	28	3	1	1	2	#NULL!	0	0	0	0	23	2	2	1	2	#NULL!	1	204	#NULL!	201	#NULL!	#NULL!	#NULL!	2302	#NULL!	#NULL!	#NULL!	3	3	0	1	2	#NULL!	#NULL!	#NULL!
00240001 02	1	ET7	24	1	2	24	616248	9	2011	1341	40794	6	1993	1122	18	1	1	1	8	#NULL!	0	0	0	0	24	2	2	1	2	#NULL!	1	203	#NULL!	201	#NULL!	#NULL!	#NULL!	2198	#NULL!	#NULL!	#NULL!	3	3	0	1	2	#NULL!	#NULL!	#NULL!
00240005 02	1	ET7	24	5	2	24	616248	9	2011	1341	40793	8	1981	980	30	4	1	1	7	#NULL!	0	0	0	0	24	2	2	1	2	#NULL!	1	204	#NULL!	201	#NULL!	#NULL!	#NULL!	2198	#NULL!	#NULL!	#NULL!	3	3	0	1	2	#NULL!	#NULL!	#NULL!
00240005 02	2	ET7	24	5	2	24	616248	9	2011	1341	40793	8	1981	980	30	4	1	1	7	#NULL!	0	0	0	0	24	2	2	1	2	#NULL!	1	204	#NULL!	201	#NULL!	#NULL!	#NULL!	2198	#NULL!	#NULL!	#NULL!	3	3	0	1	2	#NULL!	#NULL!	#NULL!
00240015 02	1	ET7	24	15	2	24	616248	9	2011	1341	40792	7	1988	1063	23	2	1	1	6	#NULL!	0	0	0	0	24	2	2	1	2	#NULL!	1	201	#NULL!	201	#NULL!	#NULL!	#NULL!	2198	#NULL!	#NULL!	#NULL!	3	3	0	1	2	#NULL!	#NULL!	#NULL!
00240018 01	1	ET7	24	18	1	24	616248	9	2011	1341	40792	3	1986	1035	25	3	1	1	6	#NULL!	0	0	0	0	24	2	2	1	2	#NULL!	1	203	#NULL!	201	#NULL!	#NULL!	#NULL!	2198	#NULL!	#NULL!	#NULL!	3	3	0	1	2	#NULL!	#NULL!	#NULL!
00240025 01	1	ET7	24	25	1	24	616248	9	2011	1341	40793	9	1977	933	34	4	3	1	7	#NULL!	0	0	0	0	24	2	2	1	2	#NULL!	1	205	#NULL!	201	#NULL!	#NULL!	#NULL!	2198	#NULL!	#NULL!	#NULL!	3	3	0	1	2	#NULL!	#NULL!	#NULL!
00240028 02	1	ET7	24	28	2	24	616248	9	2011	1341	40792	5	1975	905	36	5	1	1	6	#NULL!	0	0	0	0	24	2	2	1	2	#NULL!	1	201	#NULL!	201	#NULL!	#NULL!	#NULL!	2198	#NULL!	#NULL!	#NULL!	3	3	0	1	2	#NULL!	#NULL!	#NULL!
00240042 01	1	ET7	24	42	1	24	616248	9	2011	1341	40792	10	1981	982	29	3	1	1	6	#NULL!	0	0	0	0	24	2	2	1	2	#NULL!	1	203	#NULL!	201	#NULL!	#NULL!	#NULL!	2198	#NULL!	#NULL!	#NULL!	3	3	0	1	2	#NULL!	#NULL!	#NULL!
00240045 02	1	ET7	24	45	2	24	616248	9	2011	1341	40792	1	1971	853	40	6	1	1	6	#NULL!	0	0	0	0	24	2	2	1	2	#NULL!	1	204	#NULL!	201	#NULL!	#NULL!	#NULL!	2198	#NULL!	#NULL!	#NULL!	3	3	0	1	2	#NULL!	#NULL!	#NULL!
00240045 02	2	ET7	24	45	2	24	616248	9	2011	1341	40792	1	1971	853	40	6	1	1	6	#NULL!	0	0	0	0	24	2	2	1	2	#NULL!	1	204	#NULL!	201	#NULL!	#NULL!	#NULL!	2198	#NULL!	#NULL!	#NULL!	3	3	0	1	2	#NULL!	#NULL!	#NULL!
00240055 02	1	ET7	24	55	2	24	616248	9	2011	1341	40793	6	1977	930	34	4	1	1	7	#NULL!	0	0	0	0	24	2	2	1	2	#NULL!	1	201	#NULL!	201	#NULL!	#NULL!	#NULL!	2198	#NULL!	#NULL!	#NULL!	3	3	0	1	2	#NULL!	#NULL!	#NULL!
00240069 02	1	ET7	24	69	2	24	616248	9	2011	1341	40793	5	1983	1001	28	3	1	1	7	#NULL!	0	0	0	0	24	2	2	1	2	#NULL!	1	201	#NULL!	201	#NULL!	#NULL!	#NULL!	2198	#NULL!	#NULL!	#NULL!	3	3	0	1	2	#NULL!	#NULL!	#NULL!
00240069 06	1	ET7	24	69	6	24	616248	9	2011	1341	40793	2	1992	1106	19	1	1	1	7	#NULL!	0	0	0	0	24	2	2	1	2	#NULL!	1	201	#NULL!	201	#NULL!	#NULL!	#NULL!	2198	#NULL!	#NULL!	#NULL!	3	3	0	1	2	#NULL!	#NULL!	#NULL!
00240086 02	1	ET7	24	86	2	24	616248	9	2011	1341	40793	7	1971	859	40	6	1	1	7	#NULL!	0	0	0	0	24	2	2	1	2	#NULL!	1	203	#NULL!	201	#NULL!	#NULL!	#NULL!	2198	#NULL!	#NULL!	#NULL!	3	3	0	1	2	#NULL!	#NULL!	#NULL!
00240089 02	1	ET7	24	89	2	24	616248	9	2011	1341	40793	4	1971	856	40	6	1	1	7	#NULL!	0	0	0	0	24	2	2	1	2	#NULL!	1	204	#NULL!	201	#NULL!	#NULL!	#NULL!	2198	#NULL!	#NULL!	#NULL!	3	3	0	1	2	#NULL!	#NULL!	#NULL!
00250006 02	1	ET7	25	6	2	25	808700	9	2011	1341	40790	10	1980	970	30	4	1	1	4	#NULL!	0	0	0	0	25	2	2	1	2	#NULL!	1	201	#NULL!	201	#NULL!	#NULL!	#NULL!	2423	#NULL!	#NULL!	#NULL!	3	3	0	1	2	#NULL!	#NULL!	#NULL!
00250019 05	1	ET7	25	19	5	25	808700	9	2011	1341	40790	3	1990	1083	21	2	1	1	4	#NULL!	0	0	0	0	25	2	2	1	2	#NULL!	2	204	#NULL!	201	#NULL!	#NULL!	#NULL!	2423	#NULL!	#NULL!	#NULL!	3	3	0	1	2	#NULL!	#NULL!	#NULL!
00250064 01	1	ET7	25	64	1	25	808700	9	2011	1341	40790	3	1993	1119	18	1	1	1	4	#NULL!	0	0	0	0	25	2	2	1	2	#NULL!	1	205	#NULL!	201	#NULL!	#NULL!	#NULL!	2423	#NULL!	#NULL!	#NULL!	3	3	0	1	2	#NULL!	#NULL!	#NULL!
00250070 01	1	ET7	25	70	1	25	808700	9	2011	1341	40790	4	1987	1048	24	2	1	1	4	#NULL!	0	0	0	0	25	2	2	1	2	#NULL!	1	203	#NULL!	201	#NULL!	#NULL!	#NULL!	2423	#NULL!	#NULL!	#NULL!	3	3	0	1	2	#NULL!	#NULL!	#NULL!
00250083 01	1	ET7	25	83	1	25	808700	9	2011	1341	40790	5	1992	1109	19	1	1	1	4	#NULL!	0	0	0	0	25	2	2	1	2	#NULL!	3	205	#NULL!	201	#NULL!	#NULL!	#NULL!	2423	#NULL!	#NULL!	#NULL!	3	3	0	1	2	#NULL!	#NULL!	#NULL!
00250102 02	1	ET7	25	102	2	25	808700	9	2011	1341	40790	4	1972	868	39	5	1	1	4	#NULL!	0	0	0	0	25	2	2	1	2	#NULL!	4	205	#NULL!	201	#NULL!	#NULL!	#NULL!	2423	#NULL!	#NULL!	#NULL!	3	3	0	1	2	#NULL!	#NULL!	#NULL!
00250122 02	1	ET7	25	122	2	25	808700	9	2011	1341	40790	4	1989	1072	22	2	1	1	4	#NULL!	0	0	0	0	25	2	2	1	2	#NULL!	1	201	#NULL!	201	#NULL!	#NULL!	#NULL!	2423	#NULL!	#NULL!	#NULL!	3	3	0	1	2	#NULL!	#NULL!	#NULL!
00250122 02	2	ET7	25	122	2	25	808700	9	2011	1341	40790	4	1989	1072	22	2	1	1	4	#NULL!	0	0	0	0	25	2	2	1	2	#NULL!	1	201	#NULL!	201	#NULL!	#NULL!	#NULL!	2423	#NULL!	#NULL!	#NULL!	3	3	0	1	2	#NULL!	#NULL!	#NULL!
00250128 01	1	ET7	25	128	1	25	808700	9	2011	1341	40789	2	1984	1010	27	3	1	1	3	#NULL!	0	0	0	0	25	2	2	1	2	#NULL!	2	203	#NULL!	201	#NULL!	#NULL!	#NULL!	2423	#NULL!	#NULL!	#NULL!	3	3	0	1	2	#NULL!	#NULL!	#NULL!
00250134 02	1	ET7	25	134	2	25	808700	9	2011	1341	40789	1	1988	1057	23	2	1	1	3	#NULL!	0	0	0	0	25	2	2	1	2	#NULL!	1	204	#NULL!	201	#NULL!	#NULL!	#NULL!	2423	#NULL!	#NULL!	#NULL!	3	3	0	1	2	#NULL!	#NULL!	#NULL!
00250134 02	2	ET7	25	134	2	25	808700	9	2011	1341	40789	1	1988	1057	23	2	1	1	3	#NULL!	0	0	0	0	25	2	2	1	2	#NULL!	1	204	#NULL!	201	#NULL!	#NULL!	#NULL!	2423	#NULL!	#NULL!	#NULL!	3	3	0	1	2	#NULL!	#NULL!	#NULL!
00250141 02	1	ET7	25	141	2	25	808700	9	2011	1341	40791	7	1989	1075	22	2	1	1	5	#NULL!	0	0	0	0	25	2	2	1	2	#NULL!	4	205	#NULL!	201	#NULL!	#NULL!	#NULL!	2423	#NULL!	#NULL!	#NULL!	3	3	0	1	2	#NULL!	#NULL!	#NULL!
00250154 01	1	ET7	25	154	1	25	808700	9	2011	1341	40789	7	1975	907	36	5	1	1	3	#NULL!	0	0	0	0	25	2	2	1	2	#NULL!	1	203	#NULL!	201	#NULL!	#NULL!	#NULL!	2423	#NULL!	#NULL!	#NULL!	3	3	0	1	2	#NULL!	#NULL!	#NULL!
00250160 02	1	ET7	25	160	2	25	808700	9	2011	1341	40789	6	1992	1110	19	1	1	1	3	#NULL!	0	0	0	0	25	2	2	1	2	#NULL!	1	204	#NULL!	201	#NULL!	#NULL!	#NULL!	2423	#NULL!	#NULL!	#NULL!	3	3	0	1	2	#NULL!	#NULL!	#NULL!
00250166 01	1	ET7	25	166	1	25	808700	9	2011	1341	40789	6	1989	1074	22	2	1	1	3	#NULL!	0	0	0	0	25	2	2	1	2	#NULL!	1	205	#NULL!	201	#NULL!	#NULL!	#NULL!	2423	#NULL!	#NULL!	#NULL!	3	3	0	1	2	#NULL!	#NULL!	#NULL!
00250192 01	1	ET7	25	192	1	25	808700	9	2011	1341	40789	7	1986	1039	25	3	3	1	3	#NULL!	0	0	0	0	25	2	2	1	2	#NULL!	1	205	#NULL!	201	#NULL!	#NULL!	#NULL!	2423	#NULL!	#NULL!	#NULL!	3	3	0	1	2	#NULL!	#NULL!	#NULL!
00260016 02	1	ET7	26	16	2	26	182806	7	2011	1339	40746	10	1987	1054	23	2	1	1	22	#NULL!	0	0	0	0	26	3	3	2	1	#NULL!	1	301	#NULL!	301	#NULL!	#NULL!	#NULL!	359	#NULL!	#NULL!	#NULL!	2	2	0	2	1	#NULL!	#NULL!	#NULL!
00260058 02	1	ET7	26	58	2	26	182806	7	2011	1339	40746	5	1982	989	29	3	3	1	22	#NULL!	0	0	0	0	26	3	3	2	1	#NULL!	1	303	#NULL!	301	#NULL!	#NULL!	#NULL!	359	#NULL!	#NULL!	#NULL!	2	2	0	2	1	#NULL!	#NULL!	#NULL!
00260090 02	1	ET7	26	90	2	26	182806	7	2011	1339	40746	5	1982	989	29	3	1	1	22	#NULL!	0	0	0	0	26	3	3	2	1	#NULL!	2	305	#NULL!	301	#NULL!	#NULL!	#NULL!	359	#NULL!	#NULL!	#NULL!	2	2	0	2	1	#NULL!	#NULL!	#NULL!
00260105 02	1	ET7	26	105	2	26	182806	7	2011	1339	40746	6	1985	1026	26	3	3	1	22	#NULL!	0	0	0	0	26	3	3	2	1	#NULL!	3	305	#NULL!	301	#NULL!	#NULL!	#NULL!	359	#NULL!	#NULL!	#NULL!	2	2	0	2	1	#NULL!	#NULL!	#NULL!
00260127 02	1	ET7	26	127	2	26	182806	7	2011	1339	40746	6	1984	1014	27	3	3	1	22	#NULL!	0	0	0	0	26	3	3	2	1	#NULL!	1	305	#NULL!	301	#NULL!	#NULL!	#NULL!	359	#NULL!	#NULL!	#NULL!	2	6	1	2	1	#NULL!	#NULL!	#NULL!
00260127 02	2	ET7	26	127	2	26	182806	7	2011	1339	40746	6	1984	1014	27	3	3	1	22	#NULL!	0	0	0	0	26	3	3	2	1	#NULL!	1	305	#NULL!	301	#NULL!	#NULL!	#NULL!	359	#NULL!	#NULL!	#NULL!	2	6	1	2	1	#NULL!	#NULL!	#NULL!
00260132 02	1	ET7	26	132	2	26	182806	7	2011	1339	40746	6	1973	882	38	5	3	1	22	#NULL!	0	0	0	0	26	3	3	2	1	#NULL!	1	305	#NULL!	301	#NULL!	#NULL!	#NULL!	359	#NULL!	#NULL!	#NULL!	2	6	1	2	1	#NULL!	#NULL!	#NULL!
00270006 02	1	ET7	27	6	2	27	279249	7	2011	1339	40741	2	1980	962	31	4	1	1	17	#NULL!	0	0	0	0	27	3	3	2	1	#NULL!	1	501	#NULL!	501	#NULL!	#NULL!	#NULL!	716	#NULL!	#NULL!	#NULL!	2	6	1	2	1	#NULL!	#NULL!	#NULL!
00270006 02	2	ET7	27	6	2	27	279249	7	2011	1339	40741	2	1980	962	31	4	1	1	17	#NULL!	0	0	0	0	27	3	3	2	1	#NULL!	1	501	#NULL!	501	#NULL!	#NULL!	#NULL!	716	#NULL!	#NULL!	#NULL!	2	6	1	2	1	#NULL!	#NULL!	#NULL!
00270022 02	1	ET7	27	22	2	27	279249	7	2011	1339	40743	1	1981	973	30	4	3	1	19	#NULL!	0	0	0	0	27	3	3	2	1	#NULL!	3	506	#NULL!	501	#NULL!	#NULL!	#NULL!	716	#NULL!	#NULL!	#NULL!	6	6	0	2	1	#NULL!	#NULL!	#NULL!
00270022 02	2	ET7	27	22	2	27	279249	7	2011	1339	40743	1	1981	973	30	4	3	1	19	#NULL!	0	0	0	0	27	3	3	2	1	#NULL!	3	506	#NULL!	501	#NULL!	#NULL!	#NULL!	716	#NULL!	#NULL!	#NULL!	6	6	0	2	1	#NULL!	#NULL!	#NULL!
00270022 02	3	ET7	27	22	2	27	279249	7	2011	1339	40743	1	1981	973	30	4	3	1	19	#NULL!	0	0	0	0	27	3	3	2	1	#NULL!	3	506	#NULL!	501	#NULL!	#NULL!	#NULL!	716	#NULL!	#NULL!	#NULL!	6	6	0	2	1	#NULL!	#NULL!	#NULL!
00270022 02	4	ET7	27	22	2	27	279249	7	2011	1339	40743	1	1981	973	30	4	3	1	19	#NULL!	0	0	0	0	27	3	3	2	1	#NULL!	3	506	#NULL!	501	#NULL!	#NULL!	#NULL!	716	#NULL!	#NULL!	#NULL!	6	6	0	2	1	#NULL!	#NULL!	#NULL!
00270030 04	1	ET7	27	30	4	27	279249	7	2011	1339	40741	8	1984	1016	26	3	1	1	17	#NULL!	0	0	0	0	27	3	3	2	1	#NULL!	1	505	#NULL!	501	#NULL!	#NULL!	#NULL!	716	#NULL!	#NULL!	#NULL!	2	6	1	2	1	#NULL!	#NULL!	#NULL!
00270054 02	1	ET7	27	54	2	27	279249	7	2011	1339	40741	7	1984	1015	27	3	3	1	17	#NULL!	0	0	0	0	27	3	3	2	1	#NULL!	1	504	#NULL!	501	#NULL!	#NULL!	#NULL!	716	#NULL!	#NULL!	#NULL!	2	6	1	2	1	#NULL!	#NULL!	#NULL!
00270062 06	1	ET7	27	62	6	27	279249	7	2011	1339	40741	6	1991	1098	20	2	1	1	17	#NULL!	0	0	0	0	27	3	3	2	1	#NULL!	1	506	#NULL!	501	#NULL!	#NULL!	#NULL!	716	#NULL!	#NULL!	#NULL!	16	2	0	2	1	#NULL!	#NULL!	#NULL!
00270070 02	1	ET7	27	70	2	27	279249	7	2011	1339	40742	5	1986	1037	25	3	1	1	18	#NULL!	0	0	0	0	27	3	3	2	1	#NULL!	1	501	#NULL!	501	#NULL!	#NULL!	#NULL!	716	#NULL!	#NULL!	#NULL!	2	6	1	2	1	#NULL!	#NULL!	#NULL!
00270070 02	2	ET7	27	70	2	27	279249	7	2011	1339	40742	5	1986	1037	25	3	1	1	18	#NULL!	0	0	0	0	27	3	3	2	1	#NULL!	1	501	#NULL!	501	#NULL!	#NULL!	#NULL!	716	#NULL!	#NULL!	#NULL!	2	6	1	2	1	#NULL!	#NULL!	#NULL!
00270078 03	1	ET7	27	78	3	27	279249	7	2011	1339	40741	2	1994	1130	17	1	1	1	17	#NULL!	0	0	0	0	27	3	3	2	1	#NULL!	1	504	#NULL!	501	#NULL!	#NULL!	#NULL!	716	#NULL!	#NULL!	#NULL!	2	6	0	2	1	#NULL!	#NULL!	#NULL!
00270086 03	1	ET7	27	86	3	27	279249	7	2011	1339	40741	2	1991	1094	20	2	1	1	17	#NULL!	0	0	0	0	27	3	3	2	1	#NULL!	1	506	#NULL!	501	#NULL!	#NULL!	#NULL!	716	#NULL!	#NULL!	#NULL!	6	2	1	2	1	#NULL!	#NULL!	#NULL!
00270094 02	1	ET7	27	94	2	27	279249	7	2011	1339	40741	2	1984	1010	27	3	1	1	17	#NULL!	0	0	0	0	27	3	3	2	1	#NULL!	1	506	#NULL!	501	#NULL!	#NULL!	#NULL!	716	#NULL!	#NULL!	#NULL!	3	2	0	2	1	#NULL!	#NULL!	#NULL!
00270110 02	1	ET7	27	110	2	27	279249	7	2011	1339	40741	4	1991	1096	20	2	3	1	17	#NULL!	0	0	0	0	27	3	3	2	1	#NULL!	2	506	#NULL!	501	#NULL!	#NULL!	#NULL!	716	#NULL!	#NULL!	#NULL!	6	2	0	2	1	#NULL!	#NULL!	#NULL!
00270110 02	2	ET7	27	110	2	27	279249	7	2011	1339	40741	4	1991	1096	20	2	3	1	17	#NULL!	0	0	0	0	27	3	3	2	1	#NULL!	2	506	#NULL!	501	#NULL!	#NULL!	#NULL!	716	#NULL!	#NULL!	#NULL!	6	2	0	2	1	#NULL!	#NULL!	#NULL!
00270110 02	3	ET7	27	110	2	27	279249	7	2011	1339	40741	4	1991	1096	20	2	3	1	17	#NULL!	0	0	0	0	27	3	3	2	1	#NULL!	2	506	#NULL!	501	#NULL!	#NULL!	#NULL!	716	#NULL!	#NULL!	#NULL!	6	2	0	2	1	#NULL!	#NULL!	#NULL!
00270118 02	1	ET7	27	118	2	27	279249	7	2011	1339	40742	6	1981	978	30	4	3	1	18	#NULL!	0	0	0	0	27	3	3	2	1	#NULL!	1	506	#NULL!	501	#NULL!	#NULL!	#NULL!	716	#NULL!	#NULL!	#NULL!	6	2	1	2	1	#NULL!	#NULL!	#NULL!
00270118 02	2	ET7	27	118	2	27	279249	7	2011	1339	40742	6	1981	978	30	4	3	1	18	#NULL!	0	0	0	0	27	3	3	2	1	#NULL!	1	506	#NULL!	501	#NULL!	#NULL!	#NULL!	716	#NULL!	#NULL!	#NULL!	6	2	1	2	1	#NULL!	#NULL!	#NULL!
00270118 02	3	ET7	27	118	2	27	279249	7	2011	1339	40742	6	1981	978	30	4	3	1	18	#NULL!	0	0	0	0	27	3	3	2	1	#NULL!	1	506	#NULL!	501	#NULL!	#NULL!	#NULL!	716	#NULL!	#NULL!	#NULL!	6	2	1	2	1	#NULL!	#NULL!	#NULL!
00270142 03	1	ET7	27	142	3	27	279249	7	2011	1339	40742	4	1989	1072	22	2	1	1	18	#NULL!	0	0	0	0	27	3	3	2	1	#NULL!	2	504	#NULL!	501	#NULL!	#NULL!	#NULL!	716	#NULL!	#NULL!	#NULL!	2	6	1	2	1	#NULL!	#NULL!	#NULL!
00270142 03	2	ET7	27	142	3	27	279249	7	2011	1339	40742	4	1989	1072	22	2	1	1	18	#NULL!	0	0	0	0	27	3	3	2	1	#NULL!	2	504	#NULL!	501	#NULL!	#NULL!	#NULL!	716	#NULL!	#NULL!	#NULL!	2	6	1	2	1	#NULL!	#NULL!	#NULL!
00270158 02	1	ET7	27	158	2	27	279249	7	2011	1339	40742	1	1979	949	32	4	1	1	18	#NULL!	0	0	0	0	27	3	3	2	1	#NULL!	4	504	#NULL!	501	#NULL!	#NULL!	#NULL!	716	#NULL!	#NULL!	#NULL!	2	6	1	2	1	#NULL!	#NULL!	#NULL!
00270166 01	1	ET7	27	166	1	27	279249	7	2011	1339	40742	5	1989	1073	22	2	1	1	18	#NULL!	0	0	0	0	27	3	3	2	1	#NULL!	5	504	#NULL!	501	#NULL!	#NULL!	#NULL!	716	#NULL!	#NULL!	#NULL!	2	6	1	2	1	#NULL!	#NULL!	#NULL!
00270166 01	2	ET7	27	166	1	27	279249	7	2011	1339	40742	5	1989	1073	22	2	1	1	18	#NULL!	0	0	0	0	27	3	3	2	1	#NULL!	5	504	#NULL!	501	#NULL!	#NULL!	#NULL!	716	#NULL!	#NULL!	#NULL!	2	6	1	2	1	#NULL!	#NULL!	#NULL!
00270166 01	3	ET7	27	166	1	27	279249	7	2011	1339	40742	5	1989	1073	22	2	1	1	18	#NULL!	0	0	0	0	27	3	3	2	1	#NULL!	5	504	#NULL!	501	#NULL!	#NULL!	#NULL!	716	#NULL!	#NULL!	#NULL!	2	6	1	2	1	#NULL!	#NULL!	#NULL!
00270174 02	1	ET7	27	174	2	27	279249	7	2011	1339	40743	5	1976	917	35	5	1	1	19	#NULL!	0	0	0	0	27	3	3	2	1	#NULL!	1	501	#NULL!	501	#NULL!	#NULL!	#NULL!	716	#NULL!	#NULL!	#NULL!	2	2	1	2	1	#NULL!	#NULL!	#NULL!
00270182 01	1	ET7	27	182	1	27	279249	7	2011	1339	40742	1	1988	1057	23	2	1	1	18	#NULL!	0	0	0	0	27	3	3	2	1	#NULL!	2	501	#NULL!	501	#NULL!	#NULL!	#NULL!	716	#NULL!	#NULL!	#NULL!	2	6	1	2	1	#NULL!	#NULL!	#NULL!
00270182 01	2	ET7	27	182	1	27	279249	7	2011	1339	40742	1	1988	1057	23	2	1	1	18	#NULL!	0	0	0	0	27	3	3	2	1	#NULL!	2	501	#NULL!	501	#NULL!	#NULL!	#NULL!	716	#NULL!	#NULL!	#NULL!	2	6	1	2	1	#NULL!	#NULL!	#NULL!
00270214 02	1	ET7	27	214	2	27	279249	7	2011	1339	40742	2	1984	1010	27	3	3	1	18	#NULL!	0	0	0	0	27	3	3	2	1	#NULL!	2	506	#NULL!	501	#NULL!	#NULL!	#NULL!	716	#NULL!	#NULL!	#NULL!	6	2	0	2	1	#NULL!	#NULL!	#NULL!
00270214 02	2	ET7	27	214	2	27	279249	7	2011	1339	40742	2	1984	1010	27	3	3	1	18	#NULL!	0	0	0	0	27	3	3	2	1	#NULL!	2	506	#NULL!	501	#NULL!	#NULL!	#NULL!	716	#NULL!	#NULL!	#NULL!	6	2	0	2	1	#NULL!	#NULL!	#NULL!
00270214 02	3	ET7	27	214	2	27	279249	7	2011	1339	40742	2	1984	1010	27	3	3	1	18	#NULL!	0	0	0	0	27	3	3	2	1	#NULL!	2	506	#NULL!	501	#NULL!	#NULL!	#NULL!	716	#NULL!	#NULL!	#NULL!	6	2	0	2	1	#NULL!	#NULL!	#NULL!
00270214 02	4	ET7	27	214	2	27	279249	7	2011	1339	40742	2	1984	1010	27	3	3	1	18	#NULL!	0	0	0	0	27	3	3	2	1	#NULL!	2	506	#NULL!	501	#NULL!	#NULL!	#NULL!	716	#NULL!	#NULL!	#NULL!	6	2	0	2	1	#NULL!	#NULL!	#NULL!
00270222 02	1	ET7	27	222	2	27	279249	7	2011	1339	40742	6	1989	1074	22	2	3	1	18	#NULL!	0	0	0	0	27	3	3	2	1	#NULL!	1	506	#NULL!	501	#NULL!	#NULL!	#NULL!	716	#NULL!	#NULL!	#NULL!	6	6	1	2	1	#NULL!	#NULL!	#NULL!
00270222 02	2	ET7	27	222	2	27	279249	7	2011	1339	40742	6	1989	1074	22	2	3	1	18	#NULL!	0	0	0	0	27	3	3	2	1	#NULL!	1	506	#NULL!	501	#NULL!	#NULL!	#NULL!	716	#NULL!	#NULL!	#NULL!	6	6	1	2	1	#NULL!	#NULL!	#NULL!
00270230 02	1	ET7	27	230	2	27	279249	7	2011	1339	40742	9	1975	909	35	5	1	1	18	#NULL!	0	0	0	0	27	3	3	2	1	#NULL!	1	505	#NULL!	501	#NULL!	#NULL!	#NULL!	716	#NULL!	#NULL!	#NULL!	2	6	1	2	1	#NULL!	#NULL!	#NULL!
00270230 03	1	ET7	27	230	3	27	279249	7	2011	1339	40742	5	1991	1097	20	2	1	1	18	#NULL!	0	0	0	0	27	3	3	2	1	#NULL!	3	505	#NULL!	501	#NULL!	#NULL!	#NULL!	716	#NULL!	#NULL!	#NULL!	2	6	1	2	1	#NULL!	#NULL!	#NULL!
00270230 03	2	ET7	27	230	3	27	279249	7	2011	1339	40742	5	1991	1097	20	2	1	1	18	#NULL!	0	0	0	0	27	3	3	2	1	#NULL!	3	505	#NULL!	501	#NULL!	#NULL!	#NULL!	716	#NULL!	#NULL!	#NULL!	2	6	1	2	1	#NULL!	#NULL!	#NULL!
00270238 01	1	ET7	27	238	1	27	279249	7	2011	1339	40742	9	1970	849	40	6	1	1	18	#NULL!	0	0	0	0	27	3	3	2	1	#NULL!	5	505	#NULL!	501	#NULL!	#NULL!	#NULL!	716	#NULL!	#NULL!	#NULL!	2	6	1	2	1	#NULL!	#NULL!	#NULL!
00280016 02	1	ET7	28	16	2	28	193074	8	2011	1340	40757	2	1968	818	43	6	1	1	2	#NULL!	0	0	0	0	28	3	3	2	1	#NULL!	5	506	#NULL!	501	#NULL!	#NULL!	#NULL!	915	#NULL!	#NULL!	#NULL!	2	2	0	2	1	#NULL!	#NULL!	#NULL!
00280016 02	2	ET7	28	16	2	28	193074	8	2011	1340	40757	2	1968	818	43	6	1	1	2	#NULL!	0	0	0	0	28	3	3	2	1	#NULL!	5	506	#NULL!	501	#NULL!	#NULL!	#NULL!	915	#NULL!	#NULL!	#NULL!	2	2	0	2	1	#NULL!	#NULL!	#NULL!
00280028 02	1	ET7	28	28	2	28	193074	8	2011	1340	40758	2	1987	1046	24	2	3	1	3	#NULL!	0	0	0	0	28	3	3	2	1	#NULL!	1	504	#NULL!	501	#NULL!	#NULL!	#NULL!	915	#NULL!	#NULL!	#NULL!	2	6	1	2	1	#NULL!	#NULL!	#NULL!
00280028 02	2	ET7	28	28	2	28	193074	8	2011	1340	40758	2	1987	1046	24	2	3	1	3	#NULL!	0	0	0	0	28	3	3	2	1	#NULL!	1	504	#NULL!	501	#NULL!	#NULL!	#NULL!	915	#NULL!	#NULL!	#NULL!	2	6	1	2	1	#NULL!	#NULL!	#NULL!
00280034 02	1	ET7	28	34	2	28	193074	8	2011	1340	40758	6	1992	1110	19	1	1	1	3	#NULL!	0	0	0	0	28	3	3	2	1	#NULL!	1	501	#NULL!	501	#NULL!	#NULL!	#NULL!	915	#NULL!	#NULL!	#NULL!	2	2	0	2	1	#NULL!	#NULL!	#NULL!
00280040 01	1	ET7	28	40	1	28	193074	8	2011	1340	40758	3	1980	963	31	4	1	1	3	#NULL!	0	0	0	0	28	3	3	2	1	#NULL!	1	501	#NULL!	501	#NULL!	#NULL!	#NULL!	915	#NULL!	#NULL!	#NULL!	2	2	0	2	1	#NULL!	#NULL!	#NULL!
00280064 02	1	ET7	28	64	2	28	193074	8	2011	1340	40758	6	1976	918	35	5	1	1	3	#NULL!	0	0	0	0	28	3	3	2	1	#NULL!	5	506	#NULL!	501	#NULL!	#NULL!	#NULL!	915	#NULL!	#NULL!	#NULL!	2	2	1	2	1	#NULL!	#NULL!	#NULL!
00280064 02	2	ET7	28	64	2	28	193074	8	2011	1340	40758	6	1976	918	35	5	1	1	3	#NULL!	0	0	0	0	28	3	3	2	1	#NULL!	5	506	#NULL!	501	#NULL!	#NULL!	#NULL!	915	#NULL!	#NULL!	#NULL!	2	2	1	2	1	#NULL!	#NULL!	#NULL!
00280070 02	1	ET7	28	70	2	28	193074	8	2011	1340	40758	1	1987	1045	24	2	1	1	3	#NULL!	0	0	0	0	28	3	3	2	1	#NULL!	1	505	#NULL!	501	#NULL!	#NULL!	#NULL!	915	#NULL!	#NULL!	#NULL!	2	2	0	2	1	#NULL!	#NULL!	#NULL!
00280100 02	1	ET7	28	100	2	28	193074	8	2011	1340	40758	2	1984	1010	27	3	1	1	3	#NULL!	0	0	0	0	28	3	3	2	1	#NULL!	1	505	#NULL!	501	#NULL!	#NULL!	#NULL!	915	#NULL!	#NULL!	#NULL!	2	2	0	2	1	#NULL!	#NULL!	#NULL!
00280106 02	1	ET7	28	106	2	28	193074	8	2011	1340	40757	2	1991	1094	20	2	1	1	2	#NULL!	0	0	0	0	28	3	3	2	1	#NULL!	1	505	#NULL!	501	#NULL!	#NULL!	#NULL!	915	#NULL!	#NULL!	#NULL!	2	2	0	2	1	#NULL!	#NULL!	#NULL!
00280106 02	2	ET7	28	106	2	28	193074	8	2011	1340	40757	2	1991	1094	20	2	1	1	2	#NULL!	0	0	0	0	28	3	3	2	1	#NULL!	1	505	#NULL!	501	#NULL!	#NULL!	#NULL!	915	#NULL!	#NULL!	#NULL!	2	2	0	2	1	#NULL!	#NULL!	#NULL!
00280118 02	1	ET7	28	118	2	28	193074	8	2011	1340	40757	8	1975	908	36	5	1	1	2	#NULL!	0	0	0	0	28	3	3	2	1	#NULL!	2	506	#NULL!	501	#NULL!	#NULL!	#NULL!	915	#NULL!	#NULL!	#NULL!	2	2	0	2	1	#NULL!	#NULL!	#NULL!
00290002 02	1	ET7	29	2	2	29	161716	8	2011	1340	40766	1	1980	961	31	4	3	1	11	#NULL!	0	0	0	0	29	3	3	2	1	#NULL!	1	301	#NULL!	301	#NULL!	#NULL!	#NULL!	871	#NULL!	#NULL!	#NULL!	2	6	1	2	1	#NULL!	#NULL!	#NULL!
00290002 02	2	ET7	29	2	2	29	161716	8	2011	1340	40766	1	1980	961	31	4	3	1	11	#NULL!	0	0	0	0	29	3	3	2	1	#NULL!	1	301	#NULL!	301	#NULL!	#NULL!	#NULL!	871	#NULL!	#NULL!	#NULL!	2	6	1	2	1	#NULL!	#NULL!	#NULL!
00290010 02	1	ET7	29	10	2	29	161716	8	2011	1340	40765	1	1979	949	32	4	3	1	10	#NULL!	0	0	0	0	29	3	3	2	1	#NULL!	2	301	#NULL!	301	#NULL!	#NULL!	#NULL!	871	#NULL!	#NULL!	#NULL!	2	6	1	2	1	#NULL!	#NULL!	#NULL!
00290018 07	1	ET7	29	18	7	29	161716	8	2011	1340	40765	5	1993	1121	18	1	1	1	10	#NULL!	0	0	0	0	29	3	3	2	1	#NULL!	2	301	#NULL!	301	#NULL!	#NULL!	#NULL!	871	#NULL!	#NULL!	#NULL!	2	2	0	2	1	#NULL!	#NULL!	#NULL!
00290026 02	1	ET7	29	26	2	29	161716	8	2011	1340	40767	3	1964	771	47	7	3	1	12	#NULL!	0	0	0	0	29	3	3	2	1	#NULL!	2	301	#NULL!	301	#NULL!	#NULL!	#NULL!	871	#NULL!	#NULL!	#NULL!	2	6	1	2	1	#NULL!	#NULL!	#NULL!
00290030 01	1	ET7	29	30	1	29	161716	8	2011	1340	40767	5	1981	977	30	4	3	1	12	#NULL!	0	0	0	0	29	3	3	2	1	#NULL!	4	303	#NULL!	301	#NULL!	#NULL!	#NULL!	871	#NULL!	#NULL!	#NULL!	2	2	0	2	1	#NULL!	#NULL!	#NULL!
00290030 01	2	ET7	29	30	1	29	161716	8	2011	1340	40767	5	1981	977	30	4	3	1	12	#NULL!	0	0	0	0	29	3	3	2	1	#NULL!	4	303	#NULL!	301	#NULL!	#NULL!	#NULL!	871	#NULL!	#NULL!	#NULL!	2	2	0	2	1	#NULL!	#NULL!	#NULL!
00290034 02	1	ET7	29	34	2	29	161716	8	2011	1340	40765	8	1981	980	30	4	3	1	10	#NULL!	0	0	0	0	29	3	3	2	1	#NULL!	2	303	#NULL!	301	#NULL!	#NULL!	#NULL!	871	#NULL!	#NULL!	#NULL!	2	2	0	2	1	#NULL!	#NULL!	#NULL!
00290053 02	1	ET7	29	53	2	29	161716	8	2011	1340	40767	8	1983	1004	28	3	3	1	12	#NULL!	0	0	0	0	29	3	3	2	1	#NULL!	1	303	#NULL!	301	#NULL!	#NULL!	#NULL!	871	#NULL!	#NULL!	#NULL!	2	2	0	2	1	#NULL!	#NULL!	#NULL!
00290053 02	2	ET7	29	53	2	29	161716	8	2011	1340	40767	8	1983	1004	28	3	3	1	12	#NULL!	0	0	0	0	29	3	3	2	1	#NULL!	1	303	#NULL!	301	#NULL!	#NULL!	#NULL!	871	#NULL!	#NULL!	#NULL!	2	2	0	2	1	#NULL!	#NULL!	#NULL!
00290057 02	1	ET7	29	57	2	29	161716	8	2011	1340	40766	8	1991	1100	20	2	3	1	11	#NULL!	0	0	0	0	29	3	3	2	1	#NULL!	2	303	#NULL!	301	#NULL!	#NULL!	#NULL!	871	#NULL!	#NULL!	#NULL!	2	2	0	2	1	#NULL!	#NULL!	#NULL!
00290057 02	2	ET7	29	57	2	29	161716	8	2011	1340	40766	8	1991	1100	20	2	3	1	11	#NULL!	0	0	0	0	29	3	3	2	1	#NULL!	2	303	#NULL!	301	#NULL!	#NULL!	#NULL!	871	#NULL!	#NULL!	#NULL!	2	2	0	2	1	#NULL!	#NULL!	#NULL!
00290065 02	1	ET7	29	65	2	29	161716	8	2011	1340	40766	5	1971	857	40	6	3	1	11	#NULL!	0	0	0	0	29	3	3	2	1	#NULL!	1	305	#NULL!	301	#NULL!	#NULL!	#NULL!	871	#NULL!	#NULL!	#NULL!	2	6	1	2	1	#NULL!	#NULL!	#NULL!
00290065 02	2	ET7	29	65	2	29	161716	8	2011	1340	40766	5	1971	857	40	6	3	1	11	#NULL!	0	0	0	0	29	3	3	2	1	#NULL!	1	305	#NULL!	301	#NULL!	#NULL!	#NULL!	871	#NULL!	#NULL!	#NULL!	2	6	1	2	1	#NULL!	#NULL!	#NULL!
00290073 02	1	ET7	29	73	2	29	161716	8	2011	1340	40765	2	1987	1046	24	2	1	1	10	#NULL!	0	0	0	0	29	3	3	2	1	#NULL!	3	305	#NULL!	301	#NULL!	#NULL!	#NULL!	871	#NULL!	#NULL!	#NULL!	2	6	0	2	1	#NULL!	#NULL!	#NULL!
00290073 02	2	ET7	29	73	2	29	161716	8	2011	1340	40765	2	1987	1046	24	2	1	1	10	#NULL!	0	0	0	0	29	3	3	2	1	#NULL!	3	305	#NULL!	301	#NULL!	#NULL!	#NULL!	871	#NULL!	#NULL!	#NULL!	2	6	0	2	1	#NULL!	#NULL!	#NULL!
00290088 01	1	ET7	29	88	1	29	161716	8	2011	1340	40766	5	1985	1025	26	3	3	1	11	#NULL!	0	0	0	0	29	3	3	2	1	#NULL!	1	305	#NULL!	301	#NULL!	#NULL!	#NULL!	871	#NULL!	#NULL!	#NULL!	2	6	1	2	1	#NULL!	#NULL!	#NULL!
00290088 01	2	ET7	29	88	1	29	161716	8	2011	1340	40766	5	1985	1025	26	3	3	1	11	#NULL!	0	0	0	0	29	3	3	2	1	#NULL!	1	305	#NULL!	301	#NULL!	#NULL!	#NULL!	871	#NULL!	#NULL!	#NULL!	2	6	1	2	1	#NULL!	#NULL!	#NULL!
00290104 01	1	ET7	29	104	1	29	161716	8	2011	1340	40766	4	1981	976	30	4	3	1	11	#NULL!	0	0	0	0	29	3	3	2	1	#NULL!	2	306	#NULL!	301	#NULL!	#NULL!	#NULL!	871	#NULL!	#NULL!	#NULL!	2	2	0	2	1	#NULL!	#NULL!	#NULL!
00290104 01	2	ET7	29	104	1	29	161716	8	2011	1340	40766	4	1981	976	30	4	3	1	11	#NULL!	0	0	0	0	29	3	3	2	1	#NULL!	2	306	#NULL!	301	#NULL!	#NULL!	#NULL!	871	#NULL!	#NULL!	#NULL!	2	2	0	2	1	#NULL!	#NULL!	#NULL!
00290112 02	1	ET7	29	112	2	29	161716	8	2011	1340	40765	11	1987	1055	23	2	1	1	10	#NULL!	0	0	0	0	29	3	3	2	1	#NULL!	2	306	#NULL!	301	#NULL!	#NULL!	#NULL!	871	#NULL!	#NULL!	#NULL!	2	2	0	2	1	#NULL!	#NULL!	#NULL!
00290112 02	2	ET7	29	112	2	29	161716	8	2011	1340	40765	11	1987	1055	23	2	1	1	10	#NULL!	0	0	0	0	29	3	3	2	1	#NULL!	2	306	#NULL!	301	#NULL!	#NULL!	#NULL!	871	#NULL!	#NULL!	#NULL!	2	2	0	2	1	#NULL!	#NULL!	#NULL!
00290116 02	1	ET7	29	116	2	29	161716	8	2011	1340	40765	1	1971	853	40	6	1	1	10	#NULL!	0	0	0	0	29	3	3	2	1	#NULL!	1	306	#NULL!	301	#NULL!	#NULL!	#NULL!	871	#NULL!	#NULL!	#NULL!	2	6	1	2	1	#NULL!	#NULL!	#NULL!
00290116 02	2	ET7	29	116	2	29	161716	8	2011	1340	40765	1	1971	853	40	6	1	1	10	#NULL!	0	0	0	0	29	3	3	2	1	#NULL!	1	306	#NULL!	301	#NULL!	#NULL!	#NULL!	871	#NULL!	#NULL!	#NULL!	2	6	1	2	1	#NULL!	#NULL!	#NULL!
00300002 02	1	ET7	30	2	2	30	184493	7	2011	1339	40740	5	1981	977	30	4	1	1	16	#NULL!	0	0	0	0	30	3	3	2	1	#NULL!	1	403	#NULL!	401	#NULL!	#NULL!	#NULL!	400	#NULL!	#NULL!	#NULL!	2	6	1	2	1	#NULL!	#NULL!	#NULL!
00300002 02	2	ET7	30	2	2	30	184493	7	2011	1339	40740	5	1981	977	30	4	1	1	16	#NULL!	0	0	0	0	30	3	3	2	1	#NULL!	1	403	#NULL!	401	#NULL!	#NULL!	#NULL!	400	#NULL!	#NULL!	#NULL!	2	6	1	2	1	#NULL!	#NULL!	#NULL!
00300008 02	1	ET7	30	8	2	30	184493	7	2011	1339	40741	11	1990	1091	20	2	1	1	17	#NULL!	0	0	0	0	30	3	3	2	1	#NULL!	1	403	#NULL!	401	#NULL!	#NULL!	#NULL!	400	#NULL!	#NULL!	#NULL!	2	2	0	2	1	#NULL!	#NULL!	#NULL!
00300020 02	1	ET7	30	20	2	30	184493	7	2011	1339	40740	1	1986	1033	25	3	3	1	16	#NULL!	0	0	0	0	30	3	3	2	1	#NULL!	1	404	#NULL!	401	#NULL!	#NULL!	#NULL!	400	#NULL!	#NULL!	#NULL!	2	4	0	2	1	#NULL!	#NULL!	#NULL!
00300020 05	1	ET7	30	20	5	30	184493	7	2011	1339	40740	7	1991	1099	20	2	3	1	16	#NULL!	0	0	0	0	30	3	3	2	1	#NULL!	1	404	#NULL!	401	#NULL!	#NULL!	#NULL!	400	#NULL!	#NULL!	#NULL!	2	4	0	2	1	#NULL!	#NULL!	#NULL!
00300020 05	2	ET7	30	20	5	30	184493	7	2011	1339	40740	7	1991	1099	20	2	3	1	16	#NULL!	0	0	0	0	30	3	3	2	1	#NULL!	1	404	#NULL!	401	#NULL!	#NULL!	#NULL!	400	#NULL!	#NULL!	#NULL!	2	4	0	2	1	#NULL!	#NULL!	#NULL!
00300020 08	1	ET7	30	20	8	30	184493	7	2011	1339	40740	10	1982	994	28	3	1	1	16	#NULL!	0	0	0	0	30	3	3	2	1	#NULL!	1	404	#NULL!	401	#NULL!	#NULL!	#NULL!	400	#NULL!	#NULL!	#NULL!	2	4	0	2	1	#NULL!	#NULL!	#NULL!
00300031 02	1	ET7	30	31	2	30	184493	7	2011	1339	40740	6	1990	1086	21	2	3	1	16	#NULL!	0	0	0	0	30	3	3	2	1	#NULL!	1	404	#NULL!	401	#NULL!	#NULL!	#NULL!	400	#NULL!	#NULL!	#NULL!	2	2	0	2	1	#NULL!	#NULL!	#NULL!
00300037 02	1	ET7	30	37	2	30	184493	7	2011	1339	40740	2	1980	962	31	4	3	1	16	#NULL!	0	0	0	0	30	3	3	2	1	#NULL!	1	406	#NULL!	401	#NULL!	#NULL!	#NULL!	400	#NULL!	#NULL!	#NULL!	2	2	0	2	1	#NULL!	#NULL!	#NULL!
00300043 02	1	ET7	30	43	2	30	184493	7	2011	1339	40740	2	1985	1022	26	3	1	1	16	#NULL!	0	0	0	0	30	3	3	2	1	#NULL!	2	406	#NULL!	401	#NULL!	#NULL!	#NULL!	400	#NULL!	#NULL!	#NULL!	2	2	0	2	1	#NULL!	#NULL!	#NULL!
00300054 01	1	ET7	30	54	1	30	184493	7	2011	1339	40740	5	1981	977	30	4	3	1	16	#NULL!	0	0	0	0	30	3	3	2	1	#NULL!	1	401	#NULL!	401	#NULL!	#NULL!	#NULL!	400	#NULL!	#NULL!	#NULL!	6	6	1	2	1	#NULL!	#NULL!	#NULL!
00300054 07	1	ET7	30	54	7	30	184493	7	2011	1339	40740	1	1979	949	32	4	1	1	16	#NULL!	0	0	0	0	30	3	3	2	1	#NULL!	1	401	#NULL!	401	#NULL!	#NULL!	#NULL!	400	#NULL!	#NULL!	#NULL!	2	6	0	2	1	#NULL!	#NULL!	#NULL!
00300065 02	1	ET7	30	65	2	30	184493	7	2011	1339	40740	6	1981	978	30	4	3	1	16	#NULL!	0	0	0	0	30	3	3	2	1	#NULL!	1	401	#NULL!	401	#NULL!	#NULL!	#NULL!	400	#NULL!	#NULL!	#NULL!	6	6	1	2	1	#NULL!	#NULL!	#NULL!
00300083 02	1	ET7	30	83	2	30	184493	7	2011	1339	40741	2	1981	974	30	4	3	1	17	#NULL!	0	0	0	0	30	3	3	2	1	#NULL!	1	404	#NULL!	401	#NULL!	#NULL!	#NULL!	400	#NULL!	#NULL!	#NULL!	2	6	1	2	1	#NULL!	#NULL!	#NULL!
00300100 02	1	ET7	30	100	2	30	184493	7	2011	1339	40740	5	1984	1013	27	3	3	1	16	#NULL!	0	0	0	0	30	3	3	2	1	#NULL!	2	403	#NULL!	401	#NULL!	#NULL!	#NULL!	400	#NULL!	#NULL!	#NULL!	2	2	0	2	1	#NULL!	#NULL!	#NULL!
00300117 01	1	ET7	30	117	1	30	184493	7	2011	1339	40740	2	1986	1034	25	3	3	1	16	#NULL!	0	0	0	0	30	3	3	2	1	#NULL!	1	401	#NULL!	401	#NULL!	#NULL!	#NULL!	400	#NULL!	#NULL!	#NULL!	2	6	0	2	1	#NULL!	#NULL!	#NULL!
00300117 01	2	ET7	30	117	1	30	184493	7	2011	1339	40740	2	1986	1034	25	3	3	1	16	#NULL!	0	0	0	0	30	3	3	2	1	#NULL!	1	401	#NULL!	401	#NULL!	#NULL!	#NULL!	400	#NULL!	#NULL!	#NULL!	2	6	0	2	1	#NULL!	#NULL!	#NULL!
00300117 04	1	ET7	30	117	4	30	184493	7	2011	1339	40740	5	1985	1025	26	3	1	1	16	#NULL!	0	0	0	0	30	3	3	2	1	#NULL!	2	401	#NULL!	401	#NULL!	#NULL!	#NULL!	400	#NULL!	#NULL!	#NULL!	2	4	0	2	1	#NULL!	#NULL!	#NULL!
00300134 02	1	ET7	30	134	2	30	184493	7	2011	1339	40741	4	1991	1096	20	2	3	1	17	#NULL!	0	0	0	0	30	3	3	2	1	#NULL!	1	406	#NULL!	401	#NULL!	#NULL!	#NULL!	400	#NULL!	#NULL!	#NULL!	2	2	0	2	1	#NULL!	#NULL!	#NULL!
00300163 02	1	ET7	30	163	2	30	184493	7	2011	1339	40741	8	1970	848	40	6	3	1	17	#NULL!	0	0	0	0	30	3	3	2	1	#NULL!	1	401	#NULL!	401	#NULL!	#NULL!	#NULL!	400	#NULL!	#NULL!	#NULL!	2	6	1	2	1	#NULL!	#NULL!	#NULL!
00300163 11	1	ET7	30	163	11	30	184493	7	2011	1339	40741	7	1991	1099	20	2	3	1	17	#NULL!	0	0	0	0	30	3	3	2	1	#NULL!	2	401	#NULL!	401	#NULL!	#NULL!	#NULL!	400	#NULL!	#NULL!	#NULL!	2	2	0	2	1	#NULL!	#NULL!	#NULL!
00300169 02	1	ET7	30	169	2	30	184493	7	2011	1339	40741	2	1987	1046	24	2	1	1	17	#NULL!	0	0	0	0	30	3	3	2	1	#NULL!	1	403	#NULL!	401	#NULL!	#NULL!	#NULL!	400	#NULL!	#NULL!	#NULL!	6	6	1	2	1	#NULL!	#NULL!	#NULL!
00300169 02	2	ET7	30	169	2	30	184493	7	2011	1339	40741	2	1987	1046	24	2	1	1	17	#NULL!	0	0	0	0	30	3	3	2	1	#NULL!	1	403	#NULL!	401	#NULL!	#NULL!	#NULL!	400	#NULL!	#NULL!	#NULL!	6	6	1	2	1	#NULL!	#NULL!	#NULL!
00310009 02	1	ET7	31	9	2	31	134624	7	2011	1339	40740	2	1986	1034	25	3	3	1	16	#NULL!	0	0	0	0	31	4	4	2	2	#NULL!	1	303	#NULL!	301	#NULL!	#NULL!	#NULL!	361	#NULL!	#NULL!	#NULL!	2	2	0	2	2	#NULL!	#NULL!	#NULL!
00310016 02	1	ET7	31	16	2	31	134624	7	2011	1339	40740	5	1986	1037	25	3	1	1	16	#NULL!	0	0	0	0	31	4	4	2	2	#NULL!	1	303	#NULL!	301	#NULL!	#NULL!	#NULL!	361	#NULL!	#NULL!	#NULL!	2	2	0	2	2	#NULL!	#NULL!	#NULL!
00310049 02	1	ET7	31	49	2	31	134624	7	2011	1339	40739	1	1994	1129	17	1	3	1	15	#NULL!	0	0	0	0	31	4	4	2	2	#NULL!	1	305	#NULL!	301	#NULL!	#NULL!	#NULL!	361	#NULL!	#NULL!	#NULL!	2	6	0	2	2	#NULL!	#NULL!	#NULL!
00310049 02	2	ET7	31	49	2	31	134624	7	2011	1339	40739	1	1994	1129	17	1	3	1	15	#NULL!	0	0	0	0	31	4	4	2	2	#NULL!	1	305	#NULL!	301	#NULL!	#NULL!	#NULL!	361	#NULL!	#NULL!	#NULL!	2	6	0	2	2	#NULL!	#NULL!	#NULL!
00310078 02	1	ET7	31	78	2	31	134624	7	2011	1339	40740	1	1988	1057	23	2	6	1	16	#NULL!	0	0	0	0	31	4	4	2	2	#NULL!	2	306	#NULL!	301	#NULL!	#NULL!	#NULL!	361	#NULL!	#NULL!	#NULL!	2	2	0	2	2	#NULL!	#NULL!	#NULL!
00310081 05	1	ET7	31	81	5	31	134624	7	2011	1339	40739	8	1992	1112	18	1	1	1	15	#NULL!	0	0	0	0	31	4	4	2	2	#NULL!	1	306	#NULL!	301	#NULL!	#NULL!	#NULL!	361	#NULL!	#NULL!	#NULL!	2	2	0	2	2	#NULL!	#NULL!	#NULL!
00310103 03	1	ET7	31	103	3	31	134624	7	2011	1339	40741	4	1992	1108	19	1	3	1	17	#NULL!	0	0	0	0	31	4	4	2	2	#NULL!	1	301	#NULL!	301	#NULL!	#NULL!	#NULL!	361	#NULL!	#NULL!	#NULL!	2	2	0	2	2	#NULL!	#NULL!	#NULL!
00320014 02	1	ET7	32	14	2	32	129903	7	2011	1339	40742	3	1990	1083	21	2	1	1	18	#NULL!	0	0	0	0	32	4	4	2	2	#NULL!	1	301	#NULL!	301	#NULL!	#NULL!	#NULL!	349	#NULL!	#NULL!	#NULL!	2	2	0	2	2	#NULL!	#NULL!	#NULL!
00320014 02	2	ET7	32	14	2	32	129903	7	2011	1339	40742	3	1990	1083	21	2	1	1	18	#NULL!	0	0	0	0	32	4	4	2	2	#NULL!	1	301	#NULL!	301	#NULL!	#NULL!	#NULL!	349	#NULL!	#NULL!	#NULL!	2	2	0	2	2	#NULL!	#NULL!	#NULL!
00320014 02	3	ET7	32	14	2	32	129903	7	2011	1339	40742	3	1990	1083	21	2	1	1	18	#NULL!	0	0	0	0	32	4	4	2	2	#NULL!	1	301	#NULL!	301	#NULL!	#NULL!	#NULL!	349	#NULL!	#NULL!	#NULL!	2	2	0	2	2	#NULL!	#NULL!	#NULL!
00320018 01	1	ET7	32	18	1	32	129903	7	2011	1339	40742	2	1986	1034	25	3	3	1	18	#NULL!	0	0	0	0	32	4	4	2	2	#NULL!	2	301	#NULL!	301	#NULL!	#NULL!	#NULL!	349	#NULL!	#NULL!	#NULL!	6	6	1	2	2	#NULL!	#NULL!	#NULL!
00320018 01	2	ET7	32	18	1	32	129903	7	2011	1339	40742	2	1986	1034	25	3	3	1	18	#NULL!	0	0	0	0	32	4	4	2	2	#NULL!	2	301	#NULL!	301	#NULL!	#NULL!	#NULL!	349	#NULL!	#NULL!	#NULL!	6	6	1	2	2	#NULL!	#NULL!	#NULL!
00320018 01	3	ET7	32	18	1	32	129903	7	2011	1339	40742	2	1986	1034	25	3	3	1	18	#NULL!	0	0	0	0	32	4	4	2	2	#NULL!	2	301	#NULL!	301	#NULL!	#NULL!	#NULL!	349	#NULL!	#NULL!	#NULL!	6	6	1	2	2	#NULL!	#NULL!	#NULL!
00320036 02	1	ET7	32	36	2	32	129903	7	2011	1339	40743	3	1989	1071	22	2	3	1	19	#NULL!	0	0	0	0	32	4	4	2	2	#NULL!	1	303	#NULL!	301	#NULL!	#NULL!	#NULL!	349	#NULL!	#NULL!	#NULL!	2	6	1	2	2	#NULL!	#NULL!	#NULL!
00320040 03	1	ET7	32	40	3	32	129903	7	2011	1339	40744	4	1991	1096	20	2	3	1	20	#NULL!	0	0	0	0	32	4	4	2	2	#NULL!	2	303	#NULL!	301	#NULL!	#NULL!	#NULL!	349	#NULL!	#NULL!	#NULL!	2	6	1	2	2	#NULL!	#NULL!	#NULL!
00320044 02	1	ET7	32	44	2	32	129903	7	2011	1339	40744	1	1981	973	30	4	1	1	20	#NULL!	0	0	0	0	32	4	4	2	2	#NULL!	2	303	#NULL!	301	#NULL!	#NULL!	#NULL!	349	#NULL!	#NULL!	#NULL!	2	6	1	2	2	#NULL!	#NULL!	#NULL!
00320053 02	1	ET7	32	53	2	32	129903	7	2011	1339	40743	10	1987	1054	23	2	3	1	19	#NULL!	0	0	0	0	32	4	4	2	2	#NULL!	1	301	#NULL!	301	#NULL!	#NULL!	#NULL!	349	#NULL!	#NULL!	#NULL!	2	6	1	2	2	#NULL!	#NULL!	#NULL!
00320065 02	1	ET7	32	65	2	32	129903	7	2011	1339	40743	4	1981	976	30	4	3	1	19	#NULL!	0	0	0	0	32	4	4	2	2	#NULL!	1	301	#NULL!	301	#NULL!	#NULL!	#NULL!	349	#NULL!	#NULL!	#NULL!	2	6	1	2	2	#NULL!	#NULL!	#NULL!
00320065 02	2	ET7	32	65	2	32	129903	7	2011	1339	40743	4	1981	976	30	4	3	1	19	#NULL!	0	0	0	0	32	4	4	2	2	#NULL!	1	301	#NULL!	301	#NULL!	#NULL!	#NULL!	349	#NULL!	#NULL!	#NULL!	2	6	1	2	2	#NULL!	#NULL!	#NULL!
00320070 02	1	ET7	32	70	2	32	129903	7	2011	1339	40743	2	1983	998	28	3	3	1	19	#NULL!	0	0	0	0	32	4	4	2	2	#NULL!	1	305	#NULL!	301	#NULL!	#NULL!	#NULL!	349	#NULL!	#NULL!	#NULL!	2	6	1	2	2	#NULL!	#NULL!	#NULL!
00320070 02	2	ET7	32	70	2	32	129903	7	2011	1339	40743	2	1983	998	28	3	3	1	19	#NULL!	0	0	0	0	32	4	4	2	2	#NULL!	1	305	#NULL!	301	#NULL!	#NULL!	#NULL!	349	#NULL!	#NULL!	#NULL!	2	6	1	2	2	#NULL!	#NULL!	#NULL!
00320070 02	3	ET7	32	70	2	32	129903	7	2011	1339	40743	2	1983	998	28	3	3	1	19	#NULL!	0	0	0	0	32	4	4	2	2	#NULL!	1	305	#NULL!	301	#NULL!	#NULL!	#NULL!	349	#NULL!	#NULL!	#NULL!	2	6	1	2	2	#NULL!	#NULL!	#NULL!
00320078 07	1	ET7	32	78	7	32	129903	7	2011	1339	40742	2	1995	1142	16	1	3	1	18	#NULL!	0	0	0	0	32	4	4	2	2	#NULL!	1	305	#NULL!	301	#NULL!	#NULL!	#NULL!	349	#NULL!	#NULL!	#NULL!	2	6	1	2	2	#NULL!	#NULL!	#NULL!
00320082 01	1	ET7	32	82	1	32	129903	7	2011	1339	40742	6	1968	822	43	6	3	1	18	#NULL!	0	0	0	0	32	4	4	2	2	#NULL!	2	305	#NULL!	301	#NULL!	#NULL!	#NULL!	349	#NULL!	#NULL!	#NULL!	2	6	0	2	2	#NULL!	#NULL!	#NULL!
00320082 01	2	ET7	32	82	1	32	129903	7	2011	1339	40742	6	1968	822	43	6	3	1	18	#NULL!	0	0	0	0	32	4	4	2	2	#NULL!	2	305	#NULL!	301	#NULL!	#NULL!	#NULL!	349	#NULL!	#NULL!	#NULL!	2	6	0	2	2	#NULL!	#NULL!	#NULL!
00320087 02	1	ET7	32	87	2	32	129903	7	2011	1339	40744	4	1986	1036	25	3	3	1	20	#NULL!	0	0	0	0	32	4	4	2	2	#NULL!	4	305	#NULL!	301	#NULL!	#NULL!	#NULL!	349	#NULL!	#NULL!	#NULL!	2	6	1	2	2	#NULL!	#NULL!	#NULL!
00320108 02	1	ET7	32	108	2	32	129903	7	2011	1339	40742	2	1986	1034	25	3	3	1	18	#NULL!	0	0	0	0	32	4	4	2	2	#NULL!	2	305	#NULL!	301	#NULL!	#NULL!	#NULL!	349	#NULL!	#NULL!	#NULL!	2	6	1	2	2	#NULL!	#NULL!	#NULL!
00320108 02	2	ET7	32	108	2	32	129903	7	2011	1339	40742	2	1986	1034	25	3	3	1	18	#NULL!	0	0	0	0	32	4	4	2	2	#NULL!	2	305	#NULL!	301	#NULL!	#NULL!	#NULL!	349	#NULL!	#NULL!	#NULL!	2	6	1	2	2	#NULL!	#NULL!	#NULL!
00320112 02	1	ET7	32	112	2	32	129903	7	2011	1339	40742	6	1977	930	34	4	3	1	18	#NULL!	0	0	0	0	32	4	4	2	2	#NULL!	1	306	#NULL!	301	#NULL!	#NULL!	#NULL!	349	#NULL!	#NULL!	#NULL!	2	6	1	2	2	#NULL!	#NULL!	#NULL!
00320112 02	2	ET7	32	112	2	32	129903	7	2011	1339	40742	6	1977	930	34	4	3	1	18	#NULL!	0	0	0	0	32	4	4	2	2	#NULL!	1	306	#NULL!	301	#NULL!	#NULL!	#NULL!	349	#NULL!	#NULL!	#NULL!	2	6	1	2	2	#NULL!	#NULL!	#NULL!
00320112 02	3	ET7	32	112	2	32	129903	7	2011	1339	40742	6	1977	930	34	4	3	1	18	#NULL!	0	0	0	0	32	4	4	2	2	#NULL!	1	306	#NULL!	301	#NULL!	#NULL!	#NULL!	349	#NULL!	#NULL!	#NULL!	2	6	1	2	2	#NULL!	#NULL!	#NULL!
00320117 02	1	ET7	32	117	2	32	129903	7	2011	1339	40742	7	1988	1063	23	2	3	1	18	#NULL!	0	0	0	0	32	4	4	2	2	#NULL!	1	306	#NULL!	301	#NULL!	#NULL!	#NULL!	349	#NULL!	#NULL!	#NULL!	2	2	0	2	2	#NULL!	#NULL!	#NULL!
00320117 02	2	ET7	32	117	2	32	129903	7	2011	1339	40742	7	1988	1063	23	2	3	1	18	#NULL!	0	0	0	0	32	4	4	2	2	#NULL!	1	306	#NULL!	301	#NULL!	#NULL!	#NULL!	349	#NULL!	#NULL!	#NULL!	2	2	0	2	2	#NULL!	#NULL!	#NULL!
00330007 02	1	ET7	33	7	2	33	112382	9	2011	1341	40790	5	1989	1073	22	2	1	1	4	#NULL!	0	0	0	0	33	4	4	2	2	#NULL!	2	301	#NULL!	301	#NULL!	#NULL!	#NULL!	696	#NULL!	#NULL!	#NULL!	2	6	1	2	2	#NULL!	#NULL!	#NULL!
00330007 02	2	ET7	33	7	2	33	112382	9	2011	1341	40790	5	1989	1073	22	2	1	1	4	#NULL!	0	0	0	0	33	4	4	2	2	#NULL!	2	301	#NULL!	301	#NULL!	#NULL!	#NULL!	696	#NULL!	#NULL!	#NULL!	2	6	1	2	2	#NULL!	#NULL!	#NULL!
00330007 02	3	ET7	33	7	2	33	112382	9	2011	1341	40790	5	1989	1073	22	2	1	1	4	#NULL!	0	0	0	0	33	4	4	2	2	#NULL!	2	301	#NULL!	301	#NULL!	#NULL!	#NULL!	696	#NULL!	#NULL!	#NULL!	2	6	1	2	2	#NULL!	#NULL!	#NULL!
00330010 02	1	ET7	33	10	2	33	112382	9	2011	1341	40790	9	1981	981	30	4	3	1	4	#NULL!	0	0	0	0	33	4	4	2	2	#NULL!	1	303	#NULL!	301	#NULL!	#NULL!	#NULL!	696	#NULL!	#NULL!	#NULL!	2	6	1	2	2	#NULL!	#NULL!	#NULL!
00330010 02	2	ET7	33	10	2	33	112382	9	2011	1341	40790	9	1981	981	30	4	3	1	4	#NULL!	0	0	0	0	33	4	4	2	2	#NULL!	1	303	#NULL!	301	#NULL!	#NULL!	#NULL!	696	#NULL!	#NULL!	#NULL!	2	6	1	2	2	#NULL!	#NULL!	#NULL!
00330013 01	1	ET7	33	13	1	33	112382	9	2011	1341	40790	9	1990	1089	21	2	3	1	4	#NULL!	0	0	0	0	33	4	4	2	2	#NULL!	1	303	#NULL!	301	#NULL!	#NULL!	#NULL!	696	#NULL!	#NULL!	#NULL!	2	6	1	2	2	#NULL!	#NULL!	#NULL!
00330013 01	2	ET7	33	13	1	33	112382	9	2011	1341	40790	9	1990	1089	21	2	3	1	4	#NULL!	0	0	0	0	33	4	4	2	2	#NULL!	1	303	#NULL!	301	#NULL!	#NULL!	#NULL!	696	#NULL!	#NULL!	#NULL!	2	6	1	2	2	#NULL!	#NULL!	#NULL!
00330020 02	1	ET7	33	20	2	33	112382	9	2011	1341	40790	4	1993	1120	18	1	1	1	4	#NULL!	0	0	0	0	33	4	4	2	2	#NULL!	1	305	#NULL!	301	#NULL!	#NULL!	#NULL!	696	#NULL!	#NULL!	#NULL!	2	6	1	2	2	#NULL!	#NULL!	#NULL!
00330023 02	1	ET7	33	23	2	33	112382	9	2011	1341	40791	3	1984	1011	27	3	1	1	5	#NULL!	0	0	0	0	33	4	4	2	2	#NULL!	2	306	#NULL!	301	#NULL!	#NULL!	#NULL!	696	#NULL!	#NULL!	#NULL!	2	6	1	2	2	#NULL!	#NULL!	#NULL!
00330033 02	1	ET7	33	33	2	33	112382	9	2011	1341	40791	2	1971	854	40	6	3	1	5	#NULL!	0	0	0	0	33	4	4	2	2	#NULL!	3	303	#NULL!	301	#NULL!	#NULL!	#NULL!	696	#NULL!	#NULL!	#NULL!	2	2	1	2	2	#NULL!	#NULL!	#NULL!
00330042 01	1	ET7	33	42	1	33	112382	9	2011	1341	40791	6	1983	1002	28	3	1	1	5	#NULL!	0	0	0	0	33	4	4	2	2	#NULL!	1	306	#NULL!	301	#NULL!	#NULL!	#NULL!	696	#NULL!	#NULL!	#NULL!	6	2	1	2	2	#NULL!	#NULL!	#NULL!
00330042 01	2	ET7	33	42	1	33	112382	9	2011	1341	40791	6	1983	1002	28	3	1	1	5	#NULL!	0	0	0	0	33	4	4	2	2	#NULL!	1	306	#NULL!	301	#NULL!	#NULL!	#NULL!	696	#NULL!	#NULL!	#NULL!	6	2	1	2	2	#NULL!	#NULL!	#NULL!
00330049 01	1	ET7	33	49	1	33	112382	9	2011	1341	40791	6	1976	918	35	5	3	1	5	#NULL!	0	0	0	0	33	4	4	2	2	#NULL!	1	303	#NULL!	301	#NULL!	#NULL!	#NULL!	696	#NULL!	#NULL!	#NULL!	2	6	1	2	2	#NULL!	#NULL!	#NULL!
00330058 01	1	ET7	33	58	1	33	112382	9	2011	1341	40791	2	1987	1046	24	2	1	1	5	#NULL!	0	0	0	0	33	4	4	2	2	#NULL!	2	305	#NULL!	301	#NULL!	#NULL!	#NULL!	696	#NULL!	#NULL!	#NULL!	2	6	1	2	2	#NULL!	#NULL!	#NULL!
00330058 01	2	ET7	33	58	1	33	112382	9	2011	1341	40791	2	1987	1046	24	2	1	1	5	#NULL!	0	0	0	0	33	4	4	2	2	#NULL!	2	305	#NULL!	301	#NULL!	#NULL!	#NULL!	696	#NULL!	#NULL!	#NULL!	2	6	1	2	2	#NULL!	#NULL!	#NULL!
00330062 02	1	ET7	33	62	2	33	112382	9	2011	1341	40790	7	1971	859	40	6	3	1	4	#NULL!	0	0	0	0	33	4	4	2	2	#NULL!	1	306	#NULL!	301	#NULL!	#NULL!	#NULL!	696	#NULL!	#NULL!	#NULL!	2	6	1	2	2	#NULL!	#NULL!	#NULL!
00330068 01	1	ET7	33	68	1	33	112382	9	2011	1341	40789	9	1993	1125	18	1	1	1	3	#NULL!	0	0	0	0	33	4	4	2	2	#NULL!	1	301	#NULL!	301	#NULL!	#NULL!	#NULL!	696	#NULL!	#NULL!	#NULL!	2	6	1	2	2	#NULL!	#NULL!	#NULL!
00330068 01	2	ET7	33	68	1	33	112382	9	2011	1341	40789	9	1993	1125	18	1	1	1	3	#NULL!	0	0	0	0	33	4	4	2	2	#NULL!	1	301	#NULL!	301	#NULL!	#NULL!	#NULL!	696	#NULL!	#NULL!	#NULL!	2	6	1	2	2	#NULL!	#NULL!	#NULL!
00330078 02	1	ET7	33	78	2	33	112382	9	2011	1341	40789	1	1967	805	44	6	3	1	3	#NULL!	0	0	0	0	33	4	4	2	2	#NULL!	2	303	#NULL!	301	#NULL!	#NULL!	#NULL!	696	#NULL!	#NULL!	#NULL!	2	6	1	2	2	#NULL!	#NULL!	#NULL!
00330084 02	1	ET7	33	84	2	33	112382	9	2011	1341	40789	2	1971	854	40	6	3	1	3	#NULL!	0	0	0	0	33	4	4	2	2	#NULL!	2	303	#NULL!	301	#NULL!	#NULL!	#NULL!	696	#NULL!	#NULL!	#NULL!	2	6	1	2	2	#NULL!	#NULL!	#NULL!
00330084 02	2	ET7	33	84	2	33	112382	9	2011	1341	40789	2	1971	854	40	6	3	1	3	#NULL!	0	0	0	0	33	4	4	2	2	#NULL!	2	303	#NULL!	301	#NULL!	#NULL!	#NULL!	696	#NULL!	#NULL!	#NULL!	2	6	1	2	2	#NULL!	#NULL!	#NULL!
00330084 02	3	ET7	33	84	2	33	112382	9	2011	1341	40789	2	1971	854	40	6	3	1	3	#NULL!	0	0	0	0	33	4	4	2	2	#NULL!	2	303	#NULL!	301	#NULL!	#NULL!	#NULL!	696	#NULL!	#NULL!	#NULL!	2	6	1	2	2	#NULL!	#NULL!	#NULL!
00330087 01	1	ET7	33	87	1	33	112382	9	2011	1341	40789	6	1971	858	40	6	1	1	3	#NULL!	0	0	0	0	33	4	4	2	2	#NULL!	1	305	#NULL!	301	#NULL!	#NULL!	#NULL!	696	#NULL!	#NULL!	#NULL!	2	6	1	2	2	#NULL!	#NULL!	#NULL!
00330091 01	1	ET7	33	91	1	33	112382	9	2011	1341	40789	3	1991	1095	20	2	1	1	3	#NULL!	0	0	0	0	33	4	4	2	2	#NULL!	2	305	#NULL!	301	#NULL!	#NULL!	#NULL!	696	#NULL!	#NULL!	#NULL!	2	6	1	2	2	#NULL!	#NULL!	#NULL!
00330094 02	1	ET7	33	94	2	33	112382	9	2011	1341	40789	2	1976	914	35	5	1	1	3	#NULL!	0	0	0	0	33	4	4	2	2	#NULL!	1	306	#NULL!	301	#NULL!	#NULL!	#NULL!	696	#NULL!	#NULL!	#NULL!	2	6	1	2	2	#NULL!	#NULL!	#NULL!
00330094 02	2	ET7	33	94	2	33	112382	9	2011	1341	40789	2	1976	914	35	5	1	1	3	#NULL!	0	0	0	0	33	4	4	2	2	#NULL!	1	306	#NULL!	301	#NULL!	#NULL!	#NULL!	696	#NULL!	#NULL!	#NULL!	2	6	1	2	2	#NULL!	#NULL!	#NULL!
00330097 01	1	ET7	33	97	1	33	112382	9	2011	1341	40789	4	1983	1000	28	3	3	1	3	#NULL!	0	0	0	0	33	4	4	2	2	#NULL!	1	306	#NULL!	301	#NULL!	#NULL!	#NULL!	696	#NULL!	#NULL!	#NULL!	2	6	1	2	2	#NULL!	#NULL!	#NULL!
00340012 02	1	ET7	34	12	2	34	140069	7	2011	1339	40750	4	1981	976	30	4	3	1	26	#NULL!	0	0	0	0	34	4	4	2	2	#NULL!	1	301	#NULL!	301	#NULL!	#NULL!	#NULL!	633	#NULL!	#NULL!	#NULL!	2	6	1	2	2	#NULL!	#NULL!	#NULL!
00340012 02	2	ET7	34	12	2	34	140069	7	2011	1339	40750	4	1981	976	30	4	3	1	26	#NULL!	0	0	0	0	34	4	4	2	2	#NULL!	1	301	#NULL!	301	#NULL!	#NULL!	#NULL!	633	#NULL!	#NULL!	#NULL!	2	6	1	2	2	#NULL!	#NULL!	#NULL!
00340019 02	1	ET7	34	19	2	34	140069	7	2011	1339	40750	6	1984	1014	27	3	3	1	26	#NULL!	0	0	0	0	34	4	4	2	2	#NULL!	1	301	#NULL!	301	#NULL!	#NULL!	#NULL!	633	#NULL!	#NULL!	#NULL!	2	6	1	2	2	#NULL!	#NULL!	#NULL!
00340019 02	2	ET7	34	19	2	34	140069	7	2011	1339	40750	6	1984	1014	27	3	3	1	26	#NULL!	0	0	0	0	34	4	4	2	2	#NULL!	1	301	#NULL!	301	#NULL!	#NULL!	#NULL!	633	#NULL!	#NULL!	#NULL!	2	6	1	2	2	#NULL!	#NULL!	#NULL!
00340032 02	1	ET7	34	32	2	34	140069	7	2011	1339	40754	8	1984	1016	26	3	3	1	30	#NULL!	0	0	0	0	34	4	4	2	2	#NULL!	1	303	#NULL!	301	#NULL!	#NULL!	#NULL!	633	#NULL!	#NULL!	#NULL!	2	6	1	2	2	#NULL!	#NULL!	#NULL!
00340032 02	2	ET7	34	32	2	34	140069	7	2011	1339	40754	8	1984	1016	26	3	3	1	30	#NULL!	0	0	0	0	34	4	4	2	2	#NULL!	1	303	#NULL!	301	#NULL!	#NULL!	#NULL!	633	#NULL!	#NULL!	#NULL!	2	6	1	2	2	#NULL!	#NULL!	#NULL!
00340032 02	3	ET7	34	32	2	34	140069	7	2011	1339	40754	8	1984	1016	26	3	3	1	30	#NULL!	0	0	0	0	34	4	4	2	2	#NULL!	1	303	#NULL!	301	#NULL!	#NULL!	#NULL!	633	#NULL!	#NULL!	#NULL!	2	6	1	2	2	#NULL!	#NULL!	#NULL!
00340039 02	1	ET7	34	39	2	34	140069	7	2011	1339	40755	1	1986	1033	25	3	3	1	31	#NULL!	0	0	0	0	34	4	4	2	2	#NULL!	1	303	#NULL!	301	#NULL!	#NULL!	#NULL!	633	#NULL!	#NULL!	#NULL!	2	6	1	2	2	#NULL!	#NULL!	#NULL!
00340039 02	2	ET7	34	39	2	34	140069	7	2011	1339	40755	1	1986	1033	25	3	3	1	31	#NULL!	0	0	0	0	34	4	4	2	2	#NULL!	1	303	#NULL!	301	#NULL!	#NULL!	#NULL!	633	#NULL!	#NULL!	#NULL!	2	6	1	2	2	#NULL!	#NULL!	#NULL!
00340065 01	1	ET7	34	65	1	34	140069	7	2011	1339	40753	3	1991	1095	20	2	1	1	29	#NULL!	0	0	0	0	34	4	4	2	2	#NULL!	1	303	#NULL!	301	#NULL!	#NULL!	#NULL!	633	#NULL!	#NULL!	#NULL!	2	6	1	2	2	#NULL!	#NULL!	#NULL!
00340078 01	1	ET7	34	78	1	34	140069	7	2011	1339	40753	1	1976	913	35	5	3	1	29	#NULL!	0	0	0	0	34	4	4	2	2	#NULL!	2	303	#NULL!	301	#NULL!	#NULL!	#NULL!	633	#NULL!	#NULL!	#NULL!	2	6	1	2	2	#NULL!	#NULL!	#NULL!
00340078 01	2	ET7	34	78	1	34	140069	7	2011	1339	40753	1	1976	913	35	5	3	1	29	#NULL!	0	0	0	0	34	4	4	2	2	#NULL!	2	303	#NULL!	301	#NULL!	#NULL!	#NULL!	633	#NULL!	#NULL!	#NULL!	2	6	1	2	2	#NULL!	#NULL!	#NULL!
00340112 02	1	ET7	34	112	2	34	140069	7	2011	1339	40753	3	1986	1035	25	3	3	1	29	#NULL!	0	0	0	0	34	4	4	2	2	#NULL!	4	305	#NULL!	301	#NULL!	#NULL!	#NULL!	633	#NULL!	#NULL!	#NULL!	2	6	1	2	2	#NULL!	#NULL!	#NULL!
00340131 02	1	ET7	34	131	2	34	140069	7	2011	1339	40753	2	1983	998	28	3	3	1	29	#NULL!	0	0	0	0	34	4	4	2	2	#NULL!	4	305	#NULL!	301	#NULL!	#NULL!	#NULL!	633	#NULL!	#NULL!	#NULL!	2	6	1	2	2	#NULL!	#NULL!	#NULL!
00340131 02	2	ET7	34	131	2	34	140069	7	2011	1339	40753	2	1983	998	28	3	3	1	29	#NULL!	0	0	0	0	34	4	4	2	2	#NULL!	4	305	#NULL!	301	#NULL!	#NULL!	#NULL!	633	#NULL!	#NULL!	#NULL!	2	6	1	2	2	#NULL!	#NULL!	#NULL!
00340131 02	3	ET7	34	131	2	34	140069	7	2011	1339	40753	2	1983	998	28	3	3	1	29	#NULL!	0	0	0	0	34	4	4	2	2	#NULL!	4	305	#NULL!	301	#NULL!	#NULL!	#NULL!	633	#NULL!	#NULL!	#NULL!	2	6	1	2	2	#NULL!	#NULL!	#NULL!
00340145 02	1	ET7	34	145	2	34	140069	7	2011	1339	40753	1	1988	1057	23	2	3	1	29	#NULL!	0	0	0	0	34	4	4	2	2	#NULL!	1	305	#NULL!	301	#NULL!	#NULL!	#NULL!	633	#NULL!	#NULL!	#NULL!	2	6	1	2	2	#NULL!	#NULL!	#NULL!
00340145 02	2	ET7	34	145	2	34	140069	7	2011	1339	40753	1	1988	1057	23	2	3	1	29	#NULL!	0	0	0	0	34	4	4	2	2	#NULL!	1	305	#NULL!	301	#NULL!	#NULL!	#NULL!	633	#NULL!	#NULL!	#NULL!	2	6	1	2	2	#NULL!	#NULL!	#NULL!
00340158 02	1	ET7	34	158	2	34	140069	7	2011	1339	40754	5	1986	1037	25	3	3	1	30	#NULL!	0	0	0	0	34	4	4	2	2	#NULL!	2	305	#NULL!	301	#NULL!	#NULL!	#NULL!	633	#NULL!	#NULL!	#NULL!	2	6	1	2	2	#NULL!	#NULL!	#NULL!
00340185 02	1	ET7	34	185	2	34	140069	7	2011	1339	40754	7	1983	1003	28	3	3	1	30	#NULL!	0	0	0	0	34	4	4	2	2	#NULL!	1	306	#NULL!	301	#NULL!	#NULL!	#NULL!	633	#NULL!	#NULL!	#NULL!	2	6	1	2	2	#NULL!	#NULL!	#NULL!
00340185 02	2	ET7	34	185	2	34	140069	7	2011	1339	40754	7	1983	1003	28	3	3	1	30	#NULL!	0	0	0	0	34	4	4	2	2	#NULL!	1	306	#NULL!	301	#NULL!	#NULL!	#NULL!	633	#NULL!	#NULL!	#NULL!	2	6	1	2	2	#NULL!	#NULL!	#NULL!
00340191 01	1	ET7	34	191	1	34	140069	7	2011	1339	40754	7	1989	1075	22	2	3	1	30	#NULL!	0	0	0	0	34	4	4	2	2	#NULL!	2	306	#NULL!	301	#NULL!	#NULL!	#NULL!	633	#NULL!	#NULL!	#NULL!	2	6	1	2	2	#NULL!	#NULL!	#NULL!
00340191 01	2	ET7	34	191	1	34	140069	7	2011	1339	40754	7	1989	1075	22	2	3	1	30	#NULL!	0	0	0	0	34	4	4	2	2	#NULL!	2	306	#NULL!	301	#NULL!	#NULL!	#NULL!	633	#NULL!	#NULL!	#NULL!	2	6	1	2	2	#NULL!	#NULL!	#NULL!
00340198 02	1	ET7	34	198	2	34	140069	7	2011	1339	40754	2	1983	998	28	3	3	1	30	#NULL!	0	0	0	0	34	4	4	2	2	#NULL!	2	306	#NULL!	301	#NULL!	#NULL!	#NULL!	633	#NULL!	#NULL!	#NULL!	2	6	1	2	2	#NULL!	#NULL!	#NULL!
00340198 02	2	ET7	34	198	2	34	140069	7	2011	1339	40754	2	1983	998	28	3	3	1	30	#NULL!	0	0	0	0	34	4	4	2	2	#NULL!	2	306	#NULL!	301	#NULL!	#NULL!	#NULL!	633	#NULL!	#NULL!	#NULL!	2	6	1	2	2	#NULL!	#NULL!	#NULL!
00350015 01	1	ET7	35	15	1	35	140990	7	2011	1339	40754	5	1986	1037	25	3	3	1	30	#NULL!	0	0	0	0	35	4	4	2	2	#NULL!	1	404	#NULL!	401	#NULL!	#NULL!	#NULL!	348	#NULL!	#NULL!	#NULL!	2	6	1	2	2	#NULL!	#NULL!	#NULL!
00350022 05	1	ET7	35	22	5	35	140990	7	2011	1339	40754	6	1994	1134	17	1	3	1	30	#NULL!	0	0	0	0	35	4	4	2	2	#NULL!	1	401	#NULL!	401	#NULL!	#NULL!	#NULL!	348	#NULL!	#NULL!	#NULL!	2	6	1	2	2	#NULL!	#NULL!	#NULL!
00350025 01	1	ET7	35	25	1	35	140990	7	2011	1339	40754	11	1975	911	35	5	1	1	30	#NULL!	0	0	0	0	35	4	4	2	2	#NULL!	1	403	#NULL!	401	#NULL!	#NULL!	#NULL!	348	#NULL!	#NULL!	#NULL!	2	6	1	2	2	#NULL!	#NULL!	#NULL!
00350025 01	2	ET7	35	25	1	35	140990	7	2011	1339	40754	11	1975	911	35	5	1	1	30	#NULL!	0	0	0	0	35	4	4	2	2	#NULL!	1	403	#NULL!	401	#NULL!	#NULL!	#NULL!	348	#NULL!	#NULL!	#NULL!	2	6	1	2	2	#NULL!	#NULL!	#NULL!
00350029 02	1	ET7	35	29	2	35	140990	7	2011	1339	40754	12	1982	996	28	3	1	1	30	#NULL!	0	0	0	0	35	4	4	2	2	#NULL!	1	403	#NULL!	401	#NULL!	#NULL!	#NULL!	348	#NULL!	#NULL!	#NULL!	2	6	1	2	2	#NULL!	#NULL!	#NULL!
00350029 02	2	ET7	35	29	2	35	140990	7	2011	1339	40754	12	1982	996	28	3	1	1	30	#NULL!	0	0	0	0	35	4	4	2	2	#NULL!	1	403	#NULL!	401	#NULL!	#NULL!	#NULL!	348	#NULL!	#NULL!	#NULL!	2	6	1	2	2	#NULL!	#NULL!	#NULL!
00350032 02	1	ET7	35	32	2	35	140990	7	2011	1339	40755	6	1971	858	40	6	1	1	31	#NULL!	0	0	0	0	35	4	4	2	2	#NULL!	2	404	#NULL!	401	#NULL!	#NULL!	#NULL!	348	#NULL!	#NULL!	#NULL!	2	6	1	2	2	#NULL!	#NULL!	#NULL!
00350032 02	2	ET7	35	32	2	35	140990	7	2011	1339	40755	6	1971	858	40	6	1	1	31	#NULL!	0	0	0	0	35	4	4	2	2	#NULL!	2	404	#NULL!	401	#NULL!	#NULL!	#NULL!	348	#NULL!	#NULL!	#NULL!	2	6	1	2	2	#NULL!	#NULL!	#NULL!
00350035 02	1	ET7	35	35	2	35	140990	7	2011	1339	40754	7	1987	1051	24	2	1	1	30	#NULL!	0	0	0	0	35	4	4	2	2	#NULL!	1	404	#NULL!	401	#NULL!	#NULL!	#NULL!	348	#NULL!	#NULL!	#NULL!	2	6	1	2	2	#NULL!	#NULL!	#NULL!
00350038 02	1	ET7	35	38	2	35	140990	7	2011	1339	40755	6	1983	1002	28	3	1	1	31	#NULL!	0	0	0	0	35	4	4	2	2	#NULL!	1	401	#NULL!	401	#NULL!	#NULL!	#NULL!	348	#NULL!	#NULL!	#NULL!	2	6	1	2	2	#NULL!	#NULL!	#NULL!
00350038 02	2	ET7	35	38	2	35	140990	7	2011	1339	40755	6	1983	1002	28	3	1	1	31	#NULL!	0	0	0	0	35	4	4	2	2	#NULL!	1	401	#NULL!	401	#NULL!	#NULL!	#NULL!	348	#NULL!	#NULL!	#NULL!	2	6	1	2	2	#NULL!	#NULL!	#NULL!
00350045 02	1	ET7	35	45	2	35	140990	7	2011	1339	40755	5	1991	1097	20	2	3	1	31	#NULL!	0	0	0	0	35	4	4	2	2	#NULL!	1	401	#NULL!	401	#NULL!	#NULL!	#NULL!	348	#NULL!	#NULL!	#NULL!	2	6	1	2	2	#NULL!	#NULL!	#NULL!
00350045 02	2	ET7	35	45	2	35	140990	7	2011	1339	40755	5	1991	1097	20	2	3	1	31	#NULL!	0	0	0	0	35	4	4	2	2	#NULL!	1	401	#NULL!	401	#NULL!	#NULL!	#NULL!	348	#NULL!	#NULL!	#NULL!	2	6	1	2	2	#NULL!	#NULL!	#NULL!
00350055 01	1	ET7	35	55	1	35	140990	7	2011	1339	40755	8	1984	1016	26	3	1	1	31	#NULL!	0	0	0	0	35	4	4	2	2	#NULL!	1	403	#NULL!	401	#NULL!	#NULL!	#NULL!	348	#NULL!	#NULL!	#NULL!	2	6	1	2	2	#NULL!	#NULL!	#NULL!
00350058 02	1	ET7	35	58	2	35	140990	7	2011	1339	40755	9	1980	969	30	4	1	1	31	#NULL!	0	0	0	0	35	4	4	2	2	#NULL!	1	403	#NULL!	401	#NULL!	#NULL!	#NULL!	348	#NULL!	#NULL!	#NULL!	2	6	1	2	2	#NULL!	#NULL!	#NULL!
00350058 02	2	ET7	35	58	2	35	140990	7	2011	1339	40755	9	1980	969	30	4	1	1	31	#NULL!	0	0	0	0	35	4	4	2	2	#NULL!	1	403	#NULL!	401	#NULL!	#NULL!	#NULL!	348	#NULL!	#NULL!	#NULL!	2	6	1	2	2	#NULL!	#NULL!	#NULL!
00350064 02	1	ET7	35	64	2	35	140990	7	2011	1339	40755	4	1973	880	38	5	3	1	31	#NULL!	0	0	0	0	35	4	4	2	2	#NULL!	1	404	#NULL!	401	#NULL!	#NULL!	#NULL!	348	#NULL!	#NULL!	#NULL!	2	6	1	2	2	#NULL!	#NULL!	#NULL!
00350081 01	1	ET7	35	81	1	35	140990	7	2011	1339	40755	5	1986	1037	25	3	3	1	31	#NULL!	0	0	0	0	35	4	4	2	2	#NULL!	1	404	#NULL!	401	#NULL!	#NULL!	#NULL!	348	#NULL!	#NULL!	#NULL!	2	6	1	2	2	#NULL!	#NULL!	#NULL!
00350084 02	1	ET7	35	84	2	35	140990	7	2011	1339	40755	1	1984	1009	27	3	3	1	31	#NULL!	0	0	0	0	35	4	4	2	2	#NULL!	1	404	#NULL!	401	#NULL!	#NULL!	#NULL!	348	#NULL!	#NULL!	#NULL!	2	6	1	2	2	#NULL!	#NULL!	#NULL!
00350084 02	2	ET7	35	84	2	35	140990	7	2011	1339	40755	1	1984	1009	27	3	3	1	31	#NULL!	0	0	0	0	35	4	4	2	2	#NULL!	1	404	#NULL!	401	#NULL!	#NULL!	#NULL!	348	#NULL!	#NULL!	#NULL!	2	6	1	2	2	#NULL!	#NULL!	#NULL!
00350084 02	3	ET7	35	84	2	35	140990	7	2011	1339	40755	1	1984	1009	27	3	3	1	31	#NULL!	0	0	0	0	35	4	4	2	2	#NULL!	1	404	#NULL!	401	#NULL!	#NULL!	#NULL!	348	#NULL!	#NULL!	#NULL!	2	6	1	2	2	#NULL!	#NULL!	#NULL!
00350087 02	1	ET7	35	87	2	35	140990	7	2011	1339	40755	12	1990	1092	20	2	1	1	31	#NULL!	0	0	0	0	35	4	4	2	2	#NULL!	1	403	#NULL!	401	#NULL!	#NULL!	#NULL!	348	#NULL!	#NULL!	#NULL!	2	6	1	2	2	#NULL!	#NULL!	#NULL!
00350094 01	1	ET7	35	94	1	35	140990	7	2011	1339	40755	3	1991	1095	20	2	1	1	31	#NULL!	0	0	0	0	35	4	4	2	2	#NULL!	1	401	#NULL!	401	#NULL!	#NULL!	#NULL!	348	#NULL!	#NULL!	#NULL!	2	6	1	2	2	#NULL!	#NULL!	#NULL!
00350094 01	2	ET7	35	94	1	35	140990	7	2011	1339	40755	3	1991	1095	20	2	1	1	31	#NULL!	0	0	0	0	35	4	4	2	2	#NULL!	1	401	#NULL!	401	#NULL!	#NULL!	#NULL!	348	#NULL!	#NULL!	#NULL!	2	6	1	2	2	#NULL!	#NULL!	#NULL!
00350097 02	1	ET7	35	97	2	35	140990	7	2011	1339	40755	7	1991	1099	20	2	3	1	31	#NULL!	0	0	0	0	35	4	4	2	2	#NULL!	1	406	#NULL!	401	#NULL!	#NULL!	#NULL!	348	#NULL!	#NULL!	#NULL!	2	6	1	2	2	#NULL!	#NULL!	#NULL!
00360006 01	1	ET7	36	6	1	36	123218	7	2011	1339	40743	6	1991	1098	20	2	1	1	19	#NULL!	0	0	0	0	36	4	4	2	2	#NULL!	1	403	#NULL!	401	#NULL!	#NULL!	#NULL!	1392	#NULL!	#NULL!	#NULL!	2	6	1	2	2	#NULL!	#NULL!	#NULL!
00360006 01	2	ET7	36	6	1	36	123218	7	2011	1339	40743	6	1991	1098	20	2	1	1	19	#NULL!	0	0	0	0	36	4	4	2	2	#NULL!	1	403	#NULL!	401	#NULL!	#NULL!	#NULL!	1392	#NULL!	#NULL!	#NULL!	2	6	1	2	2	#NULL!	#NULL!	#NULL!
00360010 02	1	ET7	36	10	2	36	123218	7	2011	1339	40743	2	1983	998	28	3	3	1	19	#NULL!	0	0	0	0	36	4	4	2	2	#NULL!	1	404	#NULL!	401	#NULL!	#NULL!	#NULL!	1392	#NULL!	#NULL!	#NULL!	2	6	1	2	2	#NULL!	#NULL!	#NULL!
00360010 02	2	ET7	36	10	2	36	123218	7	2011	1339	40743	2	1983	998	28	3	3	1	19	#NULL!	0	0	0	0	36	4	4	2	2	#NULL!	1	404	#NULL!	401	#NULL!	#NULL!	#NULL!	1392	#NULL!	#NULL!	#NULL!	2	6	1	2	2	#NULL!	#NULL!	#NULL!
00360010 02	3	ET7	36	10	2	36	123218	7	2011	1339	40743	2	1983	998	28	3	3	1	19	#NULL!	0	0	0	0	36	4	4	2	2	#NULL!	1	404	#NULL!	401	#NULL!	#NULL!	#NULL!	1392	#NULL!	#NULL!	#NULL!	2	6	1	2	2	#NULL!	#NULL!	#NULL!
00360021 02	1	ET7	36	21	2	36	123218	7	2011	1339	40743	1	1986	1033	25	3	3	1	19	#NULL!	0	0	0	0	36	4	4	2	2	#NULL!	1	401	#NULL!	401	#NULL!	#NULL!	#NULL!	1392	#NULL!	#NULL!	#NULL!	6	6	1	2	2	#NULL!	#NULL!	#NULL!
00360021 02	2	ET7	36	21	2	36	123218	7	2011	1339	40743	1	1986	1033	25	3	3	1	19	#NULL!	0	0	0	0	36	4	4	2	2	#NULL!	1	401	#NULL!	401	#NULL!	#NULL!	#NULL!	1392	#NULL!	#NULL!	#NULL!	6	6	1	2	2	#NULL!	#NULL!	#NULL!
00360029 02	1	ET7	36	29	2	36	123218	7	2011	1339	40744	7	1969	835	42	6	1	1	20	#NULL!	0	0	0	0	36	4	4	2	2	#NULL!	1	403	#NULL!	401	#NULL!	#NULL!	#NULL!	1392	#NULL!	#NULL!	#NULL!	2	6	1	2	2	#NULL!	#NULL!	#NULL!
00360029 02	2	ET7	36	29	2	36	123218	7	2011	1339	40744	7	1969	835	42	6	1	1	20	#NULL!	0	0	0	0	36	4	4	2	2	#NULL!	1	403	#NULL!	401	#NULL!	#NULL!	#NULL!	1392	#NULL!	#NULL!	#NULL!	2	6	1	2	2	#NULL!	#NULL!	#NULL!
00360029 02	3	ET7	36	29	2	36	123218	7	2011	1339	40744	7	1969	835	42	6	1	1	20	#NULL!	0	0	0	0	36	4	4	2	2	#NULL!	1	403	#NULL!	401	#NULL!	#NULL!	#NULL!	1392	#NULL!	#NULL!	#NULL!	2	6	1	2	2	#NULL!	#NULL!	#NULL!
00360036 02	1	ET7	36	36	2	36	123218	7	2011	1339	40744	4	1992	1108	19	1	3	1	20	#NULL!	0	0	0	0	36	4	4	2	2	#NULL!	1	401	#NULL!	401	#NULL!	#NULL!	#NULL!	1392	#NULL!	#NULL!	#NULL!	6	6	1	2	2	#NULL!	#NULL!	#NULL!
00360036 02	2	ET7	36	36	2	36	123218	7	2011	1339	40744	4	1992	1108	19	1	3	1	20	#NULL!	0	0	0	0	36	4	4	2	2	#NULL!	1	401	#NULL!	401	#NULL!	#NULL!	#NULL!	1392	#NULL!	#NULL!	#NULL!	6	6	1	2	2	#NULL!	#NULL!	#NULL!
00360043 02	1	ET7	36	43	2	36	123218	7	2011	1339	40744	2	1985	1022	26	3	3	1	20	#NULL!	0	0	0	0	36	4	4	2	2	#NULL!	1	404	#NULL!	401	#NULL!	#NULL!	#NULL!	1392	#NULL!	#NULL!	#NULL!	2	6	1	2	2	#NULL!	#NULL!	#NULL!
00360043 02	2	ET7	36	43	2	36	123218	7	2011	1339	40744	2	1985	1022	26	3	3	1	20	#NULL!	0	0	0	0	36	4	4	2	2	#NULL!	1	404	#NULL!	401	#NULL!	#NULL!	#NULL!	1392	#NULL!	#NULL!	#NULL!	2	6	1	2	2	#NULL!	#NULL!	#NULL!
00360047 02	1	ET7	36	47	2	36	123218	7	2011	1339	40744	2	1981	974	30	4	3	1	20	#NULL!	0	0	0	0	36	4	4	2	2	#NULL!	2	406	#NULL!	401	#NULL!	#NULL!	#NULL!	1392	#NULL!	#NULL!	#NULL!	2	6	1	2	2	#NULL!	#NULL!	#NULL!
00360047 02	2	ET7	36	47	2	36	123218	7	2011	1339	40744	2	1981	974	30	4	3	1	20	#NULL!	0	0	0	0	36	4	4	2	2	#NULL!	2	406	#NULL!	401	#NULL!	#NULL!	#NULL!	1392	#NULL!	#NULL!	#NULL!	2	6	1	2	2	#NULL!	#NULL!	#NULL!
00360047 02	3	ET7	36	47	2	36	123218	7	2011	1339	40744	2	1981	974	30	4	3	1	20	#NULL!	0	0	0	0	36	4	4	2	2	#NULL!	2	406	#NULL!	401	#NULL!	#NULL!	#NULL!	1392	#NULL!	#NULL!	#NULL!	2	6	1	2	2	#NULL!	#NULL!	#NULL!
00360051 01	1	ET7	36	51	1	36	123218	7	2011	1339	40744	8	1980	968	30	4	3	1	20	#NULL!	0	0	0	0	36	4	4	2	2	#NULL!	1	401	#NULL!	401	#NULL!	#NULL!	#NULL!	1392	#NULL!	#NULL!	#NULL!	6	6	1	2	2	#NULL!	#NULL!	#NULL!
00360051 01	2	ET7	36	51	1	36	123218	7	2011	1339	40744	8	1980	968	30	4	3	1	20	#NULL!	0	0	0	0	36	4	4	2	2	#NULL!	1	401	#NULL!	401	#NULL!	#NULL!	#NULL!	1392	#NULL!	#NULL!	#NULL!	6	6	1	2	2	#NULL!	#NULL!	#NULL!
00360055 02	1	ET7	36	55	2	36	123218	7	2011	1339	40744	2	1971	854	40	6	1	1	20	#NULL!	0	0	0	0	36	4	4	2	2	#NULL!	1	403	#NULL!	401	#NULL!	#NULL!	#NULL!	1392	#NULL!	#NULL!	#NULL!	2	6	1	2	2	#NULL!	#NULL!	#NULL!
00360058 01	1	ET7	36	58	1	36	123218	7	2011	1339	40744	1	1981	973	30	4	3	1	20	#NULL!	0	0	0	0	36	4	4	2	2	#NULL!	1	404	#NULL!	401	#NULL!	#NULL!	#NULL!	1392	#NULL!	#NULL!	#NULL!	2	6	1	2	2	#NULL!	#NULL!	#NULL!
00360062 02	1	ET7	36	62	2	36	123218	7	2011	1339	40744	4	1992	1108	19	1	1	1	20	#NULL!	0	0	0	0	36	4	4	2	2	#NULL!	1	401	#NULL!	401	#NULL!	#NULL!	#NULL!	1392	#NULL!	#NULL!	#NULL!	6	6	1	2	2	#NULL!	#NULL!	#NULL!
00360062 02	2	ET7	36	62	2	36	123218	7	2011	1339	40744	4	1992	1108	19	1	1	1	20	#NULL!	0	0	0	0	36	4	4	2	2	#NULL!	1	401	#NULL!	401	#NULL!	#NULL!	#NULL!	1392	#NULL!	#NULL!	#NULL!	6	6	1	2	2	#NULL!	#NULL!	#NULL!
00360070 01	1	ET7	36	70	1	36	123218	7	2011	1339	40744	5	1981	977	30	4	1	1	20	#NULL!	0	0	0	0	36	4	4	2	2	#NULL!	1	403	#NULL!	401	#NULL!	#NULL!	#NULL!	1392	#NULL!	#NULL!	#NULL!	2	6	1	2	2	#NULL!	#NULL!	#NULL!
00360070 01	2	ET7	36	70	1	36	123218	7	2011	1339	40744	5	1981	977	30	4	1	1	20	#NULL!	0	0	0	0	36	4	4	2	2	#NULL!	1	403	#NULL!	401	#NULL!	#NULL!	#NULL!	1392	#NULL!	#NULL!	#NULL!	2	6	1	2	2	#NULL!	#NULL!	#NULL!
00360073 02	1	ET7	36	73	2	36	123218	7	2011	1339	40743	7	1993	1123	18	1	3	1	19	#NULL!	0	0	0	0	36	4	4	2	2	#NULL!	1	404	#NULL!	401	#NULL!	#NULL!	#NULL!	1392	#NULL!	#NULL!	#NULL!	2	6	1	2	2	#NULL!	#NULL!	#NULL!
00360081 02	1	ET7	36	81	2	36	123218	7	2011	1339	40743	7	1991	1099	20	2	3	1	19	#NULL!	0	0	0	0	36	4	4	2	2	#NULL!	1	404	#NULL!	401	#NULL!	#NULL!	#NULL!	1392	#NULL!	#NULL!	#NULL!	2	6	1	2	2	#NULL!	#NULL!	#NULL!
00360081 02	2	ET7	36	81	2	36	123218	7	2011	1339	40743	7	1991	1099	20	2	3	1	19	#NULL!	0	0	0	0	36	4	4	2	2	#NULL!	1	404	#NULL!	401	#NULL!	#NULL!	#NULL!	1392	#NULL!	#NULL!	#NULL!	2	6	1	2	2	#NULL!	#NULL!	#NULL!
00360081 02	3	ET7	36	81	2	36	123218	7	2011	1339	40743	7	1991	1099	20	2	3	1	19	#NULL!	0	0	0	0	36	4	4	2	2	#NULL!	1	404	#NULL!	401	#NULL!	#NULL!	#NULL!	1392	#NULL!	#NULL!	#NULL!	2	6	1	2	2	#NULL!	#NULL!	#NULL!
00360081 02	4	ET7	36	81	2	36	123218	7	2011	1339	40743	7	1991	1099	20	2	3	1	19	#NULL!	0	0	0	0	36	4	4	2	2	#NULL!	1	404	#NULL!	401	#NULL!	#NULL!	#NULL!	1392	#NULL!	#NULL!	#NULL!	2	6	1	2	2	#NULL!	#NULL!	#NULL!
00360085 02	1	ET7	36	85	2	36	123218	7	2011	1339	40743	10	1980	970	30	4	1	1	19	#NULL!	0	0	0	0	36	4	4	2	2	#NULL!	1	403	#NULL!	401	#NULL!	#NULL!	#NULL!	1392	#NULL!	#NULL!	#NULL!	2	6	1	2	2	#NULL!	#NULL!	#NULL!
00360085 02	2	ET7	36	85	2	36	123218	7	2011	1339	40743	10	1980	970	30	4	1	1	19	#NULL!	0	0	0	0	36	4	4	2	2	#NULL!	1	403	#NULL!	401	#NULL!	#NULL!	#NULL!	1392	#NULL!	#NULL!	#NULL!	2	6	1	2	2	#NULL!	#NULL!	#NULL!
00360088 01	1	ET7	36	88	1	36	123218	7	2011	1339	40743	3	1991	1095	20	2	1	1	19	#NULL!	0	0	0	0	36	4	4	2	2	#NULL!	1	403	#NULL!	401	#NULL!	#NULL!	#NULL!	1392	#NULL!	#NULL!	#NULL!	2	6	1	2	2	#NULL!	#NULL!	#NULL!
00360088 01	2	ET7	36	88	1	36	123218	7	2011	1339	40743	3	1991	1095	20	2	1	1	19	#NULL!	0	0	0	0	36	4	4	2	2	#NULL!	1	403	#NULL!	401	#NULL!	#NULL!	#NULL!	1392	#NULL!	#NULL!	#NULL!	2	6	1	2	2	#NULL!	#NULL!	#NULL!
00360088 01	3	ET7	36	88	1	36	123218	7	2011	1339	40743	3	1991	1095	20	2	1	1	19	#NULL!	0	0	0	0	36	4	4	2	2	#NULL!	1	403	#NULL!	401	#NULL!	#NULL!	#NULL!	1392	#NULL!	#NULL!	#NULL!	2	6	1	2	2	#NULL!	#NULL!	#NULL!
00360088 01	4	ET7	36	88	1	36	123218	7	2011	1339	40743	3	1991	1095	20	2	1	1	19	#NULL!	0	0	0	0	36	4	4	2	2	#NULL!	1	403	#NULL!	401	#NULL!	#NULL!	#NULL!	1392	#NULL!	#NULL!	#NULL!	2	6	1	2	2	#NULL!	#NULL!	#NULL!
00360096 01	1	ET7	36	96	1	36	123218	7	2011	1339	40743	6	1981	978	30	4	3	1	19	#NULL!	0	0	0	0	36	4	4	2	2	#NULL!	2	406	#NULL!	401	#NULL!	#NULL!	#NULL!	1392	#NULL!	#NULL!	#NULL!	2	6	1	2	2	#NULL!	#NULL!	#NULL!
00360096 01	2	ET7	36	96	1	36	123218	7	2011	1339	40743	6	1981	978	30	4	3	1	19	#NULL!	0	0	0	0	36	4	4	2	2	#NULL!	2	406	#NULL!	401	#NULL!	#NULL!	#NULL!	1392	#NULL!	#NULL!	#NULL!	2	6	1	2	2	#NULL!	#NULL!	#NULL!
00360111 02	1	ET7	36	111	2	36	123218	7	2011	1339	40743	5	1986	1037	25	3	3	1	19	#NULL!	0	0	0	0	36	4	4	2	2	#NULL!	1	401	#NULL!	401	#NULL!	#NULL!	#NULL!	1392	#NULL!	#NULL!	#NULL!	6	6	1	2	2	#NULL!	#NULL!	#NULL!
00360111 02	2	ET7	36	111	2	36	123218	7	2011	1339	40743	5	1986	1037	25	3	3	1	19	#NULL!	0	0	0	0	36	4	4	2	2	#NULL!	1	401	#NULL!	401	#NULL!	#NULL!	#NULL!	1392	#NULL!	#NULL!	#NULL!	6	6	1	2	2	#NULL!	#NULL!	#NULL!
00360111 02	3	ET7	36	111	2	36	123218	7	2011	1339	40743	5	1986	1037	25	3	3	1	19	#NULL!	0	0	0	0	36	4	4	2	2	#NULL!	1	401	#NULL!	401	#NULL!	#NULL!	#NULL!	1392	#NULL!	#NULL!	#NULL!	6	6	1	2	2	#NULL!	#NULL!	#NULL!
00370007 01	1	ET7	37	7	1	37	120172	7	2011	1339	40746	2	1986	1034	25	3	1	1	22	#NULL!	0	0	0	0	37	4	4	2	2	#NULL!	1	404	#NULL!	401	#NULL!	#NULL!	#NULL!	492	#NULL!	#NULL!	#NULL!	2	6	1	2	2	#NULL!	#NULL!	#NULL!
00370011 02	1	ET7	37	11	2	37	120172	7	2011	1339	40746	10	1980	970	30	4	3	1	22	#NULL!	0	0	0	0	37	4	4	2	2	#NULL!	1	401	#NULL!	401	#NULL!	#NULL!	#NULL!	492	#NULL!	#NULL!	#NULL!	2	6	1	2	2	#NULL!	#NULL!	#NULL!
00370011 02	2	ET7	37	11	2	37	120172	7	2011	1339	40746	10	1980	970	30	4	3	1	22	#NULL!	0	0	0	0	37	4	4	2	2	#NULL!	1	401	#NULL!	401	#NULL!	#NULL!	#NULL!	492	#NULL!	#NULL!	#NULL!	2	6	1	2	2	#NULL!	#NULL!	#NULL!
00370019 01	1	ET7	37	19	1	37	120172	7	2011	1339	40746	3	1977	927	34	4	1	1	22	#NULL!	0	0	0	0	37	4	4	2	2	#NULL!	2	403	#NULL!	401	#NULL!	#NULL!	#NULL!	492	#NULL!	#NULL!	#NULL!	2	6	1	2	2	#NULL!	#NULL!	#NULL!
00370019 01	2	ET7	37	19	1	37	120172	7	2011	1339	40746	3	1977	927	34	4	1	1	22	#NULL!	0	0	0	0	37	4	4	2	2	#NULL!	2	403	#NULL!	401	#NULL!	#NULL!	#NULL!	492	#NULL!	#NULL!	#NULL!	2	6	1	2	2	#NULL!	#NULL!	#NULL!
00370019 01	3	ET7	37	19	1	37	120172	7	2011	1339	40746	3	1977	927	34	4	1	1	22	#NULL!	0	0	0	0	37	4	4	2	2	#NULL!	2	403	#NULL!	401	#NULL!	#NULL!	#NULL!	492	#NULL!	#NULL!	#NULL!	2	6	1	2	2	#NULL!	#NULL!	#NULL!
00370043 02	1	ET7	37	43	2	37	120172	7	2011	1339	40746	12	1973	888	37	5	1	1	22	#NULL!	0	0	0	0	37	4	4	2	2	#NULL!	1	403	#NULL!	401	#NULL!	#NULL!	#NULL!	492	#NULL!	#NULL!	#NULL!	2	6	1	2	2	#NULL!	#NULL!	#NULL!
00370048 04	1	ET7	37	48	4	37	120172	7	2011	1339	40746	5	1994	1133	17	1	3	1	22	#NULL!	0	0	0	0	37	4	4	2	2	#NULL!	1	404	#NULL!	401	#NULL!	#NULL!	#NULL!	492	#NULL!	#NULL!	#NULL!	2	6	1	2	2	#NULL!	#NULL!	#NULL!
00370052 01	1	ET7	37	52	1	37	120172	7	2011	1339	40746	11	1990	1091	20	2	3	1	22	#NULL!	0	0	0	0	37	4	4	2	2	#NULL!	1	401	#NULL!	401	#NULL!	#NULL!	#NULL!	492	#NULL!	#NULL!	#NULL!	2	6	1	2	2	#NULL!	#NULL!	#NULL!
00370068 03	1	ET7	37	68	3	37	120172	7	2011	1339	40746	6	1986	1038	25	3	1	1	22	#NULL!	0	0	0	0	37	4	4	2	2	#NULL!	1	401	#NULL!	401	#NULL!	#NULL!	#NULL!	492	#NULL!	#NULL!	#NULL!	2	6	1	2	2	#NULL!	#NULL!	#NULL!
00370093 01	1	ET7	37	93	1	37	120172	7	2011	1339	40747	6	1992	1110	19	1	3	1	23	#NULL!	0	0	0	0	37	4	4	2	2	#NULL!	1	404	#NULL!	401	#NULL!	#NULL!	#NULL!	492	#NULL!	#NULL!	#NULL!	2	2	0	2	2	#NULL!	#NULL!	#NULL!
00370097 02	1	ET7	37	97	2	37	120172	7	2011	1339	40747	1	1977	925	34	4	3	1	23	#NULL!	0	0	0	0	37	4	4	2	2	#NULL!	1	404	#NULL!	401	#NULL!	#NULL!	#NULL!	492	#NULL!	#NULL!	#NULL!	2	6	1	2	2	#NULL!	#NULL!	#NULL!
00370097 02	2	ET7	37	97	2	37	120172	7	2011	1339	40747	1	1977	925	34	4	3	1	23	#NULL!	0	0	0	0	37	4	4	2	2	#NULL!	1	404	#NULL!	401	#NULL!	#NULL!	#NULL!	492	#NULL!	#NULL!	#NULL!	2	6	1	2	2	#NULL!	#NULL!	#NULL!
00370101 01	1	ET7	37	101	1	37	120172	7	2011	1339	40747	9	1985	1029	25	3	1	1	23	#NULL!	0	0	0	0	37	4	4	2	2	#NULL!	1	403	#NULL!	401	#NULL!	#NULL!	#NULL!	492	#NULL!	#NULL!	#NULL!	2	6	1	2	2	#NULL!	#NULL!	#NULL!
00370101 01	2	ET7	37	101	1	37	120172	7	2011	1339	40747	9	1985	1029	25	3	1	1	23	#NULL!	0	0	0	0	37	4	4	2	2	#NULL!	1	403	#NULL!	401	#NULL!	#NULL!	#NULL!	492	#NULL!	#NULL!	#NULL!	2	6	1	2	2	#NULL!	#NULL!	#NULL!
00370105 01	1	ET7	37	105	1	37	120172	7	2011	1339	40747	7	1983	1003	28	3	1	1	23	#NULL!	0	0	0	0	37	4	4	2	2	#NULL!	2	401	#NULL!	401	#NULL!	#NULL!	#NULL!	492	#NULL!	#NULL!	#NULL!	2	6	1	2	2	#NULL!	#NULL!	#NULL!
00370105 01	2	ET7	37	105	1	37	120172	7	2011	1339	40747	7	1983	1003	28	3	1	1	23	#NULL!	0	0	0	0	37	4	4	2	2	#NULL!	2	401	#NULL!	401	#NULL!	#NULL!	#NULL!	492	#NULL!	#NULL!	#NULL!	2	6	1	2	2	#NULL!	#NULL!	#NULL!
00370109 01	1	ET7	37	109	1	37	120172	7	2011	1339	40747	2	1993	1118	18	1	3	1	23	#NULL!	0	0	0	0	37	4	4	2	2	#NULL!	1	401	#NULL!	401	#NULL!	#NULL!	#NULL!	492	#NULL!	#NULL!	#NULL!	2	6	1	2	2	#NULL!	#NULL!	#NULL!
00370117 01	1	ET7	37	117	1	37	120172	7	2011	1339	40747	2	1989	1070	22	2	1	1	23	#NULL!	0	0	0	0	37	4	4	2	2	#NULL!	1	403	#NULL!	401	#NULL!	#NULL!	#NULL!	492	#NULL!	#NULL!	#NULL!	2	6	1	2	2	#NULL!	#NULL!	#NULL!
00370117 01	2	ET7	37	117	1	37	120172	7	2011	1339	40747	2	1989	1070	22	2	1	1	23	#NULL!	0	0	0	0	37	4	4	2	2	#NULL!	1	403	#NULL!	401	#NULL!	#NULL!	#NULL!	492	#NULL!	#NULL!	#NULL!	2	6	1	2	2	#NULL!	#NULL!	#NULL!
00380002 02	1	ET7	38	2	2	38	116063	7	2011	1339	40749	3	1984	1011	27	3	3	1	25	#NULL!	0	0	0	0	38	4	4	2	2	#NULL!	2	401	#NULL!	401	#NULL!	#NULL!	#NULL!	692	#NULL!	#NULL!	#NULL!	2	6	1	2	2	#NULL!	#NULL!	#NULL!
00380002 02	2	ET7	38	2	2	38	116063	7	2011	1339	40749	3	1984	1011	27	3	3	1	25	#NULL!	0	0	0	0	38	4	4	2	2	#NULL!	2	401	#NULL!	401	#NULL!	#NULL!	#NULL!	692	#NULL!	#NULL!	#NULL!	2	6	1	2	2	#NULL!	#NULL!	#NULL!
00380002 02	3	ET7	38	2	2	38	116063	7	2011	1339	40749	3	1984	1011	27	3	3	1	25	#NULL!	0	0	0	0	38	4	4	2	2	#NULL!	2	401	#NULL!	401	#NULL!	#NULL!	#NULL!	692	#NULL!	#NULL!	#NULL!	2	6	1	2	2	#NULL!	#NULL!	#NULL!
00380011 02	1	ET7	38	11	2	38	116063	7	2011	1339	40748	7	1985	1027	26	3	3	1	24	#NULL!	0	0	0	0	38	4	4	2	2	#NULL!	1	403	#NULL!	401	#NULL!	#NULL!	#NULL!	692	#NULL!	#NULL!	#NULL!	2	6	1	2	2	#NULL!	#NULL!	#NULL!
00380015 01	1	ET7	38	15	1	38	116063	7	2011	1339	40748	3	1984	1011	27	3	3	1	24	#NULL!	0	0	0	0	38	4	4	2	2	#NULL!	1	404	#NULL!	401	#NULL!	#NULL!	#NULL!	692	#NULL!	#NULL!	#NULL!	2	6	1	2	2	#NULL!	#NULL!	#NULL!
00380019 01	1	ET7	38	19	1	38	116063	7	2011	1339	40749	7	1986	1039	25	3	3	1	25	#NULL!	0	0	0	0	38	4	4	2	2	#NULL!	1	401	#NULL!	401	#NULL!	#NULL!	#NULL!	692	#NULL!	#NULL!	#NULL!	2	6	1	2	2	#NULL!	#NULL!	#NULL!
00380023 02	1	ET7	38	23	2	38	116063	7	2011	1339	40748	3	1992	1107	19	1	3	1	24	#NULL!	0	0	0	0	38	4	4	2	2	#NULL!	2	404	#NULL!	401	#NULL!	#NULL!	#NULL!	692	#NULL!	#NULL!	#NULL!	2	6	1	2	2	#NULL!	#NULL!	#NULL!
00380027 02	1	ET7	38	27	2	38	116063	7	2011	1339	40748	5	1969	833	42	6	3	1	24	#NULL!	0	0	0	0	38	4	4	2	2	#NULL!	1	401	#NULL!	401	#NULL!	#NULL!	#NULL!	692	#NULL!	#NULL!	#NULL!	2	6	1	2	2	#NULL!	#NULL!	#NULL!
00380036 01	1	ET7	38	36	1	38	116063	7	2011	1339	40748	7	1975	907	36	5	1	1	24	#NULL!	0	0	0	0	38	4	4	2	2	#NULL!	1	406	#NULL!	401	#NULL!	#NULL!	#NULL!	692	#NULL!	#NULL!	#NULL!	2	6	1	2	2	#NULL!	#NULL!	#NULL!
00380036 01	2	ET7	38	36	1	38	116063	7	2011	1339	40748	7	1975	907	36	5	1	1	24	#NULL!	0	0	0	0	38	4	4	2	2	#NULL!	1	406	#NULL!	401	#NULL!	#NULL!	#NULL!	692	#NULL!	#NULL!	#NULL!	2	6	1	2	2	#NULL!	#NULL!	#NULL!
00380044 01	1	ET7	38	44	1	38	116063	7	2011	1339	40748	11	1990	1091	20	2	3	1	24	#NULL!	0	0	0	0	38	4	4	2	2	#NULL!	2	401	#NULL!	401	#NULL!	#NULL!	#NULL!	692	#NULL!	#NULL!	#NULL!	2	6	1	2	2	#NULL!	#NULL!	#NULL!
00380052 02	1	ET7	38	52	2	38	116063	7	2011	1339	40748	1	1988	1057	23	2	1	1	24	#NULL!	0	0	0	0	38	4	4	2	2	#NULL!	3	403	#NULL!	401	#NULL!	#NULL!	#NULL!	692	#NULL!	#NULL!	#NULL!	2	6	1	2	2	#NULL!	#NULL!	#NULL!
00380065 02	1	ET7	38	65	2	38	116063	7	2011	1339	40748	2	1986	1034	25	3	3	1	24	#NULL!	0	0	0	0	38	4	4	2	2	#NULL!	1	404	#NULL!	401	#NULL!	#NULL!	#NULL!	692	#NULL!	#NULL!	#NULL!	2	6	1	2	2	#NULL!	#NULL!	#NULL!
00380065 02	2	ET7	38	65	2	38	116063	7	2011	1339	40748	2	1986	1034	25	3	3	1	24	#NULL!	0	0	0	0	38	4	4	2	2	#NULL!	1	404	#NULL!	401	#NULL!	#NULL!	#NULL!	692	#NULL!	#NULL!	#NULL!	2	6	1	2	2	#NULL!	#NULL!	#NULL!
00380073 01	1	ET7	38	73	1	38	116063	7	2011	1339	40749	6	1990	1086	21	2	3	1	25	#NULL!	0	0	0	0	38	4	4	2	2	#NULL!	1	404	#NULL!	401	#NULL!	#NULL!	#NULL!	692	#NULL!	#NULL!	#NULL!	2	6	1	2	2	#NULL!	#NULL!	#NULL!
00380073 01	2	ET7	38	73	1	38	116063	7	2011	1339	40749	6	1990	1086	21	2	3	1	25	#NULL!	0	0	0	0	38	4	4	2	2	#NULL!	1	404	#NULL!	401	#NULL!	#NULL!	#NULL!	692	#NULL!	#NULL!	#NULL!	2	6	1	2	2	#NULL!	#NULL!	#NULL!
00380086 02	1	ET7	38	86	2	38	116063	7	2011	1339	40749	2	1991	1094	20	2	1	1	25	#NULL!	0	0	0	0	38	4	4	2	2	#NULL!	1	403	#NULL!	401	#NULL!	#NULL!	#NULL!	692	#NULL!	#NULL!	#NULL!	2	6	1	2	2	#NULL!	#NULL!	#NULL!
00380086 02	2	ET7	38	86	2	38	116063	7	2011	1339	40749	2	1991	1094	20	2	1	1	25	#NULL!	0	0	0	0	38	4	4	2	2	#NULL!	1	403	#NULL!	401	#NULL!	#NULL!	#NULL!	692	#NULL!	#NULL!	#NULL!	2	6	1	2	2	#NULL!	#NULL!	#NULL!
00380090 01	1	ET7	38	90	1	38	116063	7	2011	1339	40749	1	1991	1093	20	2	3	1	25	#NULL!	0	0	0	0	38	4	4	2	2	#NULL!	1	404	#NULL!	401	#NULL!	#NULL!	#NULL!	692	#NULL!	#NULL!	#NULL!	2	6	1	2	2	#NULL!	#NULL!	#NULL!
00380090 01	2	ET7	38	90	1	38	116063	7	2011	1339	40749	1	1991	1093	20	2	3	1	25	#NULL!	0	0	0	0	38	4	4	2	2	#NULL!	1	404	#NULL!	401	#NULL!	#NULL!	#NULL!	692	#NULL!	#NULL!	#NULL!	2	6	1	2	2	#NULL!	#NULL!	#NULL!
00380102 02	1	ET7	38	102	2	38	116063	7	2011	1339	40749	1	1981	973	30	4	3	1	25	#NULL!	0	0	0	0	38	4	4	2	2	#NULL!	1	406	#NULL!	401	#NULL!	#NULL!	#NULL!	692	#NULL!	#NULL!	#NULL!	2	6	1	2	2	#NULL!	#NULL!	#NULL!
00380107 02	1	ET7	38	107	2	38	116063	7	2011	1339	40749	4	1981	976	30	4	3	1	25	#NULL!	0	0	0	0	38	4	4	2	2	#NULL!	1	406	#NULL!	401	#NULL!	#NULL!	#NULL!	692	#NULL!	#NULL!	#NULL!	2	6	1	2	2	#NULL!	#NULL!	#NULL!
00380107 02	2	ET7	38	107	2	38	116063	7	2011	1339	40749	4	1981	976	30	4	3	1	25	#NULL!	0	0	0	0	38	4	4	2	2	#NULL!	1	406	#NULL!	401	#NULL!	#NULL!	#NULL!	692	#NULL!	#NULL!	#NULL!	2	6	1	2	2	#NULL!	#NULL!	#NULL!
00380107 02	3	ET7	38	107	2	38	116063	7	2011	1339	40749	4	1981	976	30	4	3	1	25	#NULL!	0	0	0	0	38	4	4	2	2	#NULL!	1	406	#NULL!	401	#NULL!	#NULL!	#NULL!	692	#NULL!	#NULL!	#NULL!	2	6	1	2	2	#NULL!	#NULL!	#NULL!
00380115 01	1	ET7	38	115	1	38	116063	7	2011	1339	40749	3	1984	1011	27	3	3	1	25	#NULL!	0	0	0	0	38	4	4	2	2	#NULL!	1	404	#NULL!	401	#NULL!	#NULL!	#NULL!	692	#NULL!	#NULL!	#NULL!	2	6	1	2	2	#NULL!	#NULL!	#NULL!
00380115 01	2	ET7	38	115	1	38	116063	7	2011	1339	40749	3	1984	1011	27	3	3	1	25	#NULL!	0	0	0	0	38	4	4	2	2	#NULL!	1	404	#NULL!	401	#NULL!	#NULL!	#NULL!	692	#NULL!	#NULL!	#NULL!	2	6	1	2	2	#NULL!	#NULL!	#NULL!
00380119 02	1	ET7	38	119	2	38	116063	7	2011	1339	40749	5	1984	1013	27	3	3	1	25	#NULL!	0	0	0	0	38	4	4	2	2	#NULL!	2	401	#NULL!	401	#NULL!	#NULL!	#NULL!	692	#NULL!	#NULL!	#NULL!	2	6	1	2	2	#NULL!	#NULL!	#NULL!
00390001 02	1	ET7	39	1	2	39	115779	8	2011	1340	40759	2	1983	998	28	3	3	1	4	#NULL!	0	0	0	0	39	4	4	2	2	#NULL!	1	401	#NULL!	401	#NULL!	#NULL!	#NULL!	912	#NULL!	#NULL!	#NULL!	2	6	1	2	2	#NULL!	#NULL!	#NULL!
00390006 02	1	ET7	39	6	2	39	115779	8	2011	1340	40759	3	1984	1011	27	3	3	1	4	#NULL!	0	0	0	0	39	4	4	2	2	#NULL!	1	401	#NULL!	401	#NULL!	#NULL!	#NULL!	912	#NULL!	#NULL!	#NULL!	2	6	1	2	2	#NULL!	#NULL!	#NULL!
00390006 02	2	ET7	39	6	2	39	115779	8	2011	1340	40759	3	1984	1011	27	3	3	1	4	#NULL!	0	0	0	0	39	4	4	2	2	#NULL!	1	401	#NULL!	401	#NULL!	#NULL!	#NULL!	912	#NULL!	#NULL!	#NULL!	2	6	1	2	2	#NULL!	#NULL!	#NULL!
00390010 02	1	ET7	39	10	2	39	115779	8	2011	1340	40760	5	1983	1001	28	3	1	1	5	#NULL!	0	0	0	0	39	4	4	2	2	#NULL!	2	403	#NULL!	401	#NULL!	#NULL!	#NULL!	912	#NULL!	#NULL!	#NULL!	2	6	1	2	2	#NULL!	#NULL!	#NULL!
00390010 02	2	ET7	39	10	2	39	115779	8	2011	1340	40760	5	1983	1001	28	3	1	1	5	#NULL!	0	0	0	0	39	4	4	2	2	#NULL!	2	403	#NULL!	401	#NULL!	#NULL!	#NULL!	912	#NULL!	#NULL!	#NULL!	2	6	1	2	2	#NULL!	#NULL!	#NULL!
00390010 02	3	ET7	39	10	2	39	115779	8	2011	1340	40760	5	1983	1001	28	3	1	1	5	#NULL!	0	0	0	0	39	4	4	2	2	#NULL!	2	403	#NULL!	401	#NULL!	#NULL!	#NULL!	912	#NULL!	#NULL!	#NULL!	2	6	1	2	2	#NULL!	#NULL!	#NULL!
00390014 02	1	ET7	39	14	2	39	115779	8	2011	1340	40761	11	1980	971	30	4	1	1	6	#NULL!	0	0	0	0	39	4	4	2	2	#NULL!	3	403	#NULL!	401	#NULL!	#NULL!	#NULL!	912	#NULL!	#NULL!	#NULL!	2	6	1	2	2	#NULL!	#NULL!	#NULL!
00390027 02	1	ET7	39	27	2	39	115779	8	2011	1340	40761	5	1986	1037	25	3	1	1	6	#NULL!	0	0	0	0	39	4	4	2	2	#NULL!	2	403	#NULL!	401	#NULL!	#NULL!	#NULL!	912	#NULL!	#NULL!	#NULL!	2	6	1	2	2	#NULL!	#NULL!	#NULL!
00390040 01	1	ET7	39	40	1	39	115779	8	2011	1340	40759	6	1971	858	40	6	3	1	4	#NULL!	0	0	0	0	39	4	4	2	2	#NULL!	1	401	#NULL!	401	#NULL!	#NULL!	#NULL!	912	#NULL!	#NULL!	#NULL!	2	6	1	2	2	#NULL!	#NULL!	#NULL!
00390045 02	1	ET7	39	45	2	39	115779	8	2011	1340	40759	1	1990	1081	21	2	1	1	4	#NULL!	0	0	0	0	39	4	4	2	2	#NULL!	1	404	#NULL!	401	#NULL!	#NULL!	#NULL!	912	#NULL!	#NULL!	#NULL!	2	6	1	2	2	#NULL!	#NULL!	#NULL!
00390045 02	2	ET7	39	45	2	39	115779	8	2011	1340	40759	1	1990	1081	21	2	1	1	4	#NULL!	0	0	0	0	39	4	4	2	2	#NULL!	1	404	#NULL!	401	#NULL!	#NULL!	#NULL!	912	#NULL!	#NULL!	#NULL!	2	6	1	2	2	#NULL!	#NULL!	#NULL!
00390049 02	1	ET7	39	49	2	39	115779	8	2011	1340	40759	5	1976	917	35	5	1	1	4	#NULL!	0	0	0	0	39	4	4	2	2	#NULL!	2	406	#NULL!	401	#NULL!	#NULL!	#NULL!	912	#NULL!	#NULL!	#NULL!	2	6	1	2	2	#NULL!	#NULL!	#NULL!
00390049 02	2	ET7	39	49	2	39	115779	8	2011	1340	40759	5	1976	917	35	5	1	1	4	#NULL!	0	0	0	0	39	4	4	2	2	#NULL!	2	406	#NULL!	401	#NULL!	#NULL!	#NULL!	912	#NULL!	#NULL!	#NULL!	2	6	1	2	2	#NULL!	#NULL!	#NULL!
00390058 02	1	ET7	39	58	2	39	115779	8	2011	1340	40759	6	1981	978	30	4	1	1	4	#NULL!	0	0	0	0	39	4	4	2	2	#NULL!	1	403	#NULL!	401	#NULL!	#NULL!	#NULL!	912	#NULL!	#NULL!	#NULL!	2	6	1	2	2	#NULL!	#NULL!	#NULL!
00390058 02	2	ET7	39	58	2	39	115779	8	2011	1340	40759	6	1981	978	30	4	1	1	4	#NULL!	0	0	0	0	39	4	4	2	2	#NULL!	1	403	#NULL!	401	#NULL!	#NULL!	#NULL!	912	#NULL!	#NULL!	#NULL!	2	6	1	2	2	#NULL!	#NULL!	#NULL!
00390058 02	3	ET7	39	58	2	39	115779	8	2011	1340	40759	6	1981	978	30	4	1	1	4	#NULL!	0	0	0	0	39	4	4	2	2	#NULL!	1	403	#NULL!	401	#NULL!	#NULL!	#NULL!	912	#NULL!	#NULL!	#NULL!	2	6	1	2	2	#NULL!	#NULL!	#NULL!
00390062 01	1	ET7	39	62	1	39	115779	8	2011	1340	40759	3	1989	1071	22	2	1	1	4	#NULL!	0	0	0	0	39	4	4	2	2	#NULL!	1	403	#NULL!	401	#NULL!	#NULL!	#NULL!	912	#NULL!	#NULL!	#NULL!	2	6	1	2	2	#NULL!	#NULL!	#NULL!
00390062 01	2	ET7	39	62	1	39	115779	8	2011	1340	40759	3	1989	1071	22	2	1	1	4	#NULL!	0	0	0	0	39	4	4	2	2	#NULL!	1	403	#NULL!	401	#NULL!	#NULL!	#NULL!	912	#NULL!	#NULL!	#NULL!	2	6	1	2	2	#NULL!	#NULL!	#NULL!
00390071 02	1	ET7	39	71	2	39	115779	8	2011	1340	40759	7	1969	835	42	6	1	1	4	#NULL!	0	0	0	0	39	4	4	2	2	#NULL!	4	403	#NULL!	401	#NULL!	#NULL!	#NULL!	912	#NULL!	#NULL!	#NULL!	2	6	1	2	2	#NULL!	#NULL!	#NULL!
00390071 02	2	ET7	39	71	2	39	115779	8	2011	1340	40759	7	1969	835	42	6	1	1	4	#NULL!	0	0	0	0	39	4	4	2	2	#NULL!	4	403	#NULL!	401	#NULL!	#NULL!	#NULL!	912	#NULL!	#NULL!	#NULL!	2	6	1	2	2	#NULL!	#NULL!	#NULL!
00390071 02	3	ET7	39	71	2	39	115779	8	2011	1340	40759	7	1969	835	42	6	1	1	4	#NULL!	0	0	0	0	39	4	4	2	2	#NULL!	4	403	#NULL!	401	#NULL!	#NULL!	#NULL!	912	#NULL!	#NULL!	#NULL!	2	6	1	2	2	#NULL!	#NULL!	#NULL!
00390071 03	1	ET7	39	71	3	39	115779	8	2011	1340	40759	12	1985	1032	25	3	1	1	4	#NULL!	0	0	0	0	39	4	4	2	2	#NULL!	2	403	#NULL!	401	#NULL!	#NULL!	#NULL!	912	#NULL!	#NULL!	#NULL!	2	6	1	2	2	#NULL!	#NULL!	#NULL!
00390071 03	2	ET7	39	71	3	39	115779	8	2011	1340	40759	12	1985	1032	25	3	1	1	4	#NULL!	0	0	0	0	39	4	4	2	2	#NULL!	2	403	#NULL!	401	#NULL!	#NULL!	#NULL!	912	#NULL!	#NULL!	#NULL!	2	6	1	2	2	#NULL!	#NULL!	#NULL!
00390071 04	1	ET7	39	71	4	39	115779	8	2011	1340	40761	6	1994	1134	17	1	1	1	6	#NULL!	0	0	0	0	39	4	4	2	2	#NULL!	2	403	#NULL!	401	#NULL!	#NULL!	#NULL!	912	#NULL!	#NULL!	#NULL!	2	6	1	2	2	#NULL!	#NULL!	#NULL!
00390079 01	1	ET7	39	79	1	39	115779	8	2011	1340	40759	10	1982	994	28	3	1	1	4	#NULL!	0	0	0	0	39	4	4	2	2	#NULL!	2	403	#NULL!	401	#NULL!	#NULL!	#NULL!	912	#NULL!	#NULL!	#NULL!	2	6	1	2	2	#NULL!	#NULL!	#NULL!
00390079 01	2	ET7	39	79	1	39	115779	8	2011	1340	40759	10	1982	994	28	3	1	1	4	#NULL!	0	0	0	0	39	4	4	2	2	#NULL!	2	403	#NULL!	401	#NULL!	#NULL!	#NULL!	912	#NULL!	#NULL!	#NULL!	2	6	1	2	2	#NULL!	#NULL!	#NULL!
00390092 02	1	ET7	39	92	2	39	115779	8	2011	1340	40759	4	1973	880	38	5	1	1	4	#NULL!	0	0	0	0	39	4	4	2	2	#NULL!	1	404	#NULL!	401	#NULL!	#NULL!	#NULL!	912	#NULL!	#NULL!	#NULL!	2	6	1	2	2	#NULL!	#NULL!	#NULL!
00390092 02	2	ET7	39	92	2	39	115779	8	2011	1340	40759	4	1973	880	38	5	1	1	4	#NULL!	0	0	0	0	39	4	4	2	2	#NULL!	1	404	#NULL!	401	#NULL!	#NULL!	#NULL!	912	#NULL!	#NULL!	#NULL!	2	6	1	2	2	#NULL!	#NULL!	#NULL!
00390092 02	3	ET7	39	92	2	39	115779	8	2011	1340	40759	4	1973	880	38	5	1	1	4	#NULL!	0	0	0	0	39	4	4	2	2	#NULL!	1	404	#NULL!	401	#NULL!	#NULL!	#NULL!	912	#NULL!	#NULL!	#NULL!	2	6	1	2	2	#NULL!	#NULL!	#NULL!
00390105 02	1	ET7	39	105	2	39	115779	8	2011	1340	40759	5	1969	833	42	6	1	1	4	#NULL!	0	0	0	0	39	4	4	2	2	#NULL!	1	404	#NULL!	401	#NULL!	#NULL!	#NULL!	912	#NULL!	#NULL!	#NULL!	2	6	1	2	2	#NULL!	#NULL!	#NULL!
00390123 02	1	ET7	39	123	2	39	115779	8	2011	1340	40759	6	1975	906	36	5	1	1	4	#NULL!	0	0	0	0	39	4	4	2	2	#NULL!	1	404	#NULL!	401	#NULL!	#NULL!	#NULL!	912	#NULL!	#NULL!	#NULL!	2	6	1	2	2	#NULL!	#NULL!	#NULL!
00390127 02	1	ET7	39	127	2	39	115779	8	2011	1340	40759	3	1986	1035	25	3	1	1	4	#NULL!	0	0	0	0	39	4	4	2	2	#NULL!	1	404	#NULL!	401	#NULL!	#NULL!	#NULL!	912	#NULL!	#NULL!	#NULL!	2	6	1	2	2	#NULL!	#NULL!	#NULL!
00390127 02	2	ET7	39	127	2	39	115779	8	2011	1340	40759	3	1986	1035	25	3	1	1	4	#NULL!	0	0	0	0	39	4	4	2	2	#NULL!	1	404	#NULL!	401	#NULL!	#NULL!	#NULL!	912	#NULL!	#NULL!	#NULL!	2	6	1	2	2	#NULL!	#NULL!	#NULL!
00390127 03	1	ET7	39	127	3	39	115779	8	2011	1340	40759	2	1992	1106	19	1	1	1	4	#NULL!	0	0	0	0	39	4	4	2	2	#NULL!	2	404	#NULL!	401	#NULL!	#NULL!	#NULL!	912	#NULL!	#NULL!	#NULL!	2	6	1	2	2	#NULL!	#NULL!	#NULL!
00400001 01	1	ET7	40	1	1	40	123293	8	2011	1340	40766	7	1974	895	37	5	1	1	11	#NULL!	0	0	0	0	40	4	4	2	2	#NULL!	2	501	#NULL!	501	#NULL!	#NULL!	#NULL!	727	#NULL!	#NULL!	#NULL!	2	6	1	2	2	#NULL!	#NULL!	#NULL!
00400001 01	2	ET7	40	1	1	40	123293	8	2011	1340	40766	7	1974	895	37	5	1	1	11	#NULL!	0	0	0	0	40	4	4	2	2	#NULL!	2	501	#NULL!	501	#NULL!	#NULL!	#NULL!	727	#NULL!	#NULL!	#NULL!	2	6	1	2	2	#NULL!	#NULL!	#NULL!
00400008 02	1	ET7	40	8	2	40	123293	8	2011	1340	40765	3	1990	1083	21	2	1	1	10	#NULL!	0	0	0	0	40	4	4	2	2	#NULL!	1	505	#NULL!	501	#NULL!	#NULL!	#NULL!	727	#NULL!	#NULL!	#NULL!	2	6	1	2	2	#NULL!	#NULL!	#NULL!
00400011 02	1	ET7	40	11	2	40	123293	8	2011	1340	40766	1	1979	949	32	4	1	1	11	#NULL!	0	0	0	0	40	4	4	2	2	#NULL!	1	501	#NULL!	501	#NULL!	#NULL!	#NULL!	727	#NULL!	#NULL!	#NULL!	2	6	1	2	2	#NULL!	#NULL!	#NULL!
00400014 02	1	ET7	40	14	2	40	123293	8	2011	1340	40766	6	1989	1074	22	2	1	1	11	#NULL!	0	0	0	0	40	4	4	2	2	#NULL!	3	501	#NULL!	501	#NULL!	#NULL!	#NULL!	727	#NULL!	#NULL!	#NULL!	2	6	1	2	2	#NULL!	#NULL!	#NULL!
00400024 02	1	ET7	40	24	2	40	123293	8	2011	1340	40765	5	1984	1013	27	3	1	1	10	#NULL!	0	0	0	0	40	4	4	2	2	#NULL!	3	501	#NULL!	501	#NULL!	#NULL!	#NULL!	727	#NULL!	#NULL!	#NULL!	2	2	1	2	2	#NULL!	#NULL!	#NULL!
00400024 02	2	ET7	40	24	2	40	123293	8	2011	1340	40765	5	1984	1013	27	3	1	1	10	#NULL!	0	0	0	0	40	4	4	2	2	#NULL!	3	501	#NULL!	501	#NULL!	#NULL!	#NULL!	727	#NULL!	#NULL!	#NULL!	2	2	1	2	2	#NULL!	#NULL!	#NULL!
00400024 03	1	ET7	40	24	3	40	123293	8	2011	1340	40765	6	1986	1038	25	3	1	1	10	#NULL!	0	0	0	0	40	4	4	2	2	#NULL!	1	501	#NULL!	501	#NULL!	#NULL!	#NULL!	727	#NULL!	#NULL!	#NULL!	2	6	1	2	2	#NULL!	#NULL!	#NULL!
00400024 03	2	ET7	40	24	3	40	123293	8	2011	1340	40765	6	1986	1038	25	3	1	1	10	#NULL!	0	0	0	0	40	4	4	2	2	#NULL!	1	501	#NULL!	501	#NULL!	#NULL!	#NULL!	727	#NULL!	#NULL!	#NULL!	2	6	1	2	2	#NULL!	#NULL!	#NULL!
00400027 02	1	ET7	40	27	2	40	123293	8	2011	1340	40766	2	1989	1070	22	2	1	1	11	#NULL!	0	0	0	0	40	4	4	2	2	#NULL!	2	501	#NULL!	501	#NULL!	#NULL!	#NULL!	727	#NULL!	#NULL!	#NULL!	2	2	1	2	2	#NULL!	#NULL!	#NULL!
00400027 02	2	ET7	40	27	2	40	123293	8	2011	1340	40766	2	1989	1070	22	2	1	1	11	#NULL!	0	0	0	0	40	4	4	2	2	#NULL!	2	501	#NULL!	501	#NULL!	#NULL!	#NULL!	727	#NULL!	#NULL!	#NULL!	2	2	1	2	2	#NULL!	#NULL!	#NULL!
00400031 02	1	ET7	40	31	2	40	123293	8	2011	1340	40765	7	1994	1135	17	1	1	1	10	#NULL!	0	0	0	0	40	4	4	2	2	#NULL!	2	501	#NULL!	501	#NULL!	#NULL!	#NULL!	727	#NULL!	#NULL!	#NULL!	2	6	1	2	2	#NULL!	#NULL!	#NULL!
00400034 02	1	ET7	40	34	2	40	123293	8	2011	1340	40765	6	1989	1074	22	2	1	1	10	#NULL!	0	0	0	0	40	4	4	2	2	#NULL!	1	506	#NULL!	501	#NULL!	#NULL!	#NULL!	727	#NULL!	#NULL!	#NULL!	2	6	1	2	2	#NULL!	#NULL!	#NULL!
00400043 02	1	ET7	40	43	2	40	123293	8	2011	1340	40765	6	1990	1086	21	2	1	1	10	#NULL!	0	0	0	0	40	4	4	2	2	#NULL!	1	506	#NULL!	501	#NULL!	#NULL!	#NULL!	727	#NULL!	#NULL!	#NULL!	2	6	1	2	2	#NULL!	#NULL!	#NULL!
00400043 02	2	ET7	40	43	2	40	123293	8	2011	1340	40765	6	1990	1086	21	2	1	1	10	#NULL!	0	0	0	0	40	4	4	2	2	#NULL!	1	506	#NULL!	501	#NULL!	#NULL!	#NULL!	727	#NULL!	#NULL!	#NULL!	2	6	1	2	2	#NULL!	#NULL!	#NULL!
00400043 02	3	ET7	40	43	2	40	123293	8	2011	1340	40765	6	1990	1086	21	2	1	1	10	#NULL!	0	0	0	0	40	4	4	2	2	#NULL!	1	506	#NULL!	501	#NULL!	#NULL!	#NULL!	727	#NULL!	#NULL!	#NULL!	2	6	1	2	2	#NULL!	#NULL!	#NULL!
00400047 02	1	ET7	40	47	2	40	123293	8	2011	1340	40765	3	1981	975	30	4	1	1	10	#NULL!	0	0	0	0	40	4	4	2	2	#NULL!	1	506	#NULL!	501	#NULL!	#NULL!	#NULL!	727	#NULL!	#NULL!	#NULL!	2	6	1	2	2	#NULL!	#NULL!	#NULL!
00400047 02	2	ET7	40	47	2	40	123293	8	2011	1340	40765	3	1981	975	30	4	1	1	10	#NULL!	0	0	0	0	40	4	4	2	2	#NULL!	1	506	#NULL!	501	#NULL!	#NULL!	#NULL!	727	#NULL!	#NULL!	#NULL!	2	6	1	2	2	#NULL!	#NULL!	#NULL!
00400053 02	1	ET7	40	53	2	40	123293	8	2011	1340	40766	2	1986	1034	25	3	1	1	11	#NULL!	0	0	0	0	40	4	4	2	2	#NULL!	1	506	#NULL!	501	#NULL!	#NULL!	#NULL!	727	#NULL!	#NULL!	#NULL!	2	6	1	2	2	#NULL!	#NULL!	#NULL!
00400053 02	2	ET7	40	53	2	40	123293	8	2011	1340	40766	2	1986	1034	25	3	1	1	11	#NULL!	0	0	0	0	40	4	4	2	2	#NULL!	1	506	#NULL!	501	#NULL!	#NULL!	#NULL!	727	#NULL!	#NULL!	#NULL!	2	6	1	2	2	#NULL!	#NULL!	#NULL!
00400056 02	1	ET7	40	56	2	40	123293	8	2011	1340	40766	3	1986	1035	25	3	1	1	11	#NULL!	0	0	0	0	40	4	4	2	2	#NULL!	1	506	#NULL!	501	#NULL!	#NULL!	#NULL!	727	#NULL!	#NULL!	#NULL!	2	6	1	2	2	#NULL!	#NULL!	#NULL!
00400060 01	1	ET7	40	60	1	40	123293	8	2011	1340	40766	8	1989	1076	22	2	1	1	11	#NULL!	0	0	0	0	40	4	4	2	2	#NULL!	2	506	#NULL!	501	#NULL!	#NULL!	#NULL!	727	#NULL!	#NULL!	#NULL!	2	6	1	2	2	#NULL!	#NULL!	#NULL!
00400060 01	2	ET7	40	60	1	40	123293	8	2011	1340	40766	8	1989	1076	22	2	1	1	11	#NULL!	0	0	0	0	40	4	4	2	2	#NULL!	2	506	#NULL!	501	#NULL!	#NULL!	#NULL!	727	#NULL!	#NULL!	#NULL!	2	6	1	2	2	#NULL!	#NULL!	#NULL!
00400063 01	1	ET7	40	63	1	40	123293	8	2011	1340	40766	6	1976	918	35	5	1	1	11	#NULL!	0	0	0	0	40	4	4	2	2	#NULL!	3	506	#NULL!	501	#NULL!	#NULL!	#NULL!	727	#NULL!	#NULL!	#NULL!	2	6	1	2	2	#NULL!	#NULL!	#NULL!
00400063 01	2	ET7	40	63	1	40	123293	8	2011	1340	40766	6	1976	918	35	5	1	1	11	#NULL!	0	0	0	0	40	4	4	2	2	#NULL!	3	506	#NULL!	501	#NULL!	#NULL!	#NULL!	727	#NULL!	#NULL!	#NULL!	2	6	1	2	2	#NULL!	#NULL!	#NULL!
00400066 02	1	ET7	40	66	2	40	123293	8	2011	1340	40766	5	1991	1097	20	2	1	1	11	#NULL!	0	0	0	0	40	4	4	2	2	#NULL!	2	504	#NULL!	501	#NULL!	#NULL!	#NULL!	727	#NULL!	#NULL!	#NULL!	2	6	1	2	2	#NULL!	#NULL!	#NULL!
00400066 02	2	ET7	40	66	2	40	123293	8	2011	1340	40766	5	1991	1097	20	2	1	1	11	#NULL!	0	0	0	0	40	4	4	2	2	#NULL!	2	504	#NULL!	501	#NULL!	#NULL!	#NULL!	727	#NULL!	#NULL!	#NULL!	2	6	1	2	2	#NULL!	#NULL!	#NULL!
00400073 02	1	ET7	40	73	2	40	123293	8	2011	1340	40766	2	1984	1010	27	3	1	1	11	#NULL!	0	0	0	0	40	4	4	2	2	#NULL!	1	504	#NULL!	501	#NULL!	#NULL!	#NULL!	727	#NULL!	#NULL!	#NULL!	2	6	1	2	2	#NULL!	#NULL!	#NULL!
00400076 02	1	ET7	40	76	2	40	123293	8	2011	1340	40766	2	1979	950	32	4	1	1	11	#NULL!	0	0	0	0	40	4	4	2	2	#NULL!	1	504	#NULL!	501	#NULL!	#NULL!	#NULL!	727	#NULL!	#NULL!	#NULL!	2	6	1	2	2	#NULL!	#NULL!	#NULL!
00400076 02	2	ET7	40	76	2	40	123293	8	2011	1340	40766	2	1979	950	32	4	1	1	11	#NULL!	0	0	0	0	40	4	4	2	2	#NULL!	1	504	#NULL!	501	#NULL!	#NULL!	#NULL!	727	#NULL!	#NULL!	#NULL!	2	6	1	2	2	#NULL!	#NULL!	#NULL!
00400082 02	1	ET7	40	82	2	40	123293	8	2011	1340	40765	1	1984	1009	27	3	1	1	10	#NULL!	0	0	0	0	40	4	4	2	2	#NULL!	1	504	#NULL!	501	#NULL!	#NULL!	#NULL!	727	#NULL!	#NULL!	#NULL!	2	6	1	2	2	#NULL!	#NULL!	#NULL!
00400082 02	2	ET7	40	82	2	40	123293	8	2011	1340	40765	1	1984	1009	27	3	1	1	10	#NULL!	0	0	0	0	40	4	4	2	2	#NULL!	1	504	#NULL!	501	#NULL!	#NULL!	#NULL!	727	#NULL!	#NULL!	#NULL!	2	6	1	2	2	#NULL!	#NULL!	#NULL!
00400085 02	1	ET7	40	85	2	40	123293	8	2011	1340	40765	4	1986	1036	25	3	1	1	10	#NULL!	0	0	0	0	40	4	4	2	2	#NULL!	1	504	#NULL!	501	#NULL!	#NULL!	#NULL!	727	#NULL!	#NULL!	#NULL!	2	6	1	2	2	#NULL!	#NULL!	#NULL!
00400085 02	2	ET7	40	85	2	40	123293	8	2011	1340	40765	4	1986	1036	25	3	1	1	10	#NULL!	0	0	0	0	40	4	4	2	2	#NULL!	1	504	#NULL!	501	#NULL!	#NULL!	#NULL!	727	#NULL!	#NULL!	#NULL!	2	6	1	2	2	#NULL!	#NULL!	#NULL!
00400085 02	3	ET7	40	85	2	40	123293	8	2011	1340	40765	4	1986	1036	25	3	1	1	10	#NULL!	0	0	0	0	40	4	4	2	2	#NULL!	1	504	#NULL!	501	#NULL!	#NULL!	#NULL!	727	#NULL!	#NULL!	#NULL!	2	6	1	2	2	#NULL!	#NULL!	#NULL!
00400092 02	1	ET7	40	92	2	40	123293	8	2011	1340	40765	5	1989	1073	22	2	1	1	10	#NULL!	0	0	0	0	40	4	4	2	2	#NULL!	1	504	#NULL!	501	#NULL!	#NULL!	#NULL!	727	#NULL!	#NULL!	#NULL!	2	6	1	2	2	#NULL!	#NULL!	#NULL!
00400092 02	2	ET7	40	92	2	40	123293	8	2011	1340	40765	5	1989	1073	22	2	1	1	10	#NULL!	0	0	0	0	40	4	4	2	2	#NULL!	1	504	#NULL!	501	#NULL!	#NULL!	#NULL!	727	#NULL!	#NULL!	#NULL!	2	6	1	2	2	#NULL!	#NULL!	#NULL!
00410016 01	1	ET7	41	16	1	41	152898	8	2011	1340	40761	1	1982	985	29	3	1	1	6	#NULL!	0	0	0	0	41	4	4	2	2	#NULL!	1	505	#NULL!	501	#NULL!	#NULL!	#NULL!	842	#NULL!	#NULL!	#NULL!	2	6	1	2	2	#NULL!	#NULL!	#NULL!
00410027 01	1	ET7	41	27	1	41	152898	8	2011	1340	40762	1	1983	997	28	3	1	1	7	#NULL!	0	0	0	0	41	4	4	2	2	#NULL!	2	501	#NULL!	501	#NULL!	#NULL!	#NULL!	842	#NULL!	#NULL!	#NULL!	2	6	1	2	2	#NULL!	#NULL!	#NULL!
00410027 01	2	ET7	41	27	1	41	152898	8	2011	1340	40762	1	1983	997	28	3	1	1	7	#NULL!	0	0	0	0	41	4	4	2	2	#NULL!	2	501	#NULL!	501	#NULL!	#NULL!	#NULL!	842	#NULL!	#NULL!	#NULL!	2	6	1	2	2	#NULL!	#NULL!	#NULL!
00410037 01	1	ET7	41	37	1	41	152898	8	2011	1340	40761	3	1986	1035	25	3	1	1	6	#NULL!	0	0	0	0	41	4	4	2	2	#NULL!	2	501	#NULL!	501	#NULL!	#NULL!	#NULL!	842	#NULL!	#NULL!	#NULL!	2	6	1	2	2	#NULL!	#NULL!	#NULL!
00410037 01	2	ET7	41	37	1	41	152898	8	2011	1340	40761	3	1986	1035	25	3	1	1	6	#NULL!	0	0	0	0	41	4	4	2	2	#NULL!	2	501	#NULL!	501	#NULL!	#NULL!	#NULL!	842	#NULL!	#NULL!	#NULL!	2	6	1	2	2	#NULL!	#NULL!	#NULL!
00410043 01	1	ET7	41	43	1	41	152898	8	2011	1340	40762	5	1991	1097	20	2	1	1	7	#NULL!	0	0	0	0	41	4	4	2	2	#NULL!	1	501	#NULL!	501	#NULL!	#NULL!	#NULL!	842	#NULL!	#NULL!	#NULL!	2	6	1	2	2	#NULL!	#NULL!	#NULL!
00410048 01	1	ET7	41	48	1	41	152898	8	2011	1340	40761	2	1991	1094	20	2	1	1	6	#NULL!	0	0	0	0	41	4	4	2	2	#NULL!	2	501	#NULL!	501	#NULL!	#NULL!	#NULL!	842	#NULL!	#NULL!	#NULL!	2	2	1	2	2	#NULL!	#NULL!	#NULL!
00410048 01	2	ET7	41	48	1	41	152898	8	2011	1340	40761	2	1991	1094	20	2	1	1	6	#NULL!	0	0	0	0	41	4	4	2	2	#NULL!	2	501	#NULL!	501	#NULL!	#NULL!	#NULL!	842	#NULL!	#NULL!	#NULL!	2	2	1	2	2	#NULL!	#NULL!	#NULL!
00410053 02	1	ET7	41	53	2	41	152898	8	2011	1340	40761	1	1974	889	37	5	1	1	6	#NULL!	0	0	0	0	41	4	4	2	2	#NULL!	1	501	#NULL!	501	#NULL!	#NULL!	#NULL!	842	#NULL!	#NULL!	#NULL!	2	6	1	2	2	#NULL!	#NULL!	#NULL!
00410059 01	1	ET7	41	59	1	41	152898	8	2011	1340	40762	3	1981	975	30	4	1	1	7	#NULL!	0	0	0	0	41	4	4	2	2	#NULL!	2	501	#NULL!	501	#NULL!	#NULL!	#NULL!	842	#NULL!	#NULL!	#NULL!	2	6	1	2	2	#NULL!	#NULL!	#NULL!
00410091 01	1	ET7	41	91	1	41	152898	8	2011	1340	40761	1	1981	973	30	4	3	1	6	#NULL!	0	0	0	0	41	4	4	2	2	#NULL!	1	504	#NULL!	501	#NULL!	#NULL!	#NULL!	842	#NULL!	#NULL!	#NULL!	2	6	1	2	2	#NULL!	#NULL!	#NULL!
00410091 01	2	ET7	41	91	1	41	152898	8	2011	1340	40761	1	1981	973	30	4	3	1	6	#NULL!	0	0	0	0	41	4	4	2	2	#NULL!	1	504	#NULL!	501	#NULL!	#NULL!	#NULL!	842	#NULL!	#NULL!	#NULL!	2	6	1	2	2	#NULL!	#NULL!	#NULL!
00410101 01	1	ET7	41	101	1	41	152898	8	2011	1340	40762	6	1988	1062	23	2	1	1	7	#NULL!	0	0	0	0	41	4	4	2	2	#NULL!	2	504	#NULL!	501	#NULL!	#NULL!	#NULL!	842	#NULL!	#NULL!	#NULL!	2	6	1	2	2	#NULL!	#NULL!	#NULL!
00410101 01	2	ET7	41	101	1	41	152898	8	2011	1340	40762	6	1988	1062	23	2	1	1	7	#NULL!	0	0	0	0	41	4	4	2	2	#NULL!	2	504	#NULL!	501	#NULL!	#NULL!	#NULL!	842	#NULL!	#NULL!	#NULL!	2	6	1	2	2	#NULL!	#NULL!	#NULL!
00410101 01	3	ET7	41	101	1	41	152898	8	2011	1340	40762	6	1988	1062	23	2	1	1	7	#NULL!	0	0	0	0	41	4	4	2	2	#NULL!	2	504	#NULL!	501	#NULL!	#NULL!	#NULL!	842	#NULL!	#NULL!	#NULL!	2	6	1	2	2	#NULL!	#NULL!	#NULL!
00410107 02	1	ET7	41	107	2	41	152898	8	2011	1340	40761	1	1990	1081	21	2	1	1	6	#NULL!	0	0	0	0	41	4	4	2	2	#NULL!	2	504	#NULL!	501	#NULL!	#NULL!	#NULL!	842	#NULL!	#NULL!	#NULL!	2	6	1	2	2	#NULL!	#NULL!	#NULL!
00410123 02	1	ET7	41	123	2	41	152898	8	2011	1340	40762	5	1983	1001	28	3	1	1	7	#NULL!	0	0	0	0	41	4	4	2	2	#NULL!	1	506	#NULL!	501	#NULL!	#NULL!	#NULL!	842	#NULL!	#NULL!	#NULL!	2	6	1	2	2	#NULL!	#NULL!	#NULL!
00410123 02	2	ET7	41	123	2	41	152898	8	2011	1340	40762	5	1983	1001	28	3	1	1	7	#NULL!	0	0	0	0	41	4	4	2	2	#NULL!	1	506	#NULL!	501	#NULL!	#NULL!	#NULL!	842	#NULL!	#NULL!	#NULL!	2	6	1	2	2	#NULL!	#NULL!	#NULL!
00410123 02	3	ET7	41	123	2	41	152898	8	2011	1340	40762	5	1983	1001	28	3	1	1	7	#NULL!	0	0	0	0	41	4	4	2	2	#NULL!	1	506	#NULL!	501	#NULL!	#NULL!	#NULL!	842	#NULL!	#NULL!	#NULL!	2	6	1	2	2	#NULL!	#NULL!	#NULL!
00410133 02	1	ET7	41	133	2	41	152898	8	2011	1340	40761	8	1983	1004	28	3	1	1	6	#NULL!	0	0	0	0	41	4	4	2	2	#NULL!	1	506	#NULL!	501	#NULL!	#NULL!	#NULL!	842	#NULL!	#NULL!	#NULL!	2	6	1	2	2	#NULL!	#NULL!	#NULL!
00410133 02	2	ET7	41	133	2	41	152898	8	2011	1340	40761	8	1983	1004	28	3	1	1	6	#NULL!	0	0	0	0	41	4	4	2	2	#NULL!	1	506	#NULL!	501	#NULL!	#NULL!	#NULL!	842	#NULL!	#NULL!	#NULL!	2	6	1	2	2	#NULL!	#NULL!	#NULL!
00410139 02	1	ET7	41	139	2	41	152898	8	2011	1340	40761	7	1983	1003	28	3	1	1	6	#NULL!	0	0	0	0	41	4	4	2	2	#NULL!	5	506	#NULL!	501	#NULL!	#NULL!	#NULL!	842	#NULL!	#NULL!	#NULL!	2	6	1	2	2	#NULL!	#NULL!	#NULL!
00410139 02	2	ET7	41	139	2	41	152898	8	2011	1340	40761	7	1983	1003	28	3	1	1	6	#NULL!	0	0	0	0	41	4	4	2	2	#NULL!	5	506	#NULL!	501	#NULL!	#NULL!	#NULL!	842	#NULL!	#NULL!	#NULL!	2	6	1	2	2	#NULL!	#NULL!	#NULL!
00410144 02	1	ET7	41	144	2	41	152898	8	2011	1340	40762	8	1983	1004	28	3	1	1	7	#NULL!	0	0	0	0	41	4	4	2	2	#NULL!	1	506	#NULL!	501	#NULL!	#NULL!	#NULL!	842	#NULL!	#NULL!	#NULL!	2	6	1	2	2	#NULL!	#NULL!	#NULL!
00410144 02	2	ET7	41	144	2	41	152898	8	2011	1340	40762	8	1983	1004	28	3	1	1	7	#NULL!	0	0	0	0	41	4	4	2	2	#NULL!	1	506	#NULL!	501	#NULL!	#NULL!	#NULL!	842	#NULL!	#NULL!	#NULL!	2	6	1	2	2	#NULL!	#NULL!	#NULL!
00410155 02	1	ET7	41	155	2	41	152898	8	2011	1340	40761	3	1981	975	30	4	1	1	6	#NULL!	0	0	0	0	41	4	4	2	2	#NULL!	2	506	#NULL!	501	#NULL!	#NULL!	#NULL!	842	#NULL!	#NULL!	#NULL!	2	6	1	2	2	#NULL!	#NULL!	#NULL!
00410155 02	2	ET7	41	155	2	41	152898	8	2011	1340	40761	3	1981	975	30	4	1	1	6	#NULL!	0	0	0	0	41	4	4	2	2	#NULL!	2	506	#NULL!	501	#NULL!	#NULL!	#NULL!	842	#NULL!	#NULL!	#NULL!	2	6	1	2	2	#NULL!	#NULL!	#NULL!
00420005 02	1	ET7	42	5	2	42	150380	9	2011	1341	40788	11	1983	1007	27	3	1	1	2	#NULL!	0	0	0	0	42	4	4	2	2	#NULL!	1	505	#NULL!	501	#NULL!	#NULL!	#NULL!	785	#NULL!	#NULL!	#NULL!	2	6	1	2	2	#NULL!	#NULL!	#NULL!
00420005 02	2	ET7	42	5	2	42	150380	9	2011	1341	40788	11	1983	1007	27	3	1	1	2	#NULL!	0	0	0	0	42	4	4	2	2	#NULL!	1	505	#NULL!	501	#NULL!	#NULL!	#NULL!	785	#NULL!	#NULL!	#NULL!	2	6	1	2	2	#NULL!	#NULL!	#NULL!
00420008 02	1	ET7	42	8	2	42	150380	9	2011	1341	40788	1	1982	985	29	3	1	1	2	#NULL!	0	0	0	0	42	4	4	2	2	#NULL!	1	501	#NULL!	501	#NULL!	#NULL!	#NULL!	785	#NULL!	#NULL!	#NULL!	2	6	1	2	2	#NULL!	#NULL!	#NULL!
00420008 02	2	ET7	42	8	2	42	150380	9	2011	1341	40788	1	1982	985	29	3	1	1	2	#NULL!	0	0	0	0	42	4	4	2	2	#NULL!	1	501	#NULL!	501	#NULL!	#NULL!	#NULL!	785	#NULL!	#NULL!	#NULL!	2	6	1	2	2	#NULL!	#NULL!	#NULL!
00420014 02	1	ET7	42	14	2	42	150380	9	2011	1341	40789	5	1971	857	40	6	1	1	3	#NULL!	0	0	0	0	42	4	4	2	2	#NULL!	1	501	#NULL!	501	#NULL!	#NULL!	#NULL!	785	#NULL!	#NULL!	#NULL!	2	6	1	2	2	#NULL!	#NULL!	#NULL!
00420019 03	1	ET7	42	19	3	42	150380	9	2011	1341	40788	6	1976	918	35	5	1	1	2	#NULL!	0	0	0	0	42	4	4	2	2	#NULL!	3	501	#NULL!	501	#NULL!	#NULL!	#NULL!	785	#NULL!	#NULL!	#NULL!	2	6	1	2	2	#NULL!	#NULL!	#NULL!
00420025 01	1	ET7	42	25	1	42	150380	9	2011	1341	40788	4	1986	1036	25	3	1	1	2	#NULL!	0	0	0	0	42	4	4	2	2	#NULL!	1	504	#NULL!	501	#NULL!	#NULL!	#NULL!	785	#NULL!	#NULL!	#NULL!	2	6	1	2	2	#NULL!	#NULL!	#NULL!
00420028 01	1	ET7	42	28	1	42	150380	9	2011	1341	40788	2	1990	1082	21	2	1	1	2	#NULL!	0	0	0	0	42	4	4	2	2	#NULL!	1	504	#NULL!	501	#NULL!	#NULL!	#NULL!	785	#NULL!	#NULL!	#NULL!	2	6	1	2	2	#NULL!	#NULL!	#NULL!
00420036 02	1	ET7	42	36	2	42	150380	9	2011	1341	40788	3	1982	987	29	3	1	1	2	#NULL!	0	0	0	0	42	4	4	2	2	#NULL!	1	504	#NULL!	501	#NULL!	#NULL!	#NULL!	785	#NULL!	#NULL!	#NULL!	2	6	1	2	2	#NULL!	#NULL!	#NULL!
00420036 02	2	ET7	42	36	2	42	150380	9	2011	1341	40788	3	1982	987	29	3	1	1	2	#NULL!	0	0	0	0	42	4	4	2	2	#NULL!	1	504	#NULL!	501	#NULL!	#NULL!	#NULL!	785	#NULL!	#NULL!	#NULL!	2	6	1	2	2	#NULL!	#NULL!	#NULL!
00420048 03	1	ET7	42	48	3	42	150380	9	2011	1341	40788	7	1979	955	32	4	1	1	2	#NULL!	0	0	0	0	42	4	4	2	2	#NULL!	1	504	#NULL!	501	#NULL!	#NULL!	#NULL!	785	#NULL!	#NULL!	#NULL!	2	6	1	2	2	#NULL!	#NULL!	#NULL!
00420051 03	1	ET7	42	51	3	42	150380	9	2011	1341	40788	7	1995	1147	16	1	1	1	2	#NULL!	0	0	0	0	42	4	4	2	2	#NULL!	2	504	#NULL!	501	#NULL!	#NULL!	#NULL!	785	#NULL!	#NULL!	#NULL!	2	6	1	2	2	#NULL!	#NULL!	#NULL!
00420062 02	1	ET7	42	62	2	42	150380	9	2011	1341	40788	2	1991	1094	20	2	1	1	2	#NULL!	0	0	0	0	42	4	4	2	2	#NULL!	1	506	#NULL!	501	#NULL!	#NULL!	#NULL!	785	#NULL!	#NULL!	#NULL!	2	6	1	2	2	#NULL!	#NULL!	#NULL!
00420062 02	2	ET7	42	62	2	42	150380	9	2011	1341	40788	2	1991	1094	20	2	1	1	2	#NULL!	0	0	0	0	42	4	4	2	2	#NULL!	1	506	#NULL!	501	#NULL!	#NULL!	#NULL!	785	#NULL!	#NULL!	#NULL!	2	6	1	2	2	#NULL!	#NULL!	#NULL!
00420068 02	1	ET7	42	68	2	42	150380	9	2011	1341	40788	6	1991	1098	20	2	1	1	2	#NULL!	0	0	0	0	42	4	4	2	2	#NULL!	1	506	#NULL!	501	#NULL!	#NULL!	#NULL!	785	#NULL!	#NULL!	#NULL!	2	6	1	2	2	#NULL!	#NULL!	#NULL!
00420073 02	1	ET7	42	73	2	42	150380	9	2011	1341	40788	1	1990	1081	21	2	1	1	2	#NULL!	0	0	0	0	42	4	4	2	2	#NULL!	2	506	#NULL!	501	#NULL!	#NULL!	#NULL!	785	#NULL!	#NULL!	#NULL!	2	6	1	2	2	#NULL!	#NULL!	#NULL!
00420073 02	2	ET7	42	73	2	42	150380	9	2011	1341	40788	1	1990	1081	21	2	1	1	2	#NULL!	0	0	0	0	42	4	4	2	2	#NULL!	2	506	#NULL!	501	#NULL!	#NULL!	#NULL!	785	#NULL!	#NULL!	#NULL!	2	6	1	2	2	#NULL!	#NULL!	#NULL!
00420076 02	1	ET7	42	76	2	42	150380	9	2011	1341	40789	2	1989	1070	22	2	1	1	3	#NULL!	0	0	0	0	42	4	4	2	2	#NULL!	5	506	#NULL!	501	#NULL!	#NULL!	#NULL!	785	#NULL!	#NULL!	#NULL!	2	6	1	2	2	#NULL!	#NULL!	#NULL!
00420076 02	2	ET7	42	76	2	42	150380	9	2011	1341	40789	2	1989	1070	22	2	1	1	3	#NULL!	0	0	0	0	42	4	4	2	2	#NULL!	5	506	#NULL!	501	#NULL!	#NULL!	#NULL!	785	#NULL!	#NULL!	#NULL!	2	6	1	2	2	#NULL!	#NULL!	#NULL!
00420079 02	1	ET7	42	79	2	42	150380	9	2011	1341	40788	5	1973	881	38	5	1	1	2	#NULL!	0	0	0	0	42	4	4	2	2	#NULL!	2	506	#NULL!	501	#NULL!	#NULL!	#NULL!	785	#NULL!	#NULL!	#NULL!	2	6	1	2	2	#NULL!	#NULL!	#NULL!
00420082 02	1	ET7	42	82	2	42	150380	9	2011	1341	40788	5	1986	1037	25	3	1	1	2	#NULL!	0	0	0	0	42	4	4	2	2	#NULL!	2	506	#NULL!	501	#NULL!	#NULL!	#NULL!	785	#NULL!	#NULL!	#NULL!	2	6	1	2	2	#NULL!	#NULL!	#NULL!
00420082 02	2	ET7	42	82	2	42	150380	9	2011	1341	40788	5	1986	1037	25	3	1	1	2	#NULL!	0	0	0	0	42	4	4	2	2	#NULL!	2	506	#NULL!	501	#NULL!	#NULL!	#NULL!	785	#NULL!	#NULL!	#NULL!	2	6	1	2	2	#NULL!	#NULL!	#NULL!
00420085 02	1	ET7	42	85	2	42	150380	9	2011	1341	40789	4	1986	1036	25	3	1	1	3	#NULL!	0	0	0	0	42	4	4	2	2	#NULL!	4	506	#NULL!	501	#NULL!	#NULL!	#NULL!	785	#NULL!	#NULL!	#NULL!	2	6	1	2	2	#NULL!	#NULL!	#NULL!
00420085 02	2	ET7	42	85	2	42	150380	9	2011	1341	40789	4	1986	1036	25	3	1	1	3	#NULL!	0	0	0	0	42	4	4	2	2	#NULL!	4	506	#NULL!	501	#NULL!	#NULL!	#NULL!	785	#NULL!	#NULL!	#NULL!	2	6	1	2	2	#NULL!	#NULL!	#NULL!
00430031 02	1	ET7	43	31	2	43	129983	8	2011	1340	40780	1	1981	973	30	4	3	1	25	#NULL!	0	0	0	0	43	4	4	2	2	#NULL!	1	504	#NULL!	501	#NULL!	#NULL!	#NULL!	569	#NULL!	#NULL!	#NULL!	2	6	1	2	2	#NULL!	#NULL!	#NULL!
00430031 02	2	ET7	43	31	2	43	129983	8	2011	1340	40780	1	1981	973	30	4	3	1	25	#NULL!	0	0	0	0	43	4	4	2	2	#NULL!	1	504	#NULL!	501	#NULL!	#NULL!	#NULL!	569	#NULL!	#NULL!	#NULL!	2	6	1	2	2	#NULL!	#NULL!	#NULL!
00430031 02	3	ET7	43	31	2	43	129983	8	2011	1340	40780	1	1981	973	30	4	3	1	25	#NULL!	0	0	0	0	43	4	4	2	2	#NULL!	1	504	#NULL!	501	#NULL!	#NULL!	#NULL!	569	#NULL!	#NULL!	#NULL!	2	6	1	2	2	#NULL!	#NULL!	#NULL!
00430036 02	1	ET7	43	36	2	43	129983	8	2011	1340	40779	2	1987	1046	24	2	1	1	24	#NULL!	0	0	0	0	43	4	4	2	2	#NULL!	1	505	#NULL!	501	#NULL!	#NULL!	#NULL!	569	#NULL!	#NULL!	#NULL!	2	6	1	2	2	#NULL!	#NULL!	#NULL!
00430036 02	2	ET7	43	36	2	43	129983	8	2011	1340	40779	2	1987	1046	24	2	1	1	24	#NULL!	0	0	0	0	43	4	4	2	2	#NULL!	1	505	#NULL!	501	#NULL!	#NULL!	#NULL!	569	#NULL!	#NULL!	#NULL!	2	6	1	2	2	#NULL!	#NULL!	#NULL!
00430040 02	1	ET7	43	40	2	43	129983	8	2011	1340	40779	9	1973	885	37	5	1	1	24	#NULL!	0	0	0	0	43	4	4	2	2	#NULL!	1	505	#NULL!	501	#NULL!	#NULL!	#NULL!	569	#NULL!	#NULL!	#NULL!	2	6	1	2	2	#NULL!	#NULL!	#NULL!
00430050 02	1	ET7	43	50	2	43	129983	8	2011	1340	40778	2	1984	1010	27	3	1	1	23	#NULL!	0	0	0	0	43	4	4	2	2	#NULL!	2	506	#NULL!	501	#NULL!	#NULL!	#NULL!	569	#NULL!	#NULL!	#NULL!	2	2	1	2	2	#NULL!	#NULL!	#NULL!
00430050 02	2	ET7	43	50	2	43	129983	8	2011	1340	40778	2	1984	1010	27	3	1	1	23	#NULL!	0	0	0	0	43	4	4	2	2	#NULL!	2	506	#NULL!	501	#NULL!	#NULL!	#NULL!	569	#NULL!	#NULL!	#NULL!	2	2	1	2	2	#NULL!	#NULL!	#NULL!
00430050 02	3	ET7	43	50	2	43	129983	8	2011	1340	40778	2	1984	1010	27	3	1	1	23	#NULL!	0	0	0	0	43	4	4	2	2	#NULL!	2	506	#NULL!	501	#NULL!	#NULL!	#NULL!	569	#NULL!	#NULL!	#NULL!	2	2	1	2	2	#NULL!	#NULL!	#NULL!
00430059 02	1	ET7	43	59	2	43	129983	8	2011	1340	40779	5	1981	977	30	4	1	1	24	#NULL!	0	0	0	0	43	4	4	2	2	#NULL!	1	506	#NULL!	501	#NULL!	#NULL!	#NULL!	569	#NULL!	#NULL!	#NULL!	2	6	1	2	2	#NULL!	#NULL!	#NULL!
00430064 02	1	ET7	43	64	2	43	129983	8	2011	1340	40779	7	1976	919	35	5	1	1	24	#NULL!	0	0	0	0	43	4	4	2	2	#NULL!	2	506	#NULL!	501	#NULL!	#NULL!	#NULL!	569	#NULL!	#NULL!	#NULL!	2	6	1	2	2	#NULL!	#NULL!	#NULL!
00430073 01	1	ET7	43	73	1	43	129983	8	2011	1340	40779	2	1986	1034	25	3	1	1	24	#NULL!	0	0	0	0	43	4	4	2	2	#NULL!	1	504	#NULL!	501	#NULL!	#NULL!	#NULL!	569	#NULL!	#NULL!	#NULL!	2	6	1	2	2	#NULL!	#NULL!	#NULL!
00430073 01	2	ET7	43	73	1	43	129983	8	2011	1340	40779	2	1986	1034	25	3	1	1	24	#NULL!	0	0	0	0	43	4	4	2	2	#NULL!	1	504	#NULL!	501	#NULL!	#NULL!	#NULL!	569	#NULL!	#NULL!	#NULL!	2	6	1	2	2	#NULL!	#NULL!	#NULL!
00430078 01	1	ET7	43	78	1	43	129983	8	2011	1340	40779	2	1981	974	30	4	1	1	24	#NULL!	0	0	0	0	43	4	4	2	2	#NULL!	1	504	#NULL!	501	#NULL!	#NULL!	#NULL!	569	#NULL!	#NULL!	#NULL!	2	6	1	2	2	#NULL!	#NULL!	#NULL!
00430087 02	1	ET7	43	87	2	43	129983	8	2011	1340	40778	2	1986	1034	25	3	1	1	23	#NULL!	0	0	0	0	43	4	4	2	2	#NULL!	1	504	#NULL!	501	#NULL!	#NULL!	#NULL!	569	#NULL!	#NULL!	#NULL!	2	6	1	2	2	#NULL!	#NULL!	#NULL!
00430087 02	2	ET7	43	87	2	43	129983	8	2011	1340	40778	2	1986	1034	25	3	1	1	23	#NULL!	0	0	0	0	43	4	4	2	2	#NULL!	1	504	#NULL!	501	#NULL!	#NULL!	#NULL!	569	#NULL!	#NULL!	#NULL!	2	6	1	2	2	#NULL!	#NULL!	#NULL!
00430096 02	1	ET7	43	96	2	43	129983	8	2011	1340	40779	1	1981	973	30	4	1	1	24	#NULL!	0	0	0	0	43	4	4	2	2	#NULL!	1	501	#NULL!	501	#NULL!	#NULL!	#NULL!	569	#NULL!	#NULL!	#NULL!	2	6	1	2	2	#NULL!	#NULL!	#NULL!
00430096 02	2	ET7	43	96	2	43	129983	8	2011	1340	40779	1	1981	973	30	4	1	1	24	#NULL!	0	0	0	0	43	4	4	2	2	#NULL!	1	501	#NULL!	501	#NULL!	#NULL!	#NULL!	569	#NULL!	#NULL!	#NULL!	2	6	1	2	2	#NULL!	#NULL!	#NULL!
00430110 02	1	ET7	43	110	2	43	129983	8	2011	1340	40778	8	1984	1016	27	3	1	1	23	#NULL!	0	0	0	0	43	4	4	2	2	#NULL!	1	501	#NULL!	501	#NULL!	#NULL!	#NULL!	569	#NULL!	#NULL!	#NULL!	2	6	1	2	2	#NULL!	#NULL!	#NULL!
00430110 02	2	ET7	43	110	2	43	129983	8	2011	1340	40778	8	1984	1016	27	3	1	1	23	#NULL!	0	0	0	0	43	4	4	2	2	#NULL!	1	501	#NULL!	501	#NULL!	#NULL!	#NULL!	569	#NULL!	#NULL!	#NULL!	2	6	1	2	2	#NULL!	#NULL!	#NULL!
00430115 02	1	ET7	43	115	2	43	129983	8	2011	1340	40779	8	1991	1100	20	2	1	1	24	#NULL!	0	0	0	0	43	4	4	2	2	#NULL!	1	501	#NULL!	501	#NULL!	#NULL!	#NULL!	569	#NULL!	#NULL!	#NULL!	2	6	1	2	2	#NULL!	#NULL!	#NULL!
00430124 02	1	ET7	43	124	2	43	129983	8	2011	1340	40779	8	1994	1136	17	1	1	1	24	#NULL!	0	0	0	0	43	4	4	2	2	#NULL!	2	501	#NULL!	501	#NULL!	#NULL!	#NULL!	569	#NULL!	#NULL!	#NULL!	2	2	0	2	2	#NULL!	#NULL!	#NULL!
00430124 02	2	ET7	43	124	2	43	129983	8	2011	1340	40779	8	1994	1136	17	1	1	1	24	#NULL!	0	0	0	0	43	4	4	2	2	#NULL!	2	501	#NULL!	501	#NULL!	#NULL!	#NULL!	569	#NULL!	#NULL!	#NULL!	2	2	0	2	2	#NULL!	#NULL!	#NULL!
00430133 02	1	ET7	43	133	2	43	129983	8	2011	1340	40778	1	1986	1033	25	3	1	1	23	#NULL!	0	0	0	0	43	4	4	2	2	#NULL!	1	501	#NULL!	501	#NULL!	#NULL!	#NULL!	569	#NULL!	#NULL!	#NULL!	2	6	1	2	2	#NULL!	#NULL!	#NULL!
00430133 02	2	ET7	43	133	2	43	129983	8	2011	1340	40778	1	1986	1033	25	3	1	1	23	#NULL!	0	0	0	0	43	4	4	2	2	#NULL!	1	501	#NULL!	501	#NULL!	#NULL!	#NULL!	569	#NULL!	#NULL!	#NULL!	2	6	1	2	2	#NULL!	#NULL!	#NULL!
00440011 02	1	ET7	44	11	2	44	107337	8	2011	1340	40781	8	1988	1064	23	2	3	1	26	#NULL!	0	0	0	0	44	4	4	2	2	#NULL!	2	301	#NULL!	301	#NULL!	#NULL!	#NULL!	1052	#NULL!	#NULL!	#NULL!	2	6	1	2	2	#NULL!	#NULL!	#NULL!
00440016 01	1	ET7	44	16	1	44	107337	8	2011	1340	40781	1	1985	1021	26	3	3	1	26	#NULL!	0	0	0	0	44	4	4	2	2	#NULL!	1	301	#NULL!	301	#NULL!	#NULL!	#NULL!	1052	#NULL!	#NULL!	#NULL!	2	6	1	2	2	#NULL!	#NULL!	#NULL!
00440024 01	1	ET7	44	24	1	44	107337	8	2011	1340	40778	2	1993	1118	18	1	3	1	23	#NULL!	0	0	0	0	44	4	4	2	2	#NULL!	5	303	#NULL!	301	#NULL!	#NULL!	#NULL!	1052	#NULL!	#NULL!	#NULL!	2	6	1	2	2	#NULL!	#NULL!	#NULL!
00440024 01	2	ET7	44	24	1	44	107337	8	2011	1340	40778	2	1993	1118	18	1	3	1	23	#NULL!	0	0	0	0	44	4	4	2	2	#NULL!	5	303	#NULL!	301	#NULL!	#NULL!	#NULL!	1052	#NULL!	#NULL!	#NULL!	2	6	1	2	2	#NULL!	#NULL!	#NULL!
00440029 02	1	ET7	44	29	2	44	107337	8	2011	1340	40778	8	1980	968	31	4	3	1	23	#NULL!	0	0	0	0	44	4	4	2	2	#NULL!	1	303	#NULL!	301	#NULL!	#NULL!	#NULL!	1052	#NULL!	#NULL!	#NULL!	2	6	1	2	2	#NULL!	#NULL!	#NULL!
00440029 02	2	ET7	44	29	2	44	107337	8	2011	1340	40778	8	1980	968	31	4	3	1	23	#NULL!	0	0	0	0	44	4	4	2	2	#NULL!	1	303	#NULL!	301	#NULL!	#NULL!	#NULL!	1052	#NULL!	#NULL!	#NULL!	2	6	1	2	2	#NULL!	#NULL!	#NULL!
00440029 02	3	ET7	44	29	2	44	107337	8	2011	1340	40778	8	1980	968	31	4	3	1	23	#NULL!	0	0	0	0	44	4	4	2	2	#NULL!	1	303	#NULL!	301	#NULL!	#NULL!	#NULL!	1052	#NULL!	#NULL!	#NULL!	2	6	1	2	2	#NULL!	#NULL!	#NULL!
00440038 01	1	ET7	44	38	1	44	107337	8	2011	1340	40779	1	1981	973	30	4	3	1	24	#NULL!	0	0	0	0	44	4	4	2	2	#NULL!	1	303	#NULL!	301	#NULL!	#NULL!	#NULL!	1052	#NULL!	#NULL!	#NULL!	2	6	1	2	2	#NULL!	#NULL!	#NULL!
00440038 01	2	ET7	44	38	1	44	107337	8	2011	1340	40779	1	1981	973	30	4	3	1	24	#NULL!	0	0	0	0	44	4	4	2	2	#NULL!	1	303	#NULL!	301	#NULL!	#NULL!	#NULL!	1052	#NULL!	#NULL!	#NULL!	2	6	1	2	2	#NULL!	#NULL!	#NULL!
00440051 05	1	ET7	44	51	5	44	107337	8	2011	1340	40778	1	1993	1117	18	1	3	1	23	#NULL!	0	0	0	0	44	4	4	2	2	#NULL!	2	303	#NULL!	301	#NULL!	#NULL!	#NULL!	1052	#NULL!	#NULL!	#NULL!	2	6	1	2	2	#NULL!	#NULL!	#NULL!
00440051 05	2	ET7	44	51	5	44	107337	8	2011	1340	40778	1	1993	1117	18	1	3	1	23	#NULL!	0	0	0	0	44	4	4	2	2	#NULL!	2	303	#NULL!	301	#NULL!	#NULL!	#NULL!	1052	#NULL!	#NULL!	#NULL!	2	6	1	2	2	#NULL!	#NULL!	#NULL!
00440055 01	1	ET7	44	55	1	44	107337	8	2011	1340	40779	1	1991	1093	20	2	3	1	24	#NULL!	0	0	0	0	44	4	4	2	2	#NULL!	1	305	#NULL!	301	#NULL!	#NULL!	#NULL!	1052	#NULL!	#NULL!	#NULL!	2	6	1	2	2	#NULL!	#NULL!	#NULL!
00440055 01	2	ET7	44	55	1	44	107337	8	2011	1340	40779	1	1991	1093	20	2	3	1	24	#NULL!	0	0	0	0	44	4	4	2	2	#NULL!	1	305	#NULL!	301	#NULL!	#NULL!	#NULL!	1052	#NULL!	#NULL!	#NULL!	2	6	1	2	2	#NULL!	#NULL!	#NULL!
00440060 01	1	ET7	44	60	1	44	107337	8	2011	1340	40781	1	1976	913	35	5	3	1	26	#NULL!	0	0	0	0	44	4	4	2	2	#NULL!	1	305	#NULL!	301	#NULL!	#NULL!	#NULL!	1052	#NULL!	#NULL!	#NULL!	2	6	1	2	2	#NULL!	#NULL!	#NULL!
00440064 02	1	ET7	44	64	2	44	107337	8	2011	1340	40778	2	1987	1046	24	2	3	1	23	#NULL!	0	0	0	0	44	4	4	2	2	#NULL!	1	305	#NULL!	301	#NULL!	#NULL!	#NULL!	1052	#NULL!	#NULL!	#NULL!	2	6	1	2	2	#NULL!	#NULL!	#NULL!
00440064 02	2	ET7	44	64	2	44	107337	8	2011	1340	40778	2	1987	1046	24	2	3	1	23	#NULL!	0	0	0	0	44	4	4	2	2	#NULL!	1	305	#NULL!	301	#NULL!	#NULL!	#NULL!	1052	#NULL!	#NULL!	#NULL!	2	6	1	2	2	#NULL!	#NULL!	#NULL!
00440068 01	1	ET7	44	68	1	44	107337	8	2011	1340	40778	4	1983	1000	28	3	3	1	23	#NULL!	0	0	0	0	44	4	4	2	2	#NULL!	1	305	#NULL!	301	#NULL!	#NULL!	#NULL!	1052	#NULL!	#NULL!	#NULL!	2	6	1	2	2	#NULL!	#NULL!	#NULL!
00440068 01	2	ET7	44	68	1	44	107337	8	2011	1340	40778	4	1983	1000	28	3	3	1	23	#NULL!	0	0	0	0	44	4	4	2	2	#NULL!	1	305	#NULL!	301	#NULL!	#NULL!	#NULL!	1052	#NULL!	#NULL!	#NULL!	2	6	1	2	2	#NULL!	#NULL!	#NULL!
00440073 01	1	ET7	44	73	1	44	107337	8	2011	1340	40781	3	1986	1035	25	3	3	1	26	#NULL!	0	0	0	0	44	4	4	2	2	#NULL!	1	305	#NULL!	301	#NULL!	#NULL!	#NULL!	1052	#NULL!	#NULL!	#NULL!	2	6	1	2	2	#NULL!	#NULL!	#NULL!
00440073 01	2	ET7	44	73	1	44	107337	8	2011	1340	40781	3	1986	1035	25	3	3	1	26	#NULL!	0	0	0	0	44	4	4	2	2	#NULL!	1	305	#NULL!	301	#NULL!	#NULL!	#NULL!	1052	#NULL!	#NULL!	#NULL!	2	6	1	2	2	#NULL!	#NULL!	#NULL!
00440077 01	1	ET7	44	77	1	44	107337	8	2011	1340	40781	3	1986	1035	25	3	3	1	26	#NULL!	0	0	0	0	44	4	4	2	2	#NULL!	1	305	#NULL!	301	#NULL!	#NULL!	#NULL!	1052	#NULL!	#NULL!	#NULL!	2	6	1	2	2	#NULL!	#NULL!	#NULL!
00440082 02	1	ET7	44	82	2	44	107337	8	2011	1340	40778	7	1992	1111	19	1	1	1	23	#NULL!	0	0	0	0	44	4	4	2	2	#NULL!	1	306	#NULL!	301	#NULL!	#NULL!	#NULL!	1052	#NULL!	#NULL!	#NULL!	2	6	1	2	2	#NULL!	#NULL!	#NULL!
00440082 02	2	ET7	44	82	2	44	107337	8	2011	1340	40778	7	1992	1111	19	1	1	1	23	#NULL!	0	0	0	0	44	4	4	2	2	#NULL!	1	306	#NULL!	301	#NULL!	#NULL!	#NULL!	1052	#NULL!	#NULL!	#NULL!	2	6	1	2	2	#NULL!	#NULL!	#NULL!
00440095 02	1	ET7	44	95	2	44	107337	8	2011	1340	40779	8	1991	1100	20	2	3	1	24	#NULL!	0	0	0	0	44	4	4	2	2	#NULL!	1	305	#NULL!	301	#NULL!	#NULL!	#NULL!	1052	#NULL!	#NULL!	#NULL!	2	6	1	2	2	#NULL!	#NULL!	#NULL!
00440095 02	2	ET7	44	95	2	44	107337	8	2011	1340	40779	8	1991	1100	20	2	3	1	24	#NULL!	0	0	0	0	44	4	4	2	2	#NULL!	1	305	#NULL!	301	#NULL!	#NULL!	#NULL!	1052	#NULL!	#NULL!	#NULL!	2	6	1	2	2	#NULL!	#NULL!	#NULL!
00440095 03	1	ET7	44	95	3	44	107337	8	2011	1340	40779	2	1993	1118	18	1	3	1	24	#NULL!	0	0	0	0	44	4	4	2	2	#NULL!	2	305	#NULL!	301	#NULL!	#NULL!	#NULL!	1052	#NULL!	#NULL!	#NULL!	2	6	1	2	2	#NULL!	#NULL!	#NULL!
00440099 01	1	ET7	44	99	1	44	107337	8	2011	1340	40779	3	1981	975	30	4	3	1	24	#NULL!	0	0	0	0	44	4	4	2	2	#NULL!	1	306	#NULL!	301	#NULL!	#NULL!	#NULL!	1052	#NULL!	#NULL!	#NULL!	2	6	1	2	2	#NULL!	#NULL!	#NULL!
00440104 02	1	ET7	44	104	2	44	107337	8	2011	1340	40779	3	1979	951	32	4	3	1	24	#NULL!	0	0	0	0	44	4	4	2	2	#NULL!	1	306	#NULL!	301	#NULL!	#NULL!	#NULL!	1052	#NULL!	#NULL!	#NULL!	2	6	1	2	2	#NULL!	#NULL!	#NULL!
00440108 02	1	ET7	44	108	2	44	107337	8	2011	1340	40779	1	1986	1033	25	3	3	1	24	#NULL!	0	0	0	0	44	4	4	2	2	#NULL!	1	306	#NULL!	301	#NULL!	#NULL!	#NULL!	1052	#NULL!	#NULL!	#NULL!	2	6	1	2	2	#NULL!	#NULL!	#NULL!
00440108 02	2	ET7	44	108	2	44	107337	8	2011	1340	40779	1	1986	1033	25	3	3	1	24	#NULL!	0	0	0	0	44	4	4	2	2	#NULL!	1	306	#NULL!	301	#NULL!	#NULL!	#NULL!	1052	#NULL!	#NULL!	#NULL!	2	6	1	2	2	#NULL!	#NULL!	#NULL!
00440108 02	3	ET7	44	108	2	44	107337	8	2011	1340	40779	1	1986	1033	25	3	3	1	24	#NULL!	0	0	0	0	44	4	4	2	2	#NULL!	1	306	#NULL!	301	#NULL!	#NULL!	#NULL!	1052	#NULL!	#NULL!	#NULL!	2	6	1	2	2	#NULL!	#NULL!	#NULL!
00440117 01	1	ET7	44	117	1	44	107337	8	2011	1340	40779	5	1993	1121	18	1	3	1	24	#NULL!	0	0	0	0	44	4	4	2	2	#NULL!	1	306	#NULL!	301	#NULL!	#NULL!	#NULL!	1052	#NULL!	#NULL!	#NULL!	2	6	1	2	2	#NULL!	#NULL!	#NULL!
00440121 02	1	ET7	44	121	2	44	107337	8	2011	1340	40781	2	1974	890	37	5	3	1	26	#NULL!	0	0	0	0	44	4	4	2	2	#NULL!	2	306	#NULL!	301	#NULL!	#NULL!	#NULL!	1052	#NULL!	#NULL!	#NULL!	2	6	1	2	2	#NULL!	#NULL!	#NULL!
00440126 01	1	ET7	44	126	1	44	107337	8	2011	1340	40779	3	1971	855	40	6	3	1	24	#NULL!	0	0	0	0	44	4	4	2	2	#NULL!	2	306	#NULL!	301	#NULL!	#NULL!	#NULL!	1052	#NULL!	#NULL!	#NULL!	2	6	1	2	2	#NULL!	#NULL!	#NULL!
00440130 01	1	ET7	44	130	1	44	107337	8	2011	1340	40781	8	1984	1016	27	3	3	1	26	#NULL!	0	0	0	0	44	4	4	2	2	#NULL!	1	306	#NULL!	301	#NULL!	#NULL!	#NULL!	1052	#NULL!	#NULL!	#NULL!	2	6	1	2	2	#NULL!	#NULL!	#NULL!
00450002 02	1	ET7	45	2	2	45	133828	8	2011	1340	40782	1	1981	973	30	4	3	1	27	#NULL!	0	0	0	0	45	4	4	2	2	#NULL!	1	301	#NULL!	301	#NULL!	#NULL!	#NULL!	676	#NULL!	#NULL!	#NULL!	2	6	1	2	2	#NULL!	#NULL!	#NULL!
00450002 02	2	ET7	45	2	2	45	133828	8	2011	1340	40782	1	1981	973	30	4	3	1	27	#NULL!	0	0	0	0	45	4	4	2	2	#NULL!	1	301	#NULL!	301	#NULL!	#NULL!	#NULL!	676	#NULL!	#NULL!	#NULL!	2	6	1	2	2	#NULL!	#NULL!	#NULL!
00450002 02	3	ET7	45	2	2	45	133828	8	2011	1340	40782	1	1981	973	30	4	3	1	27	#NULL!	0	0	0	0	45	4	4	2	2	#NULL!	1	301	#NULL!	301	#NULL!	#NULL!	#NULL!	676	#NULL!	#NULL!	#NULL!	2	6	1	2	2	#NULL!	#NULL!	#NULL!
00450002 02	4	ET7	45	2	2	45	133828	8	2011	1340	40782	1	1981	973	30	4	3	1	27	#NULL!	0	0	0	0	45	4	4	2	2	#NULL!	1	301	#NULL!	301	#NULL!	#NULL!	#NULL!	676	#NULL!	#NULL!	#NULL!	2	6	1	2	2	#NULL!	#NULL!	#NULL!
00450007 02	1	ET7	45	7	2	45	133828	8	2011	1340	40758	9	1987	1053	23	2	3	1	3	#NULL!	0	0	0	0	45	4	4	2	2	#NULL!	1	301	#NULL!	301	#NULL!	#NULL!	#NULL!	676	#NULL!	#NULL!	#NULL!	2	6	1	2	2	#NULL!	#NULL!	#NULL!
00450007 02	2	ET7	45	7	2	45	133828	8	2011	1340	40758	9	1987	1053	23	2	3	1	3	#NULL!	0	0	0	0	45	4	4	2	2	#NULL!	1	301	#NULL!	301	#NULL!	#NULL!	#NULL!	676	#NULL!	#NULL!	#NULL!	2	6	1	2	2	#NULL!	#NULL!	#NULL!
00450012 01	1	ET7	45	12	1	45	133828	8	2011	1340	40757	2	1976	914	35	5	3	1	2	#NULL!	0	0	0	0	45	4	4	2	2	#NULL!	1	301	#NULL!	301	#NULL!	#NULL!	#NULL!	676	#NULL!	#NULL!	#NULL!	2	6	1	2	2	#NULL!	#NULL!	#NULL!
00450025 03	1	ET7	45	25	3	45	133828	8	2011	1340	40760	2	1992	1106	19	1	3	1	5	#NULL!	0	0	0	0	45	4	4	2	2	#NULL!	1	306	#NULL!	301	#NULL!	#NULL!	#NULL!	676	#NULL!	#NULL!	#NULL!	2	6	1	2	2	#NULL!	#NULL!	#NULL!
00450025 07	1	ET7	45	25	7	45	133828	8	2011	1340	40760	2	1991	1094	20	2	3	1	5	#NULL!	0	0	0	0	45	4	4	2	2	#NULL!	2	306	#NULL!	301	#NULL!	#NULL!	#NULL!	676	#NULL!	#NULL!	#NULL!	2	6	1	2	2	#NULL!	#NULL!	#NULL!
00450030 01	1	ET7	45	30	1	45	133828	8	2011	1340	40760	8	1981	980	30	4	3	1	5	#NULL!	0	0	0	0	45	4	4	2	2	#NULL!	2	303	#NULL!	301	#NULL!	#NULL!	#NULL!	676	#NULL!	#NULL!	#NULL!	2	6	1	2	2	#NULL!	#NULL!	#NULL!
00450044 02	1	ET7	45	44	2	45	133828	8	2011	1340	40760	3	1981	975	30	4	3	1	5	#NULL!	0	0	0	0	45	4	4	2	2	#NULL!	5	303	#NULL!	301	#NULL!	#NULL!	#NULL!	676	#NULL!	#NULL!	#NULL!	2	6	1	2	2	#NULL!	#NULL!	#NULL!
00450044 02	2	ET7	45	44	2	45	133828	8	2011	1340	40760	3	1981	975	30	4	3	1	5	#NULL!	0	0	0	0	45	4	4	2	2	#NULL!	5	303	#NULL!	301	#NULL!	#NULL!	#NULL!	676	#NULL!	#NULL!	#NULL!	2	6	1	2	2	#NULL!	#NULL!	#NULL!
00450044 02	3	ET7	45	44	2	45	133828	8	2011	1340	40760	3	1981	975	30	4	3	1	5	#NULL!	0	0	0	0	45	4	4	2	2	#NULL!	5	303	#NULL!	301	#NULL!	#NULL!	#NULL!	676	#NULL!	#NULL!	#NULL!	2	6	1	2	2	#NULL!	#NULL!	#NULL!
00450053 01	1	ET7	45	53	1	45	133828	8	2011	1340	40760	5	1981	977	30	4	3	1	5	#NULL!	0	0	0	0	45	4	4	2	2	#NULL!	3	303	#NULL!	301	#NULL!	#NULL!	#NULL!	676	#NULL!	#NULL!	#NULL!	2	6	1	2	2	#NULL!	#NULL!	#NULL!
00450062 02	1	ET7	45	62	2	45	133828	8	2011	1340	40757	1	1981	973	30	4	1	1	2	#NULL!	0	0	0	0	45	4	4	2	2	#NULL!	1	303	#NULL!	301	#NULL!	#NULL!	#NULL!	676	#NULL!	#NULL!	#NULL!	2	6	1	2	2	#NULL!	#NULL!	#NULL!
00450062 02	2	ET7	45	62	2	45	133828	8	2011	1340	40757	1	1981	973	30	4	1	1	2	#NULL!	0	0	0	0	45	4	4	2	2	#NULL!	1	303	#NULL!	301	#NULL!	#NULL!	#NULL!	676	#NULL!	#NULL!	#NULL!	2	6	1	2	2	#NULL!	#NULL!	#NULL!
00450067 02	1	ET7	45	67	2	45	133828	8	2011	1340	40758	8	1987	1052	24	2	1	1	3	#NULL!	0	0	0	0	45	4	4	2	2	#NULL!	2	303	#NULL!	301	#NULL!	#NULL!	#NULL!	676	#NULL!	#NULL!	#NULL!	2	2	0	2	2	#NULL!	#NULL!	#NULL!
00450067 02	2	ET7	45	67	2	45	133828	8	2011	1340	40758	8	1987	1052	24	2	1	1	3	#NULL!	0	0	0	0	45	4	4	2	2	#NULL!	2	303	#NULL!	301	#NULL!	#NULL!	#NULL!	676	#NULL!	#NULL!	#NULL!	2	2	0	2	2	#NULL!	#NULL!	#NULL!
00450067 02	3	ET7	45	67	2	45	133828	8	2011	1340	40758	8	1987	1052	24	2	1	1	3	#NULL!	0	0	0	0	45	4	4	2	2	#NULL!	2	303	#NULL!	301	#NULL!	#NULL!	#NULL!	676	#NULL!	#NULL!	#NULL!	2	2	0	2	2	#NULL!	#NULL!	#NULL!
00450071 02	1	ET7	45	71	2	45	133828	8	2011	1340	40757	7	1989	1075	22	2	1	1	2	#NULL!	0	0	0	0	45	4	4	2	2	#NULL!	2	305	#NULL!	301	#NULL!	#NULL!	#NULL!	676	#NULL!	#NULL!	#NULL!	2	6	1	2	2	#NULL!	#NULL!	#NULL!
00450071 02	2	ET7	45	71	2	45	133828	8	2011	1340	40757	7	1989	1075	22	2	1	1	2	#NULL!	0	0	0	0	45	4	4	2	2	#NULL!	2	305	#NULL!	301	#NULL!	#NULL!	#NULL!	676	#NULL!	#NULL!	#NULL!	2	6	1	2	2	#NULL!	#NULL!	#NULL!
00450071 02	3	ET7	45	71	2	45	133828	8	2011	1340	40757	7	1989	1075	22	2	1	1	2	#NULL!	0	0	0	0	45	4	4	2	2	#NULL!	2	305	#NULL!	301	#NULL!	#NULL!	#NULL!	676	#NULL!	#NULL!	#NULL!	2	6	1	2	2	#NULL!	#NULL!	#NULL!
00450076 02	1	ET7	45	76	2	45	133828	8	2011	1340	40760	8	1981	980	30	4	1	1	5	#NULL!	0	0	0	0	45	4	4	2	2	#NULL!	1	305	#NULL!	301	#NULL!	#NULL!	#NULL!	676	#NULL!	#NULL!	#NULL!	2	6	1	2	2	#NULL!	#NULL!	#NULL!
00450076 02	2	ET7	45	76	2	45	133828	8	2011	1340	40760	8	1981	980	30	4	1	1	5	#NULL!	0	0	0	0	45	4	4	2	2	#NULL!	1	305	#NULL!	301	#NULL!	#NULL!	#NULL!	676	#NULL!	#NULL!	#NULL!	2	6	1	2	2	#NULL!	#NULL!	#NULL!
00450090 02	1	ET7	45	90	2	45	133828	8	2011	1340	40760	8	1983	1004	28	3	1	1	5	#NULL!	0	0	0	0	45	4	4	2	2	#NULL!	4	305	#NULL!	301	#NULL!	#NULL!	#NULL!	676	#NULL!	#NULL!	#NULL!	2	6	1	2	2	#NULL!	#NULL!	#NULL!
00450094 02	1	ET7	45	94	2	45	133828	8	2011	1340	40758	7	1977	931	34	4	1	1	3	#NULL!	0	0	0	0	45	4	4	2	2	#NULL!	1	305	#NULL!	301	#NULL!	#NULL!	#NULL!	676	#NULL!	#NULL!	#NULL!	2	2	0	2	2	#NULL!	#NULL!	#NULL!
00450099 02	1	ET7	45	99	2	45	133828	8	2011	1340	40760	4	1984	1012	27	3	1	1	5	#NULL!	0	0	0	0	45	4	4	2	2	#NULL!	2	305	#NULL!	301	#NULL!	#NULL!	#NULL!	676	#NULL!	#NULL!	#NULL!	2	6	1	2	2	#NULL!	#NULL!	#NULL!
00450099 02	2	ET7	45	99	2	45	133828	8	2011	1340	40760	4	1984	1012	27	3	1	1	5	#NULL!	0	0	0	0	45	4	4	2	2	#NULL!	2	305	#NULL!	301	#NULL!	#NULL!	#NULL!	676	#NULL!	#NULL!	#NULL!	2	6	1	2	2	#NULL!	#NULL!	#NULL!
00450104 01	1	ET7	45	104	1	45	133828	8	2011	1340	40760	4	1976	916	35	5	3	1	5	#NULL!	0	0	0	0	45	4	4	2	2	#NULL!	1	301	#NULL!	301	#NULL!	#NULL!	#NULL!	676	#NULL!	#NULL!	#NULL!	2	6	1	2	2	#NULL!	#NULL!	#NULL!
00450104 01	2	ET7	45	104	1	45	133828	8	2011	1340	40760	4	1976	916	35	5	3	1	5	#NULL!	0	0	0	0	45	4	4	2	2	#NULL!	1	301	#NULL!	301	#NULL!	#NULL!	#NULL!	676	#NULL!	#NULL!	#NULL!	2	6	1	2	2	#NULL!	#NULL!	#NULL!
00450117 02	1	ET7	45	117	2	45	133828	8	2011	1340	40760	5	1981	977	30	4	3	1	5	#NULL!	0	0	0	0	45	4	4	2	2	#NULL!	2	301	#NULL!	301	#NULL!	#NULL!	#NULL!	676	#NULL!	#NULL!	#NULL!	2	6	1	2	2	#NULL!	#NULL!	#NULL!
00450117 02	2	ET7	45	117	2	45	133828	8	2011	1340	40760	5	1981	977	30	4	3	1	5	#NULL!	0	0	0	0	45	4	4	2	2	#NULL!	2	301	#NULL!	301	#NULL!	#NULL!	#NULL!	676	#NULL!	#NULL!	#NULL!	2	6	1	2	2	#NULL!	#NULL!	#NULL!
00450122 02	1	ET7	45	122	2	45	133828	8	2011	1340	40757	3	1966	795	45	7	3	1	2	#NULL!	0	0	0	0	45	4	4	2	2	#NULL!	2	306	#NULL!	301	#NULL!	#NULL!	#NULL!	676	#NULL!	#NULL!	#NULL!	2	6	1	2	2	#NULL!	#NULL!	#NULL!
00450122 03	1	ET7	45	122	3	45	133828	8	2011	1340	40757	5	1992	1109	19	1	3	1	2	#NULL!	0	0	0	0	45	4	4	2	2	#NULL!	1	306	#NULL!	301	#NULL!	#NULL!	#NULL!	676	#NULL!	#NULL!	#NULL!	2	6	1	2	2	#NULL!	#NULL!	#NULL!
00450127 02	1	ET7	45	127	2	45	133828	8	2011	1340	40782	6	1980	966	31	4	1	1	27	#NULL!	0	0	0	0	45	4	4	2	2	#NULL!	1	306	#NULL!	301	#NULL!	#NULL!	#NULL!	676	#NULL!	#NULL!	#NULL!	2	6	1	2	2	#NULL!	#NULL!	#NULL!
00450127 02	2	ET7	45	127	2	45	133828	8	2011	1340	40782	6	1980	966	31	4	1	1	27	#NULL!	0	0	0	0	45	4	4	2	2	#NULL!	1	306	#NULL!	301	#NULL!	#NULL!	#NULL!	676	#NULL!	#NULL!	#NULL!	2	6	1	2	2	#NULL!	#NULL!	#NULL!
00450131 03	1	ET7	45	131	3	45	133828	8	2011	1340	40782	4	1993	1120	18	1	3	1	27	#NULL!	0	0	0	0	45	4	4	2	2	#NULL!	2	303	#NULL!	301	#NULL!	#NULL!	#NULL!	676	#NULL!	#NULL!	#NULL!	2	6	1	2	2	#NULL!	#NULL!	#NULL!
00460001 02	1	ET7	46	1	2	46	131950	8	2011	1340	40763	4	1986	1036	25	3	3	1	8	#NULL!	0	0	0	0	46	4	4	2	2	#NULL!	1	301	#NULL!	301	#NULL!	#NULL!	#NULL!	923	#NULL!	#NULL!	#NULL!	2	6	1	2	2	#NULL!	#NULL!	#NULL!
00460010 01	1	ET7	46	10	1	46	131950	8	2011	1340	40763	6	1964	774	47	7	3	1	8	#NULL!	0	0	0	0	46	4	4	2	2	#NULL!	1	301	#NULL!	301	#NULL!	#NULL!	#NULL!	923	#NULL!	#NULL!	#NULL!	2	6	1	2	2	#NULL!	#NULL!	#NULL!
00460010 01	2	ET7	46	10	1	46	131950	8	2011	1340	40763	6	1964	774	47	7	3	1	8	#NULL!	0	0	0	0	46	4	4	2	2	#NULL!	1	301	#NULL!	301	#NULL!	#NULL!	#NULL!	923	#NULL!	#NULL!	#NULL!	2	6	1	2	2	#NULL!	#NULL!	#NULL!
00460018 02	1	ET7	46	18	2	46	131950	8	2011	1340	40762	1	1979	949	32	4	3	1	7	#NULL!	0	0	0	0	46	4	4	2	2	#NULL!	1	301	#NULL!	301	#NULL!	#NULL!	#NULL!	923	#NULL!	#NULL!	#NULL!	2	6	1	2	2	#NULL!	#NULL!	#NULL!
00460018 02	2	ET7	46	18	2	46	131950	8	2011	1340	40762	1	1979	949	32	4	3	1	7	#NULL!	0	0	0	0	46	4	4	2	2	#NULL!	1	301	#NULL!	301	#NULL!	#NULL!	#NULL!	923	#NULL!	#NULL!	#NULL!	2	6	1	2	2	#NULL!	#NULL!	#NULL!
00460023 01	1	ET7	46	23	1	46	131950	8	2011	1340	40762	6	1968	822	43	6	3	1	7	#NULL!	0	0	0	0	46	4	4	2	2	#NULL!	3	301	#NULL!	301	#NULL!	#NULL!	#NULL!	923	#NULL!	#NULL!	#NULL!	2	6	1	2	2	#NULL!	#NULL!	#NULL!
00460023 01	2	ET7	46	23	1	46	131950	8	2011	1340	40762	6	1968	822	43	6	3	1	7	#NULL!	0	0	0	0	46	4	4	2	2	#NULL!	3	301	#NULL!	301	#NULL!	#NULL!	#NULL!	923	#NULL!	#NULL!	#NULL!	2	6	1	2	2	#NULL!	#NULL!	#NULL!
00460027 02	1	ET7	46	27	2	46	131950	8	2011	1340	40763	9	1985	1029	25	3	3	1	8	#NULL!	0	0	0	0	46	4	4	2	2	#NULL!	4	303	#NULL!	301	#NULL!	#NULL!	#NULL!	923	#NULL!	#NULL!	#NULL!	2	6	1	2	2	#NULL!	#NULL!	#NULL!
00460027 02	2	ET7	46	27	2	46	131950	8	2011	1340	40763	9	1985	1029	25	3	3	1	8	#NULL!	0	0	0	0	46	4	4	2	2	#NULL!	4	303	#NULL!	301	#NULL!	#NULL!	#NULL!	923	#NULL!	#NULL!	#NULL!	2	6	1	2	2	#NULL!	#NULL!	#NULL!
00460031 02	1	ET7	46	31	2	46	131950	8	2011	1340	40762	7	1979	955	32	4	3	1	7	#NULL!	0	0	0	0	46	4	4	2	2	#NULL!	2	303	#NULL!	301	#NULL!	#NULL!	#NULL!	923	#NULL!	#NULL!	#NULL!	2	2	0	2	2	#NULL!	#NULL!	#NULL!
00460044 02	1	ET7	46	44	2	46	131950	8	2011	1340	40762	2	1991	1094	20	2	3	1	7	#NULL!	0	0	0	0	46	4	4	2	2	#NULL!	2	303	#NULL!	301	#NULL!	#NULL!	#NULL!	923	#NULL!	#NULL!	#NULL!	2	6	1	2	2	#NULL!	#NULL!	#NULL!
00460044 02	2	ET7	46	44	2	46	131950	8	2011	1340	40762	2	1991	1094	20	2	3	1	7	#NULL!	0	0	0	0	46	4	4	2	2	#NULL!	2	303	#NULL!	301	#NULL!	#NULL!	#NULL!	923	#NULL!	#NULL!	#NULL!	2	6	1	2	2	#NULL!	#NULL!	#NULL!
00460048 02	1	ET7	46	48	2	46	131950	8	2011	1340	40764	8	1985	1028	26	3	3	1	9	#NULL!	0	0	0	0	46	4	4	2	2	#NULL!	5	303	#NULL!	301	#NULL!	#NULL!	#NULL!	923	#NULL!	#NULL!	#NULL!	2	6	1	2	2	#NULL!	#NULL!	#NULL!
00460048 02	2	ET7	46	48	2	46	131950	8	2011	1340	40764	8	1985	1028	26	3	3	1	9	#NULL!	0	0	0	0	46	4	4	2	2	#NULL!	5	303	#NULL!	301	#NULL!	#NULL!	#NULL!	923	#NULL!	#NULL!	#NULL!	2	6	1	2	2	#NULL!	#NULL!	#NULL!
00460048 02	3	ET7	46	48	2	46	131950	8	2011	1340	40764	8	1985	1028	26	3	3	1	9	#NULL!	0	0	0	0	46	4	4	2	2	#NULL!	5	303	#NULL!	301	#NULL!	#NULL!	#NULL!	923	#NULL!	#NULL!	#NULL!	2	6	1	2	2	#NULL!	#NULL!	#NULL!
00460053 02	1	ET7	46	53	2	46	131950	8	2011	1340	40763	3	1976	915	35	5	3	1	8	#NULL!	0	0	0	0	46	4	4	2	2	#NULL!	1	303	#NULL!	301	#NULL!	#NULL!	#NULL!	923	#NULL!	#NULL!	#NULL!	2	6	1	2	2	#NULL!	#NULL!	#NULL!
00460053 02	2	ET7	46	53	2	46	131950	8	2011	1340	40763	3	1976	915	35	5	3	1	8	#NULL!	0	0	0	0	46	4	4	2	2	#NULL!	1	303	#NULL!	301	#NULL!	#NULL!	#NULL!	923	#NULL!	#NULL!	#NULL!	2	6	1	2	2	#NULL!	#NULL!	#NULL!
00460053 02	3	ET7	46	53	2	46	131950	8	2011	1340	40763	3	1976	915	35	5	3	1	8	#NULL!	0	0	0	0	46	4	4	2	2	#NULL!	1	303	#NULL!	301	#NULL!	#NULL!	#NULL!	923	#NULL!	#NULL!	#NULL!	2	6	1	2	2	#NULL!	#NULL!	#NULL!
00460057 02	1	ET7	46	57	2	46	131950	8	2011	1340	40762	8	1984	1016	27	3	3	1	7	#NULL!	0	0	0	0	46	4	4	2	2	#NULL!	2	303	#NULL!	301	#NULL!	#NULL!	#NULL!	923	#NULL!	#NULL!	#NULL!	2	6	1	2	2	#NULL!	#NULL!	#NULL!
00460061 02	1	ET7	46	61	2	46	131950	8	2011	1340	40763	3	1981	975	30	4	3	1	8	#NULL!	0	0	0	0	46	4	4	2	2	#NULL!	5	303	#NULL!	301	#NULL!	#NULL!	#NULL!	923	#NULL!	#NULL!	#NULL!	2	6	1	2	2	#NULL!	#NULL!	#NULL!
00460065 06	1	ET7	46	65	6	46	131950	8	2011	1340	40762	8	1996	1160	15	1	3	1	7	#NULL!	0	0	0	0	46	4	4	2	2	#NULL!	1	305	#NULL!	301	#NULL!	#NULL!	#NULL!	923	#NULL!	#NULL!	#NULL!	2	6	1	2	2	#NULL!	#NULL!	#NULL!
00460078 02	1	ET7	46	78	2	46	131950	8	2011	1340	40763	7	1991	1099	20	2	3	1	8	#NULL!	0	0	0	0	46	4	4	2	2	#NULL!	2	305	#NULL!	301	#NULL!	#NULL!	#NULL!	923	#NULL!	#NULL!	#NULL!	2	6	1	2	2	#NULL!	#NULL!	#NULL!
00460078 02	2	ET7	46	78	2	46	131950	8	2011	1340	40763	7	1991	1099	20	2	3	1	8	#NULL!	0	0	0	0	46	4	4	2	2	#NULL!	2	305	#NULL!	301	#NULL!	#NULL!	#NULL!	923	#NULL!	#NULL!	#NULL!	2	6	1	2	2	#NULL!	#NULL!	#NULL!
00460082 01	1	ET7	46	82	1	46	131950	8	2011	1340	40764	2	1986	1034	25	3	3	1	9	#NULL!	0	0	0	0	46	4	4	2	2	#NULL!	1	305	#NULL!	301	#NULL!	#NULL!	#NULL!	923	#NULL!	#NULL!	#NULL!	2	6	1	2	2	#NULL!	#NULL!	#NULL!
00460082 01	2	ET7	46	82	1	46	131950	8	2011	1340	40764	2	1986	1034	25	3	3	1	9	#NULL!	0	0	0	0	46	4	4	2	2	#NULL!	1	305	#NULL!	301	#NULL!	#NULL!	#NULL!	923	#NULL!	#NULL!	#NULL!	2	6	1	2	2	#NULL!	#NULL!	#NULL!
00460095 02	1	ET7	46	95	2	46	131950	8	2011	1340	40762	2	1978	938	33	4	3	1	7	#NULL!	0	0	0	0	46	4	4	2	2	#NULL!	1	305	#NULL!	301	#NULL!	#NULL!	#NULL!	923	#NULL!	#NULL!	#NULL!	2	6	1	2	2	#NULL!	#NULL!	#NULL!
00460100 02	1	ET7	46	100	2	46	131950	8	2011	1340	40763	2	1977	926	34	4	3	1	8	#NULL!	0	0	0	0	46	4	4	2	2	#NULL!	2	305	#NULL!	301	#NULL!	#NULL!	#NULL!	923	#NULL!	#NULL!	#NULL!	2	6	1	2	2	#NULL!	#NULL!	#NULL!
00460100 02	2	ET7	46	100	2	46	131950	8	2011	1340	40763	2	1977	926	34	4	3	1	8	#NULL!	0	0	0	0	46	4	4	2	2	#NULL!	2	305	#NULL!	301	#NULL!	#NULL!	#NULL!	923	#NULL!	#NULL!	#NULL!	2	6	1	2	2	#NULL!	#NULL!	#NULL!
00460100 02	3	ET7	46	100	2	46	131950	8	2011	1340	40763	2	1977	926	34	4	3	1	8	#NULL!	0	0	0	0	46	4	4	2	2	#NULL!	2	305	#NULL!	301	#NULL!	#NULL!	#NULL!	923	#NULL!	#NULL!	#NULL!	2	6	1	2	2	#NULL!	#NULL!	#NULL!
00460104 02	1	ET7	46	104	2	46	131950	8	2011	1340	40762	1	1990	1081	21	2	1	1	7	#NULL!	0	0	0	0	46	4	4	2	2	#NULL!	1	306	#NULL!	301	#NULL!	#NULL!	#NULL!	923	#NULL!	#NULL!	#NULL!	2	6	1	2	2	#NULL!	#NULL!	#NULL!
00460104 02	2	ET7	46	104	2	46	131950	8	2011	1340	40762	1	1990	1081	21	2	1	1	7	#NULL!	0	0	0	0	46	4	4	2	2	#NULL!	1	306	#NULL!	301	#NULL!	#NULL!	#NULL!	923	#NULL!	#NULL!	#NULL!	2	6	1	2	2	#NULL!	#NULL!	#NULL!
00460112 01	1	ET7	46	112	1	46	131950	8	2011	1340	40762	1	1988	1057	23	2	1	1	7	#NULL!	0	0	0	0	46	4	4	2	2	#NULL!	2	306	#NULL!	301	#NULL!	#NULL!	#NULL!	923	#NULL!	#NULL!	#NULL!	2	6	1	2	2	#NULL!	#NULL!	#NULL!
00460117 01	1	ET7	46	117	1	46	131950	8	2011	1340	40763	6	1981	978	30	4	1	1	8	#NULL!	0	0	0	0	46	4	4	2	2	#NULL!	1	306	#NULL!	301	#NULL!	#NULL!	#NULL!	923	#NULL!	#NULL!	#NULL!	2	6	1	2	2	#NULL!	#NULL!	#NULL!
00460117 01	2	ET7	46	117	1	46	131950	8	2011	1340	40763	6	1981	978	30	4	1	1	8	#NULL!	0	0	0	0	46	4	4	2	2	#NULL!	1	306	#NULL!	301	#NULL!	#NULL!	#NULL!	923	#NULL!	#NULL!	#NULL!	2	6	1	2	2	#NULL!	#NULL!	#NULL!
00460121 02	1	ET7	46	121	2	46	131950	8	2011	1340	40763	6	1981	978	30	4	3	1	8	#NULL!	0	0	0	0	46	4	4	2	2	#NULL!	1	306	#NULL!	301	#NULL!	#NULL!	#NULL!	923	#NULL!	#NULL!	#NULL!	2	6	1	2	2	#NULL!	#NULL!	#NULL!
00460121 02	2	ET7	46	121	2	46	131950	8	2011	1340	40763	6	1981	978	30	4	3	1	8	#NULL!	0	0	0	0	46	4	4	2	2	#NULL!	1	306	#NULL!	301	#NULL!	#NULL!	#NULL!	923	#NULL!	#NULL!	#NULL!	2	6	1	2	2	#NULL!	#NULL!	#NULL!
00460125 01	1	ET7	46	125	1	46	131950	8	2011	1340	40762	7	1993	1123	18	1	1	1	7	#NULL!	0	0	0	0	46	4	4	2	2	#NULL!	3	306	#NULL!	301	#NULL!	#NULL!	#NULL!	923	#NULL!	#NULL!	#NULL!	2	6	1	2	2	#NULL!	#NULL!	#NULL!
00470001 02	1	ET7	47	1	2	47	52191	7	2011	1339	40746	5	1975	905	36	5	1	1	22	#NULL!	0	0	0	0	47	4	4	2	2	#NULL!	1	504	#NULL!	501	#NULL!	#NULL!	#NULL!	933	#NULL!	#NULL!	#NULL!	2	6	1	2	2	#NULL!	#NULL!	#NULL!
00470003 02	1	ET7	47	3	2	47	52191	7	2011	1339	40748	7	1985	1027	26	3	1	1	24	#NULL!	0	0	0	0	47	4	4	2	2	#NULL!	2	504	#NULL!	501	#NULL!	#NULL!	#NULL!	933	#NULL!	#NULL!	#NULL!	2	6	1	2	2	#NULL!	#NULL!	#NULL!
00470003 02	2	ET7	47	3	2	47	52191	7	2011	1339	40748	7	1985	1027	26	3	1	1	24	#NULL!	0	0	0	0	47	4	4	2	2	#NULL!	2	504	#NULL!	501	#NULL!	#NULL!	#NULL!	933	#NULL!	#NULL!	#NULL!	2	6	1	2	2	#NULL!	#NULL!	#NULL!
00470011 01	1	ET7	47	11	1	47	52191	7	2011	1339	40746	12	1986	1044	24	2	1	1	22	#NULL!	0	0	0	0	47	4	4	2	2	#NULL!	2	504	#NULL!	501	#NULL!	#NULL!	#NULL!	933	#NULL!	#NULL!	#NULL!	2	6	1	2	2	#NULL!	#NULL!	#NULL!
00470011 01	2	ET7	47	11	1	47	52191	7	2011	1339	40746	12	1986	1044	24	2	1	1	22	#NULL!	0	0	0	0	47	4	4	2	2	#NULL!	2	504	#NULL!	501	#NULL!	#NULL!	#NULL!	933	#NULL!	#NULL!	#NULL!	2	6	1	2	2	#NULL!	#NULL!	#NULL!
00470013 01	1	ET7	47	13	1	47	52191	7	2011	1339	40746	1	1983	997	28	3	1	1	22	#NULL!	0	0	0	0	47	4	4	2	2	#NULL!	1	504	#NULL!	501	#NULL!	#NULL!	#NULL!	933	#NULL!	#NULL!	#NULL!	2	6	1	2	2	#NULL!	#NULL!	#NULL!
00470021 02	1	ET7	47	21	2	47	52191	7	2011	1339	40746	7	1981	979	30	4	3	1	22	#NULL!	0	0	0	0	47	4	4	2	2	#NULL!	1	501	#NULL!	501	#NULL!	#NULL!	#NULL!	933	#NULL!	#NULL!	#NULL!	2	6	0	2	2	#NULL!	#NULL!	#NULL!
00470021 02	2	ET7	47	21	2	47	52191	7	2011	1339	40746	7	1981	979	30	4	3	1	22	#NULL!	0	0	0	0	47	4	4	2	2	#NULL!	1	501	#NULL!	501	#NULL!	#NULL!	#NULL!	933	#NULL!	#NULL!	#NULL!	2	6	0	2	2	#NULL!	#NULL!	#NULL!
00470023 02	1	ET7	47	23	2	47	52191	7	2011	1339	40746	6	1986	1038	25	3	3	1	22	#NULL!	0	0	0	0	47	4	4	2	2	#NULL!	1	501	#NULL!	501	#NULL!	#NULL!	#NULL!	933	#NULL!	#NULL!	#NULL!	2	6	1	2	2	#NULL!	#NULL!	#NULL!
00470023 02	2	ET7	47	23	2	47	52191	7	2011	1339	40746	6	1986	1038	25	3	3	1	22	#NULL!	0	0	0	0	47	4	4	2	2	#NULL!	1	501	#NULL!	501	#NULL!	#NULL!	#NULL!	933	#NULL!	#NULL!	#NULL!	2	6	1	2	2	#NULL!	#NULL!	#NULL!
00470023 02	3	ET7	47	23	2	47	52191	7	2011	1339	40746	6	1986	1038	25	3	3	1	22	#NULL!	0	0	0	0	47	4	4	2	2	#NULL!	1	501	#NULL!	501	#NULL!	#NULL!	#NULL!	933	#NULL!	#NULL!	#NULL!	2	6	1	2	2	#NULL!	#NULL!	#NULL!
00470027 02	1	ET7	47	27	2	47	52191	7	2011	1339	40747	3	1986	1035	25	3	1	1	23	#NULL!	0	0	0	0	47	4	4	2	2	#NULL!	1	501	#NULL!	501	#NULL!	#NULL!	#NULL!	933	#NULL!	#NULL!	#NULL!	2	6	1	2	2	#NULL!	#NULL!	#NULL!
00470035 01	1	ET7	47	35	1	47	52191	7	2011	1339	40747	2	1990	1082	21	2	1	1	23	#NULL!	0	0	0	0	47	4	4	2	2	#NULL!	1	501	#NULL!	501	#NULL!	#NULL!	#NULL!	933	#NULL!	#NULL!	#NULL!	2	6	1	2	2	#NULL!	#NULL!	#NULL!
00470035 01	2	ET7	47	35	1	47	52191	7	2011	1339	40747	2	1990	1082	21	2	1	1	23	#NULL!	0	0	0	0	47	4	4	2	2	#NULL!	1	501	#NULL!	501	#NULL!	#NULL!	#NULL!	933	#NULL!	#NULL!	#NULL!	2	6	1	2	2	#NULL!	#NULL!	#NULL!
00470041 05	1	ET7	47	41	5	47	52191	7	2011	1339	40747	4	1994	1132	17	1	1	1	23	#NULL!	0	0	0	0	47	4	4	2	2	#NULL!	1	506	#NULL!	501	#NULL!	#NULL!	#NULL!	933	#NULL!	#NULL!	#NULL!	2	2	1	2	2	#NULL!	#NULL!	#NULL!
00470045 02	1	ET7	47	45	2	47	52191	7	2011	1339	40747	3	1979	951	32	4	1	1	23	#NULL!	0	0	0	0	47	4	4	2	2	#NULL!	2	506	#NULL!	501	#NULL!	#NULL!	#NULL!	933	#NULL!	#NULL!	#NULL!	2	6	1	2	2	#NULL!	#NULL!	#NULL!
00470045 02	2	ET7	47	45	2	47	52191	7	2011	1339	40747	3	1979	951	32	4	1	1	23	#NULL!	0	0	0	0	47	4	4	2	2	#NULL!	2	506	#NULL!	501	#NULL!	#NULL!	#NULL!	933	#NULL!	#NULL!	#NULL!	2	6	1	2	2	#NULL!	#NULL!	#NULL!
00470051 02	1	ET7	47	51	2	47	52191	7	2011	1339	40747	7	1988	1063	23	2	3	1	23	#NULL!	0	0	0	0	47	4	4	2	2	#NULL!	1	506	#NULL!	501	#NULL!	#NULL!	#NULL!	933	#NULL!	#NULL!	#NULL!	6	6	1	2	2	#NULL!	#NULL!	#NULL!
00470055 02	1	ET7	47	55	2	47	52191	7	2011	1339	40747	1	1983	997	28	3	3	1	23	#NULL!	0	0	0	0	47	4	4	2	2	#NULL!	1	504	#NULL!	501	#NULL!	#NULL!	#NULL!	933	#NULL!	#NULL!	#NULL!	2	6	1	2	2	#NULL!	#NULL!	#NULL!
00470055 02	2	ET7	47	55	2	47	52191	7	2011	1339	40747	1	1983	997	28	3	3	1	23	#NULL!	0	0	0	0	47	4	4	2	2	#NULL!	1	504	#NULL!	501	#NULL!	#NULL!	#NULL!	933	#NULL!	#NULL!	#NULL!	2	6	1	2	2	#NULL!	#NULL!	#NULL!
00480001 01	1	ET7	48	1	1	48	31687	7	2011	1339	40751	5	1978	941	33	4	1	1	27	#NULL!	0	0	0	0	48	4	4	2	2	#NULL!	1	504	#NULL!	501	#NULL!	#NULL!	#NULL!	1009	#NULL!	#NULL!	#NULL!	2	6	1	2	2	#NULL!	#NULL!	#NULL!
00480004 01	1	ET7	48	4	1	48	31687	7	2011	1339	40751	2	1979	950	32	4	1	1	27	#NULL!	0	0	0	0	48	4	4	2	2	#NULL!	3	504	#NULL!	501	#NULL!	#NULL!	#NULL!	1009	#NULL!	#NULL!	#NULL!	2	6	1	2	2	#NULL!	#NULL!	#NULL!
00480004 01	2	ET7	48	4	1	48	31687	7	2011	1339	40751	2	1979	950	32	4	1	1	27	#NULL!	0	0	0	0	48	4	4	2	2	#NULL!	3	504	#NULL!	501	#NULL!	#NULL!	#NULL!	1009	#NULL!	#NULL!	#NULL!	2	6	1	2	2	#NULL!	#NULL!	#NULL!
00480005 01	1	ET7	48	5	1	48	31687	7	2011	1339	40751	7	1974	895	37	5	1	1	27	#NULL!	0	0	0	0	48	4	4	2	2	#NULL!	1	504	#NULL!	501	#NULL!	#NULL!	#NULL!	1009	#NULL!	#NULL!	#NULL!	2	6	1	2	2	#NULL!	#NULL!	#NULL!
00480005 01	2	ET7	48	5	1	48	31687	7	2011	1339	40751	7	1974	895	37	5	1	1	27	#NULL!	0	0	0	0	48	4	4	2	2	#NULL!	1	504	#NULL!	501	#NULL!	#NULL!	#NULL!	1009	#NULL!	#NULL!	#NULL!	2	6	1	2	2	#NULL!	#NULL!	#NULL!
00480012 02	1	ET7	48	12	2	48	31687	7	2011	1339	40750	6	1983	1002	28	3	1	1	26	#NULL!	0	0	0	0	48	4	4	2	2	#NULL!	1	506	#NULL!	501	#NULL!	#NULL!	#NULL!	1009	#NULL!	#NULL!	#NULL!	2	6	1	2	2	#NULL!	#NULL!	#NULL!
00480013 02	1	ET7	48	13	2	48	31687	7	2011	1339	40750	4	1981	976	30	4	1	1	26	#NULL!	0	0	0	0	48	4	4	2	2	#NULL!	1	506	#NULL!	501	#NULL!	#NULL!	#NULL!	1009	#NULL!	#NULL!	#NULL!	2	6	0	2	2	#NULL!	#NULL!	#NULL!
00480013 02	2	ET7	48	13	2	48	31687	7	2011	1339	40750	4	1981	976	30	4	1	1	26	#NULL!	0	0	0	0	48	4	4	2	2	#NULL!	1	506	#NULL!	501	#NULL!	#NULL!	#NULL!	1009	#NULL!	#NULL!	#NULL!	2	6	0	2	2	#NULL!	#NULL!	#NULL!
00480015 02	1	ET7	48	15	2	48	31687	7	2011	1339	40751	3	1986	1035	25	3	1	1	27	#NULL!	0	0	0	0	48	4	4	2	2	#NULL!	1	506	#NULL!	501	#NULL!	#NULL!	#NULL!	1009	#NULL!	#NULL!	#NULL!	2	6	1	2	2	#NULL!	#NULL!	#NULL!
00480018 01	1	ET7	48	18	1	48	31687	7	2011	1339	40750	6	1993	1122	18	1	1	1	26	#NULL!	0	0	0	0	48	4	4	2	2	#NULL!	1	501	#NULL!	501	#NULL!	#NULL!	#NULL!	1009	#NULL!	#NULL!	#NULL!	2	6	1	2	2	#NULL!	#NULL!	#NULL!
00480018 01	2	ET7	48	18	1	48	31687	7	2011	1339	40750	6	1993	1122	18	1	1	1	26	#NULL!	0	0	0	0	48	4	4	2	2	#NULL!	1	501	#NULL!	501	#NULL!	#NULL!	#NULL!	1009	#NULL!	#NULL!	#NULL!	2	6	1	2	2	#NULL!	#NULL!	#NULL!
00480019 01	1	ET7	48	19	1	48	31687	7	2011	1339	40750	2	1978	938	33	4	1	1	26	#NULL!	0	0	0	0	48	4	4	2	2	#NULL!	3	501	#NULL!	501	#NULL!	#NULL!	#NULL!	1009	#NULL!	#NULL!	#NULL!	2	6	1	2	2	#NULL!	#NULL!	#NULL!
00480022 02	1	ET7	48	22	2	48	31687	7	2011	1339	40750	6	1991	1098	20	2	1	1	26	#NULL!	0	0	0	0	48	4	4	2	2	#NULL!	1	501	#NULL!	501	#NULL!	#NULL!	#NULL!	1009	#NULL!	#NULL!	#NULL!	2	2	1	2	2	#NULL!	#NULL!	#NULL!
00480022 02	2	ET7	48	22	2	48	31687	7	2011	1339	40750	6	1991	1098	20	2	1	1	26	#NULL!	0	0	0	0	48	4	4	2	2	#NULL!	1	501	#NULL!	501	#NULL!	#NULL!	#NULL!	1009	#NULL!	#NULL!	#NULL!	2	2	1	2	2	#NULL!	#NULL!	#NULL!
00480023 01	1	ET7	48	23	1	48	31687	7	2011	1339	40750	12	1991	1104	19	1	1	1	26	#NULL!	0	0	0	0	48	4	4	2	2	#NULL!	1	504	#NULL!	501	#NULL!	#NULL!	#NULL!	1009	#NULL!	#NULL!	#NULL!	2	6	1	2	2	#NULL!	#NULL!	#NULL!
00480023 01	2	ET7	48	23	1	48	31687	7	2011	1339	40750	12	1991	1104	19	1	1	1	26	#NULL!	0	0	0	0	48	4	4	2	2	#NULL!	1	504	#NULL!	501	#NULL!	#NULL!	#NULL!	1009	#NULL!	#NULL!	#NULL!	2	6	1	2	2	#NULL!	#NULL!	#NULL!
00480025 01	1	ET7	48	25	1	48	31687	7	2011	1339	40752	10	1983	1006	27	3	1	1	28	#NULL!	0	0	0	0	48	4	4	2	2	#NULL!	2	504	#NULL!	501	#NULL!	#NULL!	#NULL!	1009	#NULL!	#NULL!	#NULL!	2	6	1	2	2	#NULL!	#NULL!	#NULL!
00480025 01	2	ET7	48	25	1	48	31687	7	2011	1339	40752	10	1983	1006	27	3	1	1	28	#NULL!	0	0	0	0	48	4	4	2	2	#NULL!	2	504	#NULL!	501	#NULL!	#NULL!	#NULL!	1009	#NULL!	#NULL!	#NULL!	2	6	1	2	2	#NULL!	#NULL!	#NULL!
00480025 01	3	ET7	48	25	1	48	31687	7	2011	1339	40752	10	1983	1006	27	3	1	1	28	#NULL!	0	0	0	0	48	4	4	2	2	#NULL!	2	504	#NULL!	501	#NULL!	#NULL!	#NULL!	1009	#NULL!	#NULL!	#NULL!	2	6	1	2	2	#NULL!	#NULL!	#NULL!
00480028 01	1	ET7	48	28	1	48	31687	7	2011	1339	40750	3	1984	1011	27	3	1	1	26	#NULL!	0	0	0	0	48	4	4	2	2	#NULL!	1	501	#NULL!	501	#NULL!	#NULL!	#NULL!	1009	#NULL!	#NULL!	#NULL!	2	6	1	2	2	#NULL!	#NULL!	#NULL!
00480031 01	1	ET7	48	31	1	48	31687	7	2011	1339	40751	8	1967	812	43	6	1	1	27	#NULL!	0	0	0	0	48	4	4	2	2	#NULL!	2	501	#NULL!	501	#NULL!	#NULL!	#NULL!	1009	#NULL!	#NULL!	#NULL!	2	6	1	2	2	#NULL!	#NULL!	#NULL!
00480032 01	1	ET7	48	32	1	48	31687	7	2011	1339	40751	6	1989	1074	22	2	1	1	27	#NULL!	0	0	0	0	48	4	4	2	2	#NULL!	2	501	#NULL!	501	#NULL!	#NULL!	#NULL!	1009	#NULL!	#NULL!	#NULL!	2	2	1	2	2	#NULL!	#NULL!	#NULL!
00480033 02	1	ET7	48	33	2	48	31687	7	2011	1339	40751	3	1982	987	29	3	1	1	27	#NULL!	0	0	0	0	48	4	4	2	2	#NULL!	1	506	#NULL!	501	#NULL!	#NULL!	#NULL!	1009	#NULL!	#NULL!	#NULL!	2	6	1	2	2	#NULL!	#NULL!	#NULL!
00480033 02	2	ET7	48	33	2	48	31687	7	2011	1339	40751	3	1982	987	29	3	1	1	27	#NULL!	0	0	0	0	48	4	4	2	2	#NULL!	1	506	#NULL!	501	#NULL!	#NULL!	#NULL!	1009	#NULL!	#NULL!	#NULL!	2	6	1	2	2	#NULL!	#NULL!	#NULL!
00480037 02	1	ET7	48	37	2	48	31687	7	2011	1339	40751	6	1983	1002	28	3	1	1	27	#NULL!	0	0	0	0	48	4	4	2	2	#NULL!	1	506	#NULL!	501	#NULL!	#NULL!	#NULL!	1009	#NULL!	#NULL!	#NULL!	2	6	1	2	2	#NULL!	#NULL!	#NULL!
00490002 01	1	ET7	49	2	1	49	76789	7	2011	1339	40754	6	1971	858	40	6	1	1	30	#NULL!	0	0	0	0	49	4	4	2	2	#NULL!	1	501	#NULL!	501	#NULL!	#NULL!	#NULL!	892	#NULL!	#NULL!	#NULL!	2	6	1	2	2	#NULL!	#NULL!	#NULL!
00490006 01	1	ET7	49	6	1	49	76789	7	2011	1339	40755	6	1991	1098	20	2	1	1	31	#NULL!	0	0	0	0	49	4	4	2	2	#NULL!	1	501	#NULL!	501	#NULL!	#NULL!	#NULL!	892	#NULL!	#NULL!	#NULL!	2	6	1	2	2	#NULL!	#NULL!	#NULL!
00490009 01	1	ET7	49	9	1	49	76789	7	2011	1339	40754	1	1986	1033	25	3	1	1	30	#NULL!	0	0	0	0	49	4	4	2	2	#NULL!	3	501	#NULL!	501	#NULL!	#NULL!	#NULL!	892	#NULL!	#NULL!	#NULL!	2	2	1	2	2	#NULL!	#NULL!	#NULL!
00490009 01	2	ET7	49	9	1	49	76789	7	2011	1339	40754	1	1986	1033	25	3	1	1	30	#NULL!	0	0	0	0	49	4	4	2	2	#NULL!	3	501	#NULL!	501	#NULL!	#NULL!	#NULL!	892	#NULL!	#NULL!	#NULL!	2	2	1	2	2	#NULL!	#NULL!	#NULL!
00490011 01	1	ET7	49	11	1	49	76789	7	2011	1339	40754	4	1985	1024	26	3	1	1	30	#NULL!	0	0	0	0	49	4	4	2	2	#NULL!	1	501	#NULL!	501	#NULL!	#NULL!	#NULL!	892	#NULL!	#NULL!	#NULL!	2	6	1	2	2	#NULL!	#NULL!	#NULL!
00490011 01	2	ET7	49	11	1	49	76789	7	2011	1339	40754	4	1985	1024	26	3	1	1	30	#NULL!	0	0	0	0	49	4	4	2	2	#NULL!	1	501	#NULL!	501	#NULL!	#NULL!	#NULL!	892	#NULL!	#NULL!	#NULL!	2	6	1	2	2	#NULL!	#NULL!	#NULL!
00490013 01	1	ET7	49	13	1	49	76789	7	2011	1339	40755	2	1985	1022	26	3	1	1	31	#NULL!	0	0	0	0	49	4	4	2	2	#NULL!	1	501	#NULL!	501	#NULL!	#NULL!	#NULL!	892	#NULL!	#NULL!	#NULL!	2	6	1	2	2	#NULL!	#NULL!	#NULL!
00490013 01	2	ET7	49	13	1	49	76789	7	2011	1339	40755	2	1985	1022	26	3	1	1	31	#NULL!	0	0	0	0	49	4	4	2	2	#NULL!	1	501	#NULL!	501	#NULL!	#NULL!	#NULL!	892	#NULL!	#NULL!	#NULL!	2	6	1	2	2	#NULL!	#NULL!	#NULL!
00490021 02	1	ET7	49	21	2	49	76789	7	2011	1339	40755	9	1980	969	30	4	1	1	31	#NULL!	0	0	0	0	49	4	4	2	2	#NULL!	1	506	#NULL!	501	#NULL!	#NULL!	#NULL!	892	#NULL!	#NULL!	#NULL!	2	6	1	2	2	#NULL!	#NULL!	#NULL!
00490021 02	2	ET7	49	21	2	49	76789	7	2011	1339	40755	9	1980	969	30	4	1	1	31	#NULL!	0	0	0	0	49	4	4	2	2	#NULL!	1	506	#NULL!	501	#NULL!	#NULL!	#NULL!	892	#NULL!	#NULL!	#NULL!	2	6	1	2	2	#NULL!	#NULL!	#NULL!
00490023 02	1	ET7	49	23	2	49	76789	7	2011	1339	40755	9	1985	1029	25	3	1	1	31	#NULL!	0	0	0	0	49	4	4	2	2	#NULL!	2	506	#NULL!	501	#NULL!	#NULL!	#NULL!	892	#NULL!	#NULL!	#NULL!	2	6	1	2	2	#NULL!	#NULL!	#NULL!
00490023 02	2	ET7	49	23	2	49	76789	7	2011	1339	40755	9	1985	1029	25	3	1	1	31	#NULL!	0	0	0	0	49	4	4	2	2	#NULL!	2	506	#NULL!	501	#NULL!	#NULL!	#NULL!	892	#NULL!	#NULL!	#NULL!	2	6	1	2	2	#NULL!	#NULL!	#NULL!
00490027 02	1	ET7	49	27	2	49	76789	7	2011	1339	40755	9	1986	1041	24	2	1	1	31	#NULL!	0	0	0	0	49	4	4	2	2	#NULL!	2	506	#NULL!	501	#NULL!	#NULL!	#NULL!	892	#NULL!	#NULL!	#NULL!	2	6	1	2	2	#NULL!	#NULL!	#NULL!
00490027 02	2	ET7	49	27	2	49	76789	7	2011	1339	40755	9	1986	1041	24	2	1	1	31	#NULL!	0	0	0	0	49	4	4	2	2	#NULL!	2	506	#NULL!	501	#NULL!	#NULL!	#NULL!	892	#NULL!	#NULL!	#NULL!	2	6	1	2	2	#NULL!	#NULL!	#NULL!
00490027 02	3	ET7	49	27	2	49	76789	7	2011	1339	40755	9	1986	1041	24	2	1	1	31	#NULL!	0	0	0	0	49	4	4	2	2	#NULL!	2	506	#NULL!	501	#NULL!	#NULL!	#NULL!	892	#NULL!	#NULL!	#NULL!	2	6	1	2	2	#NULL!	#NULL!	#NULL!
00490031 02	1	ET7	49	31	2	49	76789	7	2011	1339	40754	7	1982	991	29	3	1	1	30	#NULL!	0	0	0	0	49	4	4	2	2	#NULL!	2	506	#NULL!	501	#NULL!	#NULL!	#NULL!	892	#NULL!	#NULL!	#NULL!	2	6	1	2	2	#NULL!	#NULL!	#NULL!
00490031 02	2	ET7	49	31	2	49	76789	7	2011	1339	40754	7	1982	991	29	3	1	1	30	#NULL!	0	0	0	0	49	4	4	2	2	#NULL!	2	506	#NULL!	501	#NULL!	#NULL!	#NULL!	892	#NULL!	#NULL!	#NULL!	2	6	1	2	2	#NULL!	#NULL!	#NULL!
00490035 02	1	ET7	49	35	2	49	76789	7	2011	1339	40754	6	1985	1026	26	3	1	1	30	#NULL!	0	0	0	0	49	4	4	2	2	#NULL!	2	506	#NULL!	501	#NULL!	#NULL!	#NULL!	892	#NULL!	#NULL!	#NULL!	2	6	1	2	2	#NULL!	#NULL!	#NULL!
00490037 02	1	ET7	49	37	2	49	76789	7	2011	1339	40755	6	1985	1026	26	3	1	1	31	#NULL!	0	0	0	0	49	4	4	2	2	#NULL!	2	506	#NULL!	501	#NULL!	#NULL!	#NULL!	892	#NULL!	#NULL!	#NULL!	2	6	1	2	2	#NULL!	#NULL!	#NULL!
00490037 02	2	ET7	49	37	2	49	76789	7	2011	1339	40755	6	1985	1026	26	3	1	1	31	#NULL!	0	0	0	0	49	4	4	2	2	#NULL!	2	506	#NULL!	501	#NULL!	#NULL!	#NULL!	892	#NULL!	#NULL!	#NULL!	2	6	1	2	2	#NULL!	#NULL!	#NULL!
00490043 03	1	ET7	49	43	3	49	76789	7	2011	1339	40755	2	1991	1094	20	2	1	1	31	#NULL!	0	0	0	0	49	4	4	2	2	#NULL!	1	504	#NULL!	501	#NULL!	#NULL!	#NULL!	892	#NULL!	#NULL!	#NULL!	2	6	1	2	2	#NULL!	#NULL!	#NULL!
00490045 03	1	ET7	49	45	3	49	76789	7	2011	1339	40754	5	1983	1001	28	3	1	1	30	#NULL!	0	0	0	0	49	4	4	2	2	#NULL!	2	504	#NULL!	501	#NULL!	#NULL!	#NULL!	892	#NULL!	#NULL!	#NULL!	2	6	1	2	2	#NULL!	#NULL!	#NULL!
00490051 01	1	ET7	49	51	1	49	76789	7	2011	1339	40755	7	1991	1099	20	2	1	1	31	#NULL!	0	0	0	0	49	4	4	2	2	#NULL!	1	504	#NULL!	501	#NULL!	#NULL!	#NULL!	892	#NULL!	#NULL!	#NULL!	2	6	1	2	2	#NULL!	#NULL!	#NULL!
00490053 01	1	ET7	49	53	1	49	76789	7	2011	1339	40754	4	1991	1096	20	2	1	1	30	#NULL!	0	0	0	0	49	4	4	2	2	#NULL!	1	504	#NULL!	501	#NULL!	#NULL!	#NULL!	892	#NULL!	#NULL!	#NULL!	2	6	1	2	2	#NULL!	#NULL!	#NULL!
00490055 01	1	ET7	49	55	1	49	76789	7	2011	1339	40755	6	1981	978	30	4	1	1	31	#NULL!	0	0	0	0	49	4	4	2	2	#NULL!	1	504	#NULL!	501	#NULL!	#NULL!	#NULL!	892	#NULL!	#NULL!	#NULL!	2	6	1	2	2	#NULL!	#NULL!	#NULL!
00490059 02	1	ET7	49	59	2	49	76789	7	2011	1339	40755	6	1971	858	40	6	1	1	31	#NULL!	0	0	0	0	49	4	4	2	2	#NULL!	1	504	#NULL!	501	#NULL!	#NULL!	#NULL!	892	#NULL!	#NULL!	#NULL!	2	6	1	2	2	#NULL!	#NULL!	#NULL!
00490061 01	1	ET7	49	61	1	49	76789	7	2011	1339	40755	7	1982	991	29	3	1	1	31	#NULL!	0	0	0	0	49	4	4	2	2	#NULL!	2	504	#NULL!	501	#NULL!	#NULL!	#NULL!	892	#NULL!	#NULL!	#NULL!	2	6	1	2	2	#NULL!	#NULL!	#NULL!
00490061 01	2	ET7	49	61	1	49	76789	7	2011	1339	40755	7	1982	991	29	3	1	1	31	#NULL!	0	0	0	0	49	4	4	2	2	#NULL!	2	504	#NULL!	501	#NULL!	#NULL!	#NULL!	892	#NULL!	#NULL!	#NULL!	2	6	1	2	2	#NULL!	#NULL!	#NULL!
00500003 02	1	ET7	50	3	2	50	58069	8	2011	1340	40782	5	1990	1085	21	2	1	1	27	#NULL!	0	0	0	0	50	4	4	2	2	#NULL!	1	504	#NULL!	501	#NULL!	#NULL!	#NULL!	637	#NULL!	#NULL!	#NULL!	2	6	1	2	2	#NULL!	#NULL!	#NULL!
00500003 02	2	ET7	50	3	2	50	58069	8	2011	1340	40782	5	1990	1085	21	2	1	1	27	#NULL!	0	0	0	0	50	4	4	2	2	#NULL!	1	504	#NULL!	501	#NULL!	#NULL!	#NULL!	637	#NULL!	#NULL!	#NULL!	2	6	1	2	2	#NULL!	#NULL!	#NULL!
00500005 02	1	ET7	50	5	2	50	58069	8	2011	1340	40782	2	1981	974	30	4	1	1	27	#NULL!	0	0	0	0	50	4	4	2	2	#NULL!	1	506	#NULL!	501	#NULL!	#NULL!	#NULL!	637	#NULL!	#NULL!	#NULL!	2	6	1	2	2	#NULL!	#NULL!	#NULL!
00500022 02	1	ET7	50	22	2	50	58069	8	2011	1340	40782	7	1985	1027	26	3	1	1	27	#NULL!	0	0	0	0	50	4	4	2	2	#NULL!	1	506	#NULL!	501	#NULL!	#NULL!	#NULL!	637	#NULL!	#NULL!	#NULL!	2	6	1	2	2	#NULL!	#NULL!	#NULL!
00500022 02	2	ET7	50	22	2	50	58069	8	2011	1340	40782	7	1985	1027	26	3	1	1	27	#NULL!	0	0	0	0	50	4	4	2	2	#NULL!	1	506	#NULL!	501	#NULL!	#NULL!	#NULL!	637	#NULL!	#NULL!	#NULL!	2	6	1	2	2	#NULL!	#NULL!	#NULL!
00500025 02	1	ET7	50	25	2	50	58069	8	2011	1340	40783	5	1990	1085	21	2	1	1	28	#NULL!	0	0	0	0	50	4	4	2	2	#NULL!	1	506	#NULL!	501	#NULL!	#NULL!	#NULL!	637	#NULL!	#NULL!	#NULL!	2	6	1	2	2	#NULL!	#NULL!	#NULL!
00500025 02	2	ET7	50	25	2	50	58069	8	2011	1340	40783	5	1990	1085	21	2	1	1	28	#NULL!	0	0	0	0	50	4	4	2	2	#NULL!	1	506	#NULL!	501	#NULL!	#NULL!	#NULL!	637	#NULL!	#NULL!	#NULL!	2	6	1	2	2	#NULL!	#NULL!	#NULL!
00500025 02	3	ET7	50	25	2	50	58069	8	2011	1340	40783	5	1990	1085	21	2	1	1	28	#NULL!	0	0	0	0	50	4	4	2	2	#NULL!	1	506	#NULL!	501	#NULL!	#NULL!	#NULL!	637	#NULL!	#NULL!	#NULL!	2	6	1	2	2	#NULL!	#NULL!	#NULL!
00500031 02	1	ET7	50	31	2	50	58069	8	2011	1340	40783	3	1979	951	32	4	1	1	28	#NULL!	0	0	0	0	50	4	4	2	2	#NULL!	1	504	#NULL!	501	#NULL!	#NULL!	#NULL!	637	#NULL!	#NULL!	#NULL!	2	6	1	2	2	#NULL!	#NULL!	#NULL!
00500033 01	1	ET7	50	33	1	50	58069	8	2011	1340	40784	12	1991	1104	19	1	1	1	29	#NULL!	0	0	0	0	50	4	4	2	2	#NULL!	2	501	#NULL!	501	#NULL!	#NULL!	#NULL!	637	#NULL!	#NULL!	#NULL!	2	6	1	2	2	#NULL!	#NULL!	#NULL!
00500033 01	2	ET7	50	33	1	50	58069	8	2011	1340	40784	12	1991	1104	19	1	1	1	29	#NULL!	0	0	0	0	50	4	4	2	2	#NULL!	2	501	#NULL!	501	#NULL!	#NULL!	#NULL!	637	#NULL!	#NULL!	#NULL!	2	6	1	2	2	#NULL!	#NULL!	#NULL!
00500034 02	1	ET7	50	34	2	50	58069	8	2011	1340	40782	3	1991	1095	20	2	1	1	27	#NULL!	0	0	0	0	50	4	4	2	2	#NULL!	1	506	#NULL!	501	#NULL!	#NULL!	#NULL!	637	#NULL!	#NULL!	#NULL!	2	6	1	2	2	#NULL!	#NULL!	#NULL!
00500034 02	2	ET7	50	34	2	50	58069	8	2011	1340	40782	3	1991	1095	20	2	1	1	27	#NULL!	0	0	0	0	50	4	4	2	2	#NULL!	1	506	#NULL!	501	#NULL!	#NULL!	#NULL!	637	#NULL!	#NULL!	#NULL!	2	6	1	2	2	#NULL!	#NULL!	#NULL!
00500042 02	1	ET7	50	42	2	50	58069	8	2011	1340	40783	4	1988	1060	23	2	1	1	28	#NULL!	0	0	0	0	50	4	4	2	2	#NULL!	1	504	#NULL!	501	#NULL!	#NULL!	#NULL!	637	#NULL!	#NULL!	#NULL!	2	6	1	2	2	#NULL!	#NULL!	#NULL!
00500045 02	1	ET7	50	45	2	50	58069	8	2011	1340	40784	9	1984	1017	26	3	1	1	29	#NULL!	0	0	0	0	50	4	4	2	2	#NULL!	2	501	#NULL!	501	#NULL!	#NULL!	#NULL!	637	#NULL!	#NULL!	#NULL!	2	6	1	2	2	#NULL!	#NULL!	#NULL!
00500045 02	2	ET7	50	45	2	50	58069	8	2011	1340	40784	9	1984	1017	26	3	1	1	29	#NULL!	0	0	0	0	50	4	4	2	2	#NULL!	2	501	#NULL!	501	#NULL!	#NULL!	#NULL!	637	#NULL!	#NULL!	#NULL!	2	6	1	2	2	#NULL!	#NULL!	#NULL!
00500051 02	1	ET7	50	51	2	50	58069	8	2011	1340	40783	7	1983	1003	28	3	1	1	28	#NULL!	0	0	0	0	50	4	4	2	2	#NULL!	1	504	#NULL!	501	#NULL!	#NULL!	#NULL!	637	#NULL!	#NULL!	#NULL!	2	6	1	2	2	#NULL!	#NULL!	#NULL!
00500051 02	2	ET7	50	51	2	50	58069	8	2011	1340	40783	7	1983	1003	28	3	1	1	28	#NULL!	0	0	0	0	50	4	4	2	2	#NULL!	1	504	#NULL!	501	#NULL!	#NULL!	#NULL!	637	#NULL!	#NULL!	#NULL!	2	6	1	2	2	#NULL!	#NULL!	#NULL!
00500055 02	1	ET7	50	55	2	50	58069	8	2011	1340	40783	8	1972	872	39	5	1	1	28	#NULL!	0	0	0	0	50	4	4	2	2	#NULL!	1	506	#NULL!	501	#NULL!	#NULL!	#NULL!	637	#NULL!	#NULL!	#NULL!	2	6	1	2	2	#NULL!	#NULL!	#NULL!
00510009 01	1	ET7	51	9	1	51	3329293	7	2011	1339	40754	2	1991	1094	20	2	1	1	30	#NULL!	0	0	0	0	51	5	5	3	1	#NULL!	1	803	#NULL!	801	#NULL!	#NULL!	#NULL!	2426	#NULL!	#NULL!	#NULL!	2	2	0	3	1	#NULL!	#NULL!	#NULL!
00510048 02	1	ET7	51	48	2	51	3329293	7	2011	1339	40754	10	1984	1018	26	3	1	1	30	#NULL!	0	0	0	0	51	5	5	3	1	#NULL!	2	801	#NULL!	801	#NULL!	#NULL!	#NULL!	2426	#NULL!	#NULL!	#NULL!	2	2	0	3	1	#NULL!	#NULL!	#NULL!
00510054 02	1	ET7	51	54	2	51	3329293	7	2011	1339	40754	10	1986	1042	24	2	1	1	30	#NULL!	0	0	0	0	51	5	5	3	1	#NULL!	1	803	#NULL!	801	#NULL!	#NULL!	#NULL!	2426	#NULL!	#NULL!	#NULL!	2	2	0	3	1	#NULL!	#NULL!	#NULL!
00510059 01	1	ET7	51	59	1	51	3329293	7	2011	1339	40755	12	1984	1020	26	3	1	1	31	#NULL!	0	0	0	0	51	5	5	3	1	#NULL!	1	804	#NULL!	801	#NULL!	#NULL!	#NULL!	2426	#NULL!	#NULL!	#NULL!	2	2	0	3	1	#NULL!	#NULL!	#NULL!
00510071 02	1	ET7	51	71	2	51	3329293	7	2011	1339	40754	10	1979	958	31	4	1	1	30	#NULL!	0	0	0	0	51	5	5	3	1	#NULL!	1	803	#NULL!	801	#NULL!	#NULL!	#NULL!	2426	#NULL!	#NULL!	#NULL!	2	2	0	3	1	#NULL!	#NULL!	#NULL!
00510104 02	1	ET7	51	104	2	51	3329293	7	2011	1339	40755	9	1990	1089	20	2	1	1	31	#NULL!	0	0	0	0	51	5	5	3	1	#NULL!	1	803	#NULL!	801	#NULL!	#NULL!	#NULL!	2426	#NULL!	#NULL!	#NULL!	2	2	0	3	1	#NULL!	#NULL!	#NULL!
00510143 02	1	ET7	51	143	2	51	3329293	7	2011	1339	40754	8	1983	1004	27	3	1	1	30	#NULL!	0	0	0	0	51	5	5	3	1	#NULL!	1	803	#NULL!	801	#NULL!	#NULL!	#NULL!	2426	#NULL!	#NULL!	#NULL!	2	2	0	3	1	#NULL!	#NULL!	#NULL!
00510155 02	1	ET7	51	155	2	51	3329293	7	2011	1339	40755	5	1976	917	35	5	1	1	31	#NULL!	0	0	0	0	51	5	5	3	1	#NULL!	1	803	#NULL!	801	#NULL!	#NULL!	#NULL!	2426	#NULL!	#NULL!	#NULL!	2	2	0	3	1	#NULL!	#NULL!	#NULL!
00510166 02	1	ET7	51	166	2	51	3329293	7	2011	1339	40755	2	1981	974	30	4	3	1	31	#NULL!	0	0	0	0	51	5	5	3	1	#NULL!	1	804	#NULL!	801	#NULL!	#NULL!	#NULL!	2426	#NULL!	#NULL!	#NULL!	2	2	0	3	1	#NULL!	#NULL!	#NULL!
00520010 02	1	ET7	52	10	2	52	3418470	8	2011	1340	40782	6	1964	774	47	7	1	1	27	#NULL!	0	0	0	0	52	5	5	3	1	#NULL!	1	704	#NULL!	701	#NULL!	#NULL!	#NULL!	2402	#NULL!	#NULL!	#NULL!	2	2	0	3	1	#NULL!	#NULL!	#NULL!
00520024 02	1	ET7	52	24	2	52	3418470	8	2011	1340	40782	5	1986	1037	25	3	1	1	27	#NULL!	0	0	0	0	52	5	5	3	1	#NULL!	1	704	#NULL!	701	#NULL!	#NULL!	#NULL!	2402	#NULL!	#NULL!	#NULL!	2	2	0	3	1	#NULL!	#NULL!	#NULL!
00520052 02	1	ET7	52	52	2	52	3418470	8	2011	1340	40781	2	1981	974	30	4	1	1	26	#NULL!	0	0	0	0	52	5	5	3	1	#NULL!	1	704	#NULL!	701	#NULL!	#NULL!	#NULL!	2402	#NULL!	#NULL!	#NULL!	2	2	0	3	1	#NULL!	#NULL!	#NULL!
00520052 02	2	ET7	52	52	2	52	3418470	8	2011	1340	40781	2	1981	974	30	4	1	1	26	#NULL!	0	0	0	0	52	5	5	3	1	#NULL!	1	704	#NULL!	701	#NULL!	#NULL!	#NULL!	2402	#NULL!	#NULL!	#NULL!	2	2	0	3	1	#NULL!	#NULL!	#NULL!
00520079 01	1	ET7	52	79	1	52	3418470	8	2011	1340	40782	1	1983	997	28	3	1	1	27	#NULL!	0	0	0	0	52	5	5	3	1	#NULL!	1	703	#NULL!	701	#NULL!	#NULL!	#NULL!	2402	#NULL!	#NULL!	#NULL!	2	2	0	3	1	#NULL!	#NULL!	#NULL!
00520079 01	2	ET7	52	79	1	52	3418470	8	2011	1340	40782	1	1983	997	28	3	1	1	27	#NULL!	0	0	0	0	52	5	5	3	1	#NULL!	1	703	#NULL!	701	#NULL!	#NULL!	#NULL!	2402	#NULL!	#NULL!	#NULL!	2	2	0	3	1	#NULL!	#NULL!	#NULL!
00520121 02	1	ET7	52	121	2	52	3418470	8	2011	1340	40781	8	1981	980	30	4	3	1	26	#NULL!	0	0	0	0	52	5	5	3	1	#NULL!	1	703	#NULL!	701	#NULL!	#NULL!	#NULL!	2402	#NULL!	#NULL!	#NULL!	2	2	0	3	1	#NULL!	#NULL!	#NULL!
00520128 02	1	ET7	52	128	2	52	3418470	8	2011	1340	40781	12	1980	972	30	4	1	1	26	#NULL!	0	0	0	0	52	5	5	3	1	#NULL!	1	703	#NULL!	701	#NULL!	#NULL!	#NULL!	2402	#NULL!	#NULL!	#NULL!	2	2	0	3	1	#NULL!	#NULL!	#NULL!
00520141 02	1	ET7	52	141	2	52	3418470	8	2011	1340	40781	7	1976	919	35	5	1	1	26	#NULL!	0	0	0	0	52	5	5	3	1	#NULL!	1	706	#NULL!	701	#NULL!	#NULL!	#NULL!	2402	#NULL!	#NULL!	#NULL!	2	2	0	3	1	#NULL!	#NULL!	#NULL!
00520148 02	1	ET7	52	148	2	52	3418470	8	2011	1340	40781	4	1986	1036	25	3	1	1	26	#NULL!	0	0	0	0	52	5	5	3	1	#NULL!	2	706	#NULL!	701	#NULL!	#NULL!	#NULL!	2402	#NULL!	#NULL!	#NULL!	2	2	0	3	1	#NULL!	#NULL!	#NULL!
00520197 06	1	ET7	52	197	6	52	3418470	8	2011	1340	40781	7	1973	883	38	5	3	1	26	#NULL!	0	0	0	0	52	5	5	3	1	#NULL!	1	701	#NULL!	701	#NULL!	#NULL!	#NULL!	2402	#NULL!	#NULL!	#NULL!	2	2	0	3	1	#NULL!	#NULL!	#NULL!
00530008 02	1	ET7	53	8	2	53	3474664	7	2011	1339	40740	9	1980	969	30	4	1	1	16	#NULL!	0	0	0	0	53	5	5	3	1	#NULL!	2	703	#NULL!	701	#NULL!	#NULL!	#NULL!	2007	#NULL!	#NULL!	#NULL!	2	2	0	3	1	#NULL!	#NULL!	#NULL!
00530024 02	1	ET7	53	24	2	53	3474664	7	2011	1339	40740	5	1987	1049	24	2	3	1	16	#NULL!	0	0	0	0	53	5	5	3	1	#NULL!	1	704	#NULL!	701	#NULL!	#NULL!	#NULL!	2007	#NULL!	#NULL!	#NULL!	2	2	0	3	1	#NULL!	#NULL!	#NULL!
00530045 02	1	ET7	53	45	2	53	3474664	7	2011	1339	40740	2	1966	794	45	7	3	1	16	#NULL!	0	0	0	0	53	5	5	3	1	#NULL!	1	701	#NULL!	701	#NULL!	#NULL!	#NULL!	2007	#NULL!	#NULL!	#NULL!	2	2	0	3	1	#NULL!	#NULL!	#NULL!
00530045 02	2	ET7	53	45	2	53	3474664	7	2011	1339	40740	2	1966	794	45	7	3	1	16	#NULL!	0	0	0	0	53	5	5	3	1	#NULL!	1	701	#NULL!	701	#NULL!	#NULL!	#NULL!	2007	#NULL!	#NULL!	#NULL!	2	2	0	3	1	#NULL!	#NULL!	#NULL!
00530055 01	1	ET7	53	55	1	53	3474664	7	2011	1339	40741	7	1985	1027	26	3	3	1	17	#NULL!	0	0	0	0	53	5	5	3	1	#NULL!	1	703	#NULL!	701	#NULL!	#NULL!	#NULL!	2007	#NULL!	#NULL!	#NULL!	2	2	0	3	1	#NULL!	#NULL!	#NULL!
00530077 02	1	ET7	53	77	2	53	3474664	7	2011	1339	40741	7	1978	943	33	4	3	1	17	#NULL!	0	0	0	0	53	5	5	3	1	#NULL!	1	703	#NULL!	701	#NULL!	#NULL!	#NULL!	2007	#NULL!	#NULL!	#NULL!	2	2	0	3	1	#NULL!	#NULL!	#NULL!
00530092 02	1	ET7	53	92	2	53	3474664	7	2011	1339	40741	7	1987	1051	24	2	1	1	17	#NULL!	0	0	0	0	53	5	5	3	1	#NULL!	1	704	#NULL!	701	#NULL!	#NULL!	#NULL!	2007	#NULL!	#NULL!	#NULL!	2	2	0	3	1	#NULL!	#NULL!	#NULL!
00530108 01	1	ET7	53	108	1	53	3474664	7	2011	1339	40741	6	1988	1062	23	2	1	1	17	#NULL!	0	0	0	0	53	5	5	3	1	#NULL!	1	704	#NULL!	701	#NULL!	#NULL!	#NULL!	2007	#NULL!	#NULL!	#NULL!	2	2	0	3	1	#NULL!	#NULL!	#NULL!
00530119 02	1	ET7	53	119	2	53	3474664	7	2011	1339	40741	1	1982	985	29	3	3	1	17	#NULL!	0	0	0	0	53	5	5	3	1	#NULL!	1	704	#NULL!	701	#NULL!	#NULL!	#NULL!	2007	#NULL!	#NULL!	#NULL!	2	2	0	3	1	#NULL!	#NULL!	#NULL!
00540002 02	1	ET7	54	2	2	54	4397389	8	2011	1340	40781	3	1985	1023	26	3	1	1	26	#NULL!	0	0	0	0	54	5	5	3	1	#NULL!	2	603	#NULL!	601	#NULL!	#NULL!	#NULL!	1799	#NULL!	#NULL!	#NULL!	2	2	1	3	1	#NULL!	#NULL!	#NULL!
00540047 01	1	ET7	54	47	1	54	4397389	8	2011	1340	40779	12	1982	996	28	3	1	1	24	#NULL!	0	0	0	0	54	5	5	3	1	#NULL!	1	603	#NULL!	601	#NULL!	#NULL!	#NULL!	1799	#NULL!	#NULL!	#NULL!	2	2	0	3	1	#NULL!	#NULL!	#NULL!
00540054 01	1	ET7	54	54	1	54	4397389	8	2011	1340	40769	1	1988	1057	23	2	1	1	14	#NULL!	0	0	0	0	54	5	5	3	1	#NULL!	1	601	#NULL!	601	#NULL!	#NULL!	#NULL!	1799	#NULL!	#NULL!	#NULL!	2	2	0	3	1	#NULL!	#NULL!	#NULL!
00540054 01	2	ET7	54	54	1	54	4397389	8	2011	1340	40769	1	1988	1057	23	2	1	1	14	#NULL!	0	0	0	0	54	5	5	3	1	#NULL!	1	601	#NULL!	601	#NULL!	#NULL!	#NULL!	1799	#NULL!	#NULL!	#NULL!	2	2	0	3	1	#NULL!	#NULL!	#NULL!
00540062 02	1	ET7	54	62	2	54	4397389	8	2011	1340	40779	6	1984	1014	27	3	3	1	24	#NULL!	0	0	0	0	54	5	5	3	1	#NULL!	1	601	#NULL!	601	#NULL!	#NULL!	#NULL!	1799	#NULL!	#NULL!	#NULL!	2	2	0	3	1	#NULL!	#NULL!	#NULL!
00540069 02	1	ET7	54	69	2	54	4397389	8	2011	1340	40779	7	1989	1075	22	2	1	1	24	#NULL!	0	0	0	0	54	5	5	3	1	#NULL!	1	605	#NULL!	601	#NULL!	#NULL!	#NULL!	1799	#NULL!	#NULL!	#NULL!	2	2	0	3	1	#NULL!	#NULL!	#NULL!
00540077 02	1	ET7	54	77	2	54	4397389	8	2011	1340	40781	8	1987	1052	24	2	3	1	26	#NULL!	0	0	0	0	54	5	5	3	1	#NULL!	1	603	#NULL!	601	#NULL!	#NULL!	#NULL!	1799	#NULL!	#NULL!	#NULL!	2	2	0	3	1	#NULL!	#NULL!	#NULL!
00540077 02	2	ET7	54	77	2	54	4397389	8	2011	1340	40781	8	1987	1052	24	2	3	1	26	#NULL!	0	0	0	0	54	5	5	3	1	#NULL!	1	603	#NULL!	601	#NULL!	#NULL!	#NULL!	1799	#NULL!	#NULL!	#NULL!	2	2	0	3	1	#NULL!	#NULL!	#NULL!
00540144 01	1	ET7	54	144	1	54	4397389	8	2011	1340	40782	10	1981	982	29	3	1	1	27	#NULL!	0	0	0	0	54	5	5	3	1	#NULL!	1	601	#NULL!	601	#NULL!	#NULL!	#NULL!	1799	#NULL!	#NULL!	#NULL!	2	2	0	3	1	#NULL!	#NULL!	#NULL!
00540166 02	1	ET7	54	166	2	54	4397389	8	2011	1340	40779	7	1991	1099	20	2	3	1	24	#NULL!	0	0	0	0	54	5	5	3	1	#NULL!	1	605	#NULL!	601	#NULL!	#NULL!	#NULL!	1799	#NULL!	#NULL!	#NULL!	2	2	0	3	1	#NULL!	#NULL!	#NULL!
00540173 02	1	ET7	54	173	2	54	4397389	8	2011	1340	40779	2	1979	950	32	4	1	1	24	#NULL!	0	0	0	0	54	5	5	3	1	#NULL!	1	601	#NULL!	601	#NULL!	#NULL!	#NULL!	1799	#NULL!	#NULL!	#NULL!	2	2	0	3	1	#NULL!	#NULL!	#NULL!
00540196 01	1	ET7	54	196	1	54	4397389	8	2011	1340	40779	4	1985	1024	26	3	1	1	24	#NULL!	0	0	0	0	54	5	5	3	1	#NULL!	1	603	#NULL!	601	#NULL!	#NULL!	#NULL!	1799	#NULL!	#NULL!	#NULL!	2	2	0	3	1	#NULL!	#NULL!	#NULL!
00540196 01	2	ET7	54	196	1	54	4397389	8	2011	1340	40779	4	1985	1024	26	3	1	1	24	#NULL!	0	0	0	0	54	5	5	3	1	#NULL!	1	603	#NULL!	601	#NULL!	#NULL!	#NULL!	1799	#NULL!	#NULL!	#NULL!	2	2	0	3	1	#NULL!	#NULL!	#NULL!
00540218 02	1	ET7	54	218	2	54	4397389	8	2011	1340	40781	6	1987	1050	24	2	1	1	26	#NULL!	0	0	0	0	54	5	5	3	1	#NULL!	1	605	#NULL!	601	#NULL!	#NULL!	#NULL!	1799	#NULL!	#NULL!	#NULL!	2	2	0	3	1	#NULL!	#NULL!	#NULL!
00550009 02	1	ET7	55	9	2	55	5556418	8	2011	1340	40785	10	1984	1018	26	3	1	1	30	#NULL!	0	0	0	0	55	5	5	3	1	#NULL!	3	601	#NULL!	601	#NULL!	#NULL!	#NULL!	726	#NULL!	#NULL!	#NULL!	2	2	0	3	1	#NULL!	#NULL!	#NULL!
00550018 02	1	ET7	55	18	2	55	5556418	8	2011	1340	40785	9	1983	1005	27	3	1	1	30	#NULL!	0	0	0	0	55	5	5	3	1	#NULL!	2	605	#NULL!	601	#NULL!	#NULL!	#NULL!	726	#NULL!	#NULL!	#NULL!	2	2	0	3	1	#NULL!	#NULL!	#NULL!
00550018 02	2	ET7	55	18	2	55	5556418	8	2011	1340	40785	9	1983	1005	27	3	1	1	30	#NULL!	0	0	0	0	55	5	5	3	1	#NULL!	2	605	#NULL!	601	#NULL!	#NULL!	#NULL!	726	#NULL!	#NULL!	#NULL!	2	2	0	3	1	#NULL!	#NULL!	#NULL!
00550090 02	1	ET7	55	90	2	55	5556418	8	2011	1340	40785	10	1981	982	29	3	1	1	30	#NULL!	0	0	0	0	55	5	5	3	1	#NULL!	2	601	#NULL!	601	#NULL!	#NULL!	#NULL!	726	#NULL!	#NULL!	#NULL!	2	2	0	3	1	#NULL!	#NULL!	#NULL!
00550098 01	1	ET7	55	98	1	55	5556418	8	2011	1340	40784	7	1974	895	37	5	3	1	29	#NULL!	0	0	0	0	55	5	5	3	1	#NULL!	1	604	#NULL!	601	#NULL!	#NULL!	#NULL!	726	#NULL!	#NULL!	#NULL!	2	2	0	3	1	#NULL!	#NULL!	#NULL!
00550155 02	1	ET7	55	155	2	55	5556418	8	2011	1340	40785	1	1986	1033	25	3	1	1	30	#NULL!	0	0	0	0	55	5	5	3	1	#NULL!	1	604	#NULL!	601	#NULL!	#NULL!	#NULL!	726	#NULL!	#NULL!	#NULL!	2	2	0	3	1	#NULL!	#NULL!	#NULL!
00550187 02	1	ET7	55	187	2	55	5556418	8	2011	1340	40785	6	1990	1086	21	2	3	1	30	#NULL!	0	0	0	0	55	5	5	3	1	#NULL!	2	604	#NULL!	601	#NULL!	#NULL!	#NULL!	726	#NULL!	#NULL!	#NULL!	2	2	0	3	1	#NULL!	#NULL!	#NULL!
00550219 07	1	ET7	55	219	7	55	5556418	8	2011	1340	40785	11	1984	1019	26	3	1	1	30	#NULL!	0	0	0	0	55	5	5	3	1	#NULL!	4	601	#NULL!	601	#NULL!	#NULL!	#NULL!	726	#NULL!	#NULL!	#NULL!	2	2	0	3	1	#NULL!	#NULL!	#NULL!
00550227 02	1	ET7	55	227	2	55	5556418	8	2011	1340	40785	9	1986	1041	24	2	1	1	30	#NULL!	0	0	0	0	55	5	5	3	1	#NULL!	1	605	#NULL!	601	#NULL!	#NULL!	#NULL!	726	#NULL!	#NULL!	#NULL!	2	2	0	3	1	#NULL!	#NULL!	#NULL!
00550227 02	2	ET7	55	227	2	55	5556418	8	2011	1340	40785	9	1986	1041	24	2	1	1	30	#NULL!	0	0	0	0	55	5	5	3	1	#NULL!	1	605	#NULL!	601	#NULL!	#NULL!	#NULL!	726	#NULL!	#NULL!	#NULL!	2	2	0	3	1	#NULL!	#NULL!	#NULL!
00550235 02	1	ET7	55	235	2	55	5556418	8	2011	1340	40785	3	1981	975	30	4	1	1	30	#NULL!	0	0	0	0	55	5	5	3	1	#NULL!	2	603	#NULL!	601	#NULL!	#NULL!	#NULL!	726	#NULL!	#NULL!	#NULL!	2	2	0	3	1	#NULL!	#NULL!	#NULL!
00550235 02	2	ET7	55	235	2	55	5556418	8	2011	1340	40785	3	1981	975	30	4	1	1	30	#NULL!	0	0	0	0	55	5	5	3	1	#NULL!	2	603	#NULL!	601	#NULL!	#NULL!	#NULL!	726	#NULL!	#NULL!	#NULL!	2	2	0	3	1	#NULL!	#NULL!	#NULL!
00560003 02	1	ET7	56	3	2	56	1355973	8	2011	1340	40762	8	1963	764	48	7	1	1	7	#NULL!	0	0	0	0	56	6	6	3	2	#NULL!	1	605	#NULL!	601	#NULL!	#NULL!	#NULL!	2627	#NULL!	#NULL!	#NULL!	2	2	0	3	2	#NULL!	#NULL!	#NULL!
00560007 02	1	ET7	56	7	2	56	1355973	8	2011	1340	40762	12	1988	1068	22	2	1	1	7	#NULL!	0	0	0	0	56	6	6	3	2	#NULL!	1	603	#NULL!	601	#NULL!	#NULL!	#NULL!	2627	#NULL!	#NULL!	#NULL!	2	2	0	3	2	#NULL!	#NULL!	#NULL!
00560011 02	1	ET7	56	11	2	56	1355973	8	2011	1340	40762	3	1981	975	30	4	1	1	7	#NULL!	0	0	0	0	56	6	6	3	2	#NULL!	1	603	#NULL!	601	#NULL!	#NULL!	#NULL!	2627	#NULL!	#NULL!	#NULL!	2	2	0	3	2	#NULL!	#NULL!	#NULL!
00560018 02	1	ET7	56	18	2	56	1355973	8	2011	1340	40762	3	1976	915	35	5	1	1	7	#NULL!	0	0	0	0	56	6	6	3	2	#NULL!	1	603	#NULL!	601	#NULL!	#NULL!	#NULL!	2627	#NULL!	#NULL!	#NULL!	2	2	0	3	2	#NULL!	#NULL!	#NULL!
00560018 02	2	ET7	56	18	2	56	1355973	8	2011	1340	40762	3	1976	915	35	5	1	1	7	#NULL!	0	0	0	0	56	6	6	3	2	#NULL!	1	603	#NULL!	601	#NULL!	#NULL!	#NULL!	2627	#NULL!	#NULL!	#NULL!	2	2	0	3	2	#NULL!	#NULL!	#NULL!
00560018 02	3	ET7	56	18	2	56	1355973	8	2011	1340	40762	3	1976	915	35	5	1	1	7	#NULL!	0	0	0	0	56	6	6	3	2	#NULL!	1	603	#NULL!	601	#NULL!	#NULL!	#NULL!	2627	#NULL!	#NULL!	#NULL!	2	2	0	3	2	#NULL!	#NULL!	#NULL!
00560022 02	1	ET7	56	22	2	56	1355973	8	2011	1340	40762	5	1975	905	36	5	1	1	7	#NULL!	0	0	0	0	56	6	6	3	2	#NULL!	1	604	#NULL!	601	#NULL!	#NULL!	#NULL!	2627	#NULL!	#NULL!	#NULL!	2	2	0	3	2	#NULL!	#NULL!	#NULL!
00560025 02	1	ET7	56	25	2	56	1355973	8	2011	1340	40762	2	1976	914	35	5	3	1	7	#NULL!	0	0	0	0	56	6	6	3	2	#NULL!	1	604	#NULL!	601	#NULL!	#NULL!	#NULL!	2627	#NULL!	#NULL!	#NULL!	2	2	0	3	2	#NULL!	#NULL!	#NULL!
00560044 02	1	ET7	56	44	2	56	1355973	8	2011	1340	40762	1	1981	973	30	4	3	1	7	#NULL!	0	0	0	0	56	6	6	3	2	#NULL!	1	601	#NULL!	601	#NULL!	#NULL!	#NULL!	2627	#NULL!	#NULL!	#NULL!	2	2	0	3	2	#NULL!	#NULL!	#NULL!
00560047 02	1	ET7	56	47	2	56	1355973	8	2011	1340	40762	8	1983	1004	28	3	1	1	7	#NULL!	0	0	0	0	56	6	6	3	2	#NULL!	2	605	#NULL!	601	#NULL!	#NULL!	#NULL!	2627	#NULL!	#NULL!	#NULL!	2	2	0	3	2	#NULL!	#NULL!	#NULL!
00560047 02	2	ET7	56	47	2	56	1355973	8	2011	1340	40762	8	1983	1004	28	3	1	1	7	#NULL!	0	0	0	0	56	6	6	3	2	#NULL!	2	605	#NULL!	601	#NULL!	#NULL!	#NULL!	2627	#NULL!	#NULL!	#NULL!	2	2	0	3	2	#NULL!	#NULL!	#NULL!
00560051 02	1	ET7	56	51	2	56	1355973	8	2011	1340	40762	6	1989	1074	22	2	3	1	7	#NULL!	0	0	0	0	56	6	6	3	2	#NULL!	2	604	#NULL!	601	#NULL!	#NULL!	#NULL!	2627	#NULL!	#NULL!	#NULL!	2	2	0	3	2	#NULL!	#NULL!	#NULL!
00560051 02	2	ET7	56	51	2	56	1355973	8	2011	1340	40762	6	1989	1074	22	2	3	1	7	#NULL!	0	0	0	0	56	6	6	3	2	#NULL!	2	604	#NULL!	601	#NULL!	#NULL!	#NULL!	2627	#NULL!	#NULL!	#NULL!	2	2	0	3	2	#NULL!	#NULL!	#NULL!
00560055 02	1	ET7	56	55	2	56	1355973	8	2011	1340	40762	2	1981	974	30	4	1	1	7	#NULL!	0	0	0	0	56	6	6	3	2	#NULL!	1	604	#NULL!	601	#NULL!	#NULL!	#NULL!	2627	#NULL!	#NULL!	#NULL!	2	2	0	3	2	#NULL!	#NULL!	#NULL!
00560055 02	2	ET7	56	55	2	56	1355973	8	2011	1340	40762	2	1981	974	30	4	1	1	7	#NULL!	0	0	0	0	56	6	6	3	2	#NULL!	1	604	#NULL!	601	#NULL!	#NULL!	#NULL!	2627	#NULL!	#NULL!	#NULL!	2	2	0	3	2	#NULL!	#NULL!	#NULL!
00560058 02	1	ET7	56	58	2	56	1355973	8	2011	1340	40762	4	1985	1024	26	3	1	1	7	#NULL!	0	0	0	0	56	6	6	3	2	#NULL!	1	603	#NULL!	601	#NULL!	#NULL!	#NULL!	2627	#NULL!	#NULL!	#NULL!	2	2	0	3	2	#NULL!	#NULL!	#NULL!
00560062 05	1	ET7	56	62	5	56	1355973	8	2011	1340	40762	4	1981	976	30	4	1	1	7	#NULL!	0	0	0	0	56	6	6	3	2	#NULL!	1	603	#NULL!	601	#NULL!	#NULL!	#NULL!	2627	#NULL!	#NULL!	#NULL!	2	2	0	3	2	#NULL!	#NULL!	#NULL!
00560066 02	1	ET7	56	66	2	56	1355973	8	2011	1340	40763	10	1982	994	28	3	1	1	8	#NULL!	0	0	0	0	56	6	6	3	2	#NULL!	1	601	#NULL!	601	#NULL!	#NULL!	#NULL!	2627	#NULL!	#NULL!	#NULL!	2	2	0	3	2	#NULL!	#NULL!	#NULL!
00560069 02	1	ET7	56	69	2	56	1355973	8	2011	1340	40763	5	1986	1037	25	3	3	1	8	#NULL!	0	0	0	0	56	6	6	3	2	#NULL!	1	605	#NULL!	601	#NULL!	#NULL!	#NULL!	2627	#NULL!	#NULL!	#NULL!	2	2	0	3	2	#NULL!	#NULL!	#NULL!
00560073 02	1	ET7	56	73	2	56	1355973	8	2011	1340	40763	5	1989	1073	22	2	1	1	8	#NULL!	0	0	0	0	56	6	6	3	2	#NULL!	1	603	#NULL!	601	#NULL!	#NULL!	#NULL!	2627	#NULL!	#NULL!	#NULL!	2	2	0	3	2	#NULL!	#NULL!	#NULL!
00560099 02	1	ET7	56	99	2	56	1355973	8	2011	1340	40763	6	1971	858	40	6	1	1	8	#NULL!	0	0	0	0	56	6	6	3	2	#NULL!	1	604	#NULL!	601	#NULL!	#NULL!	#NULL!	2627	#NULL!	#NULL!	#NULL!	2	2	1	3	2	#NULL!	#NULL!	#NULL!
00560099 02	2	ET7	56	99	2	56	1355973	8	2011	1340	40763	6	1971	858	40	6	1	1	8	#NULL!	0	0	0	0	56	6	6	3	2	#NULL!	1	604	#NULL!	601	#NULL!	#NULL!	#NULL!	2627	#NULL!	#NULL!	#NULL!	2	2	1	3	2	#NULL!	#NULL!	#NULL!
00570022 02	1	ET7	57	22	2	57	1860150	7	2011	1339	40745	5	1981	977	30	4	3	1	21	#NULL!	0	0	0	0	57	6	6	3	2	#NULL!	1	604	#NULL!	601	#NULL!	#NULL!	#NULL!	1790	#NULL!	#NULL!	#NULL!	2	2	0	3	2	#NULL!	#NULL!	#NULL!
00570037 02	1	ET7	57	37	2	57	1860150	7	2011	1339	40745	5	1987	1049	24	2	3	1	21	#NULL!	0	0	0	0	57	6	6	3	2	#NULL!	1	605	#NULL!	601	#NULL!	#NULL!	#NULL!	1790	#NULL!	#NULL!	#NULL!	2	2	0	3	2	#NULL!	#NULL!	#NULL!
00570037 02	2	ET7	57	37	2	57	1860150	7	2011	1339	40745	5	1987	1049	24	2	3	1	21	#NULL!	0	0	0	0	57	6	6	3	2	#NULL!	1	605	#NULL!	601	#NULL!	#NULL!	#NULL!	1790	#NULL!	#NULL!	#NULL!	2	2	0	3	2	#NULL!	#NULL!	#NULL!
00570052 02	1	ET7	57	52	2	57	1860150	7	2011	1339	40745	10	1982	994	28	3	3	1	21	#NULL!	0	0	0	0	57	6	6	3	2	#NULL!	1	601	#NULL!	601	#NULL!	#NULL!	#NULL!	1790	#NULL!	#NULL!	#NULL!	2	2	0	3	2	#NULL!	#NULL!	#NULL!
00570083 02	1	ET7	57	83	2	57	1860150	7	2011	1339	40745	3	1986	1035	25	3	1	1	21	#NULL!	0	0	0	0	57	6	6	3	2	#NULL!	2	603	#NULL!	601	#NULL!	#NULL!	#NULL!	1790	#NULL!	#NULL!	#NULL!	2	2	0	3	2	#NULL!	#NULL!	#NULL!
00570083 02	2	ET7	57	83	2	57	1860150	7	2011	1339	40745	3	1986	1035	25	3	1	1	21	#NULL!	0	0	0	0	57	6	6	3	2	#NULL!	2	603	#NULL!	601	#NULL!	#NULL!	#NULL!	1790	#NULL!	#NULL!	#NULL!	2	2	0	3	2	#NULL!	#NULL!	#NULL!
00570091 02	1	ET7	57	91	2	57	1860150	7	2011	1339	40744	2	1981	974	30	4	1	1	20	#NULL!	0	0	0	0	57	6	6	3	2	#NULL!	2	603	#NULL!	601	#NULL!	#NULL!	#NULL!	1790	#NULL!	#NULL!	#NULL!	2	2	0	3	2	#NULL!	#NULL!	#NULL!
00570091 02	2	ET7	57	91	2	57	1860150	7	2011	1339	40744	2	1981	974	30	4	1	1	20	#NULL!	0	0	0	0	57	6	6	3	2	#NULL!	2	603	#NULL!	601	#NULL!	#NULL!	#NULL!	1790	#NULL!	#NULL!	#NULL!	2	2	0	3	2	#NULL!	#NULL!	#NULL!
00570098 02	1	ET7	57	98	2	57	1860150	7	2011	1339	40744	8	1972	872	38	5	3	1	20	#NULL!	0	0	0	0	57	6	6	3	2	#NULL!	1	601	#NULL!	601	#NULL!	#NULL!	#NULL!	1790	#NULL!	#NULL!	#NULL!	2	2	0	3	2	#NULL!	#NULL!	#NULL!
00570114 02	1	ET7	57	114	2	57	1860150	7	2011	1339	40744	7	1988	1063	23	2	3	1	20	#NULL!	0	0	0	0	57	6	6	3	2	#NULL!	2	604	#NULL!	601	#NULL!	#NULL!	#NULL!	1790	#NULL!	#NULL!	#NULL!	2	2	0	3	2	#NULL!	#NULL!	#NULL!
00570121 02	1	ET7	57	121	2	57	1860150	7	2011	1339	40744	1	1976	913	35	5	3	1	20	#NULL!	0	0	0	0	57	6	6	3	2	#NULL!	5	604	#NULL!	601	#NULL!	#NULL!	#NULL!	1790	#NULL!	#NULL!	#NULL!	2	2	0	3	2	#NULL!	#NULL!	#NULL!
00570121 02	2	ET7	57	121	2	57	1860150	7	2011	1339	40744	1	1976	913	35	5	3	1	20	#NULL!	0	0	0	0	57	6	6	3	2	#NULL!	5	604	#NULL!	601	#NULL!	#NULL!	#NULL!	1790	#NULL!	#NULL!	#NULL!	2	2	0	3	2	#NULL!	#NULL!	#NULL!
00570160 02	1	ET7	57	160	2	57	1860150	7	2011	1339	40744	2	1986	1034	25	3	3	1	20	#NULL!	0	0	0	0	57	6	6	3	2	#NULL!	1	604	#NULL!	601	#NULL!	#NULL!	#NULL!	1790	#NULL!	#NULL!	#NULL!	2	2	1	3	2	#NULL!	#NULL!	#NULL!
00570175 02	1	ET7	57	175	2	57	1860150	7	2011	1339	40744	10	1982	994	28	3	1	1	20	#NULL!	0	0	0	0	57	6	6	3	2	#NULL!	1	601	#NULL!	601	#NULL!	#NULL!	#NULL!	1790	#NULL!	#NULL!	#NULL!	2	2	0	3	2	#NULL!	#NULL!	#NULL!
00570190 02	1	ET7	57	190	2	57	1860150	7	2011	1339	40744	8	1982	992	28	3	3	1	20	#NULL!	0	0	0	0	57	6	6	3	2	#NULL!	2	601	#NULL!	601	#NULL!	#NULL!	#NULL!	1790	#NULL!	#NULL!	#NULL!	2	2	0	3	2	#NULL!	#NULL!	#NULL!
00570190 02	2	ET7	57	190	2	57	1860150	7	2011	1339	40744	8	1982	992	28	3	3	1	20	#NULL!	0	0	0	0	57	6	6	3	2	#NULL!	2	601	#NULL!	601	#NULL!	#NULL!	#NULL!	1790	#NULL!	#NULL!	#NULL!	2	2	0	3	2	#NULL!	#NULL!	#NULL!
00570206 02	1	ET7	57	206	2	57	1860150	7	2011	1339	40744	3	1984	1011	27	3	3	1	20	#NULL!	0	0	0	0	57	6	6	3	2	#NULL!	1	605	#NULL!	601	#NULL!	#NULL!	#NULL!	1790	#NULL!	#NULL!	#NULL!	2	2	0	3	2	#NULL!	#NULL!	#NULL!
00570229 02	1	ET7	57	229	2	57	1860150	7	2011	1339	40744	6	1976	918	35	5	3	1	20	#NULL!	0	0	0	0	57	6	6	3	2	#NULL!	2	605	#NULL!	601	#NULL!	#NULL!	#NULL!	1790	#NULL!	#NULL!	#NULL!	2	2	1	3	2	#NULL!	#NULL!	#NULL!
00580007 02	1	ET7	58	7	2	58	1852973	7	2011	1339	40742	1	1989	1069	22	2	1	1	18	#NULL!	0	0	0	0	58	6	6	3	2	#NULL!	2	605	#NULL!	601	#NULL!	#NULL!	#NULL!	2993	#NULL!	#NULL!	#NULL!	2	2	0	3	2	#NULL!	#NULL!	#NULL!
00580021 02	1	ET7	58	21	2	58	1852973	7	2011	1339	40741	2	1992	1106	19	1	1	1	17	#NULL!	0	0	0	0	58	6	6	3	2	#NULL!	1	603	#NULL!	601	#NULL!	#NULL!	#NULL!	2993	#NULL!	#NULL!	#NULL!	2	2	0	3	2	#NULL!	#NULL!	#NULL!
00580029 02	1	ET7	58	29	2	58	1852973	7	2011	1339	40741	11	1980	971	30	4	1	1	17	#NULL!	0	0	0	0	58	6	6	3	2	#NULL!	4	604	#NULL!	601	#NULL!	#NULL!	#NULL!	2993	#NULL!	#NULL!	#NULL!	2	2	0	3	2	#NULL!	#NULL!	#NULL!
00580029 02	2	ET7	58	29	2	58	1852973	7	2011	1339	40741	11	1980	971	30	4	1	1	17	#NULL!	0	0	0	0	58	6	6	3	2	#NULL!	4	604	#NULL!	601	#NULL!	#NULL!	#NULL!	2993	#NULL!	#NULL!	#NULL!	2	2	0	3	2	#NULL!	#NULL!	#NULL!
00580032 02	1	ET7	58	32	2	58	1852973	7	2011	1339	40741	2	1988	1058	23	2	1	1	17	#NULL!	0	0	0	0	58	6	6	3	2	#NULL!	1	604	#NULL!	601	#NULL!	#NULL!	#NULL!	2993	#NULL!	#NULL!	#NULL!	2	2	0	3	2	#NULL!	#NULL!	#NULL!
00580036 02	1	ET7	58	36	2	58	1852973	7	2011	1339	40741	5	1976	917	35	5	3	1	17	#NULL!	0	0	0	0	58	6	6	3	2	#NULL!	1	605	#NULL!	601	#NULL!	#NULL!	#NULL!	2993	#NULL!	#NULL!	#NULL!	2	2	0	3	2	#NULL!	#NULL!	#NULL!
00580043 02	1	ET7	58	43	2	58	1852973	7	2011	1339	40741	5	1973	881	38	5	1	1	17	#NULL!	0	0	0	0	58	6	6	3	2	#NULL!	2	605	#NULL!	601	#NULL!	#NULL!	#NULL!	2993	#NULL!	#NULL!	#NULL!	2	2	0	3	2	#NULL!	#NULL!	#NULL!
00580047 02	1	ET7	58	47	2	58	1852973	7	2011	1339	40741	2	1981	974	30	4	1	1	17	#NULL!	0	0	0	0	58	6	6	3	2	#NULL!	3	603	#NULL!	601	#NULL!	#NULL!	#NULL!	2993	#NULL!	#NULL!	#NULL!	2	2	0	3	2	#NULL!	#NULL!	#NULL!
00580050 02	1	ET7	58	50	2	58	1852973	7	2011	1339	40741	5	1986	1037	25	3	3	1	17	#NULL!	0	0	0	0	58	6	6	3	2	#NULL!	2	604	#NULL!	601	#NULL!	#NULL!	#NULL!	2993	#NULL!	#NULL!	#NULL!	2	2	0	3	2	#NULL!	#NULL!	#NULL!
00580057 02	1	ET7	58	57	2	58	1852973	7	2011	1339	40742	1	1991	1093	20	2	3	1	18	#NULL!	0	0	0	0	58	6	6	3	2	#NULL!	1	601	#NULL!	601	#NULL!	#NULL!	#NULL!	2993	#NULL!	#NULL!	#NULL!	2	2	0	3	2	#NULL!	#NULL!	#NULL!
00580057 02	2	ET7	58	57	2	58	1852973	7	2011	1339	40742	1	1991	1093	20	2	3	1	18	#NULL!	0	0	0	0	58	6	6	3	2	#NULL!	1	601	#NULL!	601	#NULL!	#NULL!	#NULL!	2993	#NULL!	#NULL!	#NULL!	2	2	0	3	2	#NULL!	#NULL!	#NULL!
00580061 02	1	ET7	58	61	2	58	1852973	7	2011	1339	40741	8	1984	1016	26	3	1	1	17	#NULL!	0	0	0	0	58	6	6	3	2	#NULL!	4	601	#NULL!	601	#NULL!	#NULL!	#NULL!	2993	#NULL!	#NULL!	#NULL!	2	2	0	3	2	#NULL!	#NULL!	#NULL!
00580065 02	1	ET7	58	65	2	58	1852973	7	2011	1339	40741	7	1993	1123	18	1	3	1	17	#NULL!	0	0	0	0	58	6	6	3	2	#NULL!	1	605	#NULL!	601	#NULL!	#NULL!	#NULL!	2993	#NULL!	#NULL!	#NULL!	2	2	0	3	2	#NULL!	#NULL!	#NULL!
00580068 02	1	ET7	58	68	2	58	1852973	7	2011	1339	40742	3	1975	903	36	5	1	1	18	#NULL!	0	0	0	0	58	6	6	3	2	#NULL!	2	603	#NULL!	601	#NULL!	#NULL!	#NULL!	2993	#NULL!	#NULL!	#NULL!	2	2	0	3	2	#NULL!	#NULL!	#NULL!
00580068 02	2	ET7	58	68	2	58	1852973	7	2011	1339	40742	3	1975	903	36	5	1	1	18	#NULL!	0	0	0	0	58	6	6	3	2	#NULL!	2	603	#NULL!	601	#NULL!	#NULL!	#NULL!	2993	#NULL!	#NULL!	#NULL!	2	2	0	3	2	#NULL!	#NULL!	#NULL!
00580072 02	1	ET7	58	72	2	58	1852973	7	2011	1339	40741	10	1980	970	30	4	1	1	17	#NULL!	0	0	0	0	58	6	6	3	2	#NULL!	1	604	#NULL!	601	#NULL!	#NULL!	#NULL!	2993	#NULL!	#NULL!	#NULL!	2	2	0	3	2	#NULL!	#NULL!	#NULL!
00580075 02	1	ET7	58	75	2	58	1852973	7	2011	1339	40742	5	1981	977	30	4	3	1	18	#NULL!	0	0	0	0	58	6	6	3	2	#NULL!	2	604	#NULL!	601	#NULL!	#NULL!	#NULL!	2993	#NULL!	#NULL!	#NULL!	2	2	0	3	2	#NULL!	#NULL!	#NULL!
00580075 02	2	ET7	58	75	2	58	1852973	7	2011	1339	40742	5	1981	977	30	4	3	1	18	#NULL!	0	0	0	0	58	6	6	3	2	#NULL!	2	604	#NULL!	601	#NULL!	#NULL!	#NULL!	2993	#NULL!	#NULL!	#NULL!	2	2	0	3	2	#NULL!	#NULL!	#NULL!
00580086 02	1	ET7	58	86	2	58	1852973	7	2011	1339	40741	6	1970	846	41	6	1	1	17	#NULL!	0	0	0	0	58	6	6	3	2	#NULL!	1	601	#NULL!	601	#NULL!	#NULL!	#NULL!	2993	#NULL!	#NULL!	#NULL!	2	2	0	3	2	#NULL!	#NULL!	#NULL!
00580090 02	1	ET7	58	90	2	58	1852973	7	2011	1339	40742	1	1979	949	32	4	1	1	18	#NULL!	0	0	0	0	58	6	6	3	2	#NULL!	2	605	#NULL!	601	#NULL!	#NULL!	#NULL!	2993	#NULL!	#NULL!	#NULL!	2	2	0	3	2	#NULL!	#NULL!	#NULL!
00580090 03	1	ET7	58	90	3	58	1852973	7	2011	1339	40742	6	1984	1014	27	3	1	1	18	#NULL!	0	0	0	0	58	6	6	3	2	#NULL!	2	605	#NULL!	601	#NULL!	#NULL!	#NULL!	2993	#NULL!	#NULL!	#NULL!	2	2	0	3	2	#NULL!	#NULL!	#NULL!
00580108 02	1	ET7	58	108	2	58	1852973	7	2011	1339	40742	10	1966	802	44	6	1	1	18	#NULL!	0	0	0	0	58	6	6	3	2	#NULL!	1	601	#NULL!	601	#NULL!	#NULL!	#NULL!	2993	#NULL!	#NULL!	#NULL!	2	2	0	3	2	#NULL!	#NULL!	#NULL!
00590003 02	1	ET7	59	3	2	59	1952812	7	2011	1339	40747	6	1968	822	43	6	3	1	23	#NULL!	0	0	0	0	59	6	6	3	2	#NULL!	2	605	#NULL!	601	#NULL!	#NULL!	#NULL!	1830	#NULL!	#NULL!	#NULL!	2	2	0	3	2	#NULL!	#NULL!	#NULL!
00590013 02	1	ET7	59	13	2	59	1952812	7	2011	1339	40747	3	1971	855	40	6	1	1	23	#NULL!	0	0	0	0	59	6	6	3	2	#NULL!	1	601	#NULL!	601	#NULL!	#NULL!	#NULL!	1830	#NULL!	#NULL!	#NULL!	2	2	0	3	2	#NULL!	#NULL!	#NULL!
00590028 01	1	ET7	59	28	1	59	1952812	7	2011	1339	40747	2	1984	1010	27	3	1	1	23	#NULL!	0	0	0	0	59	6	6	3	2	#NULL!	1	603	#NULL!	601	#NULL!	#NULL!	#NULL!	1830	#NULL!	#NULL!	#NULL!	2	2	0	3	2	#NULL!	#NULL!	#NULL!
00590033 02	1	ET7	59	33	2	59	1952812	7	2011	1339	40747	7	1983	1003	28	3	3	1	23	#NULL!	0	0	0	0	59	6	6	3	2	#NULL!	1	605	#NULL!	601	#NULL!	#NULL!	#NULL!	1830	#NULL!	#NULL!	#NULL!	2	2	0	3	2	#NULL!	#NULL!	#NULL!
00590033 02	2	ET7	59	33	2	59	1952812	7	2011	1339	40747	7	1983	1003	28	3	3	1	23	#NULL!	0	0	0	0	59	6	6	3	2	#NULL!	1	605	#NULL!	601	#NULL!	#NULL!	#NULL!	1830	#NULL!	#NULL!	#NULL!	2	2	0	3	2	#NULL!	#NULL!	#NULL!
00590048 02	1	ET7	59	48	2	59	1952812	7	2011	1339	40747	4	1993	1120	18	1	3	1	23	#NULL!	0	0	0	0	59	6	6	3	2	#NULL!	1	604	#NULL!	601	#NULL!	#NULL!	#NULL!	1830	#NULL!	#NULL!	#NULL!	2	2	0	3	2	#NULL!	#NULL!	#NULL!
00590058 02	1	ET7	59	58	2	59	1952812	7	2011	1339	40747	3	1981	975	30	4	3	1	23	#NULL!	0	0	0	0	59	6	6	3	2	#NULL!	1	604	#NULL!	601	#NULL!	#NULL!	#NULL!	1830	#NULL!	#NULL!	#NULL!	2	2	0	3	2	#NULL!	#NULL!	#NULL!
00590098 02	1	ET7	59	98	2	59	1952812	7	2011	1339	40747	9	1985	1029	25	3	1	1	23	#NULL!	0	0	0	0	59	6	6	3	2	#NULL!	1	605	#NULL!	601	#NULL!	#NULL!	#NULL!	1830	#NULL!	#NULL!	#NULL!	2	2	0	3	2	#NULL!	#NULL!	#NULL!
00590098 02	2	ET7	59	98	2	59	1952812	7	2011	1339	40747	9	1985	1029	25	3	1	1	23	#NULL!	0	0	0	0	59	6	6	3	2	#NULL!	1	605	#NULL!	601	#NULL!	#NULL!	#NULL!	1830	#NULL!	#NULL!	#NULL!	2	2	0	3	2	#NULL!	#NULL!	#NULL!
00590103 02	1	ET7	59	103	2	59	1952812	7	2011	1339	40747	2	1976	914	35	5	1	1	23	#NULL!	0	0	0	0	59	6	6	3	2	#NULL!	2	601	#NULL!	601	#NULL!	#NULL!	#NULL!	1830	#NULL!	#NULL!	#NULL!	2	2	0	3	2	#NULL!	#NULL!	#NULL!
00590108 02	1	ET7	59	108	2	59	1952812	7	2011	1339	40747	10	1975	910	35	5	3	1	23	#NULL!	0	0	0	0	59	6	6	3	2	#NULL!	4	601	#NULL!	601	#NULL!	#NULL!	#NULL!	1830	#NULL!	#NULL!	#NULL!	2	2	0	3	2	#NULL!	#NULL!	#NULL!
00590108 02	2	ET7	59	108	2	59	1952812	7	2011	1339	40747	10	1975	910	35	5	3	1	23	#NULL!	0	0	0	0	59	6	6	3	2	#NULL!	4	601	#NULL!	601	#NULL!	#NULL!	#NULL!	1830	#NULL!	#NULL!	#NULL!	2	2	0	3	2	#NULL!	#NULL!	#NULL!
00590148 02	1	ET7	59	148	2	59	1952812	7	2011	1339	40747	1	1981	973	30	4	1	1	23	#NULL!	0	0	0	0	59	6	6	3	2	#NULL!	1	603	#NULL!	601	#NULL!	#NULL!	#NULL!	1830	#NULL!	#NULL!	#NULL!	2	2	0	3	2	#NULL!	#NULL!	#NULL!
00600009 02	1	ET7	60	9	2	60	1801428	9	2011	1341	40794	1	1981	973	30	4	3	1	8	#NULL!	0	0	0	0	60	6	6	3	2	#NULL!	1	601	#NULL!	601	#NULL!	#NULL!	#NULL!	1897	#NULL!	#NULL!	#NULL!	2	2	0	3	2	#NULL!	#NULL!	#NULL!
00600009 02	2	ET7	60	9	2	60	1801428	9	2011	1341	40794	1	1981	973	30	4	3	1	8	#NULL!	0	0	0	0	60	6	6	3	2	#NULL!	1	601	#NULL!	601	#NULL!	#NULL!	#NULL!	1897	#NULL!	#NULL!	#NULL!	2	2	0	3	2	#NULL!	#NULL!	#NULL!
00600016 02	1	ET7	60	16	2	60	1801428	9	2011	1341	40794	7	1986	1039	25	3	1	1	8	#NULL!	0	0	0	0	60	6	6	3	2	#NULL!	1	604	#NULL!	601	#NULL!	#NULL!	#NULL!	1897	#NULL!	#NULL!	#NULL!	2	2	0	3	2	#NULL!	#NULL!	#NULL!
00600027 02	1	ET7	60	27	2	60	1801428	9	2011	1341	40797	12	1976	924	34	4	1	1	11	#NULL!	0	0	0	0	60	6	6	3	2	#NULL!	3	604	#NULL!	601	#NULL!	#NULL!	#NULL!	1897	#NULL!	#NULL!	#NULL!	2	2	0	3	2	#NULL!	#NULL!	#NULL!
00600027 02	2	ET7	60	27	2	60	1801428	9	2011	1341	40797	12	1976	924	34	4	1	1	11	#NULL!	0	0	0	0	60	6	6	3	2	#NULL!	3	604	#NULL!	601	#NULL!	#NULL!	#NULL!	1897	#NULL!	#NULL!	#NULL!	2	2	0	3	2	#NULL!	#NULL!	#NULL!
00600034 02	1	ET7	60	34	2	60	1801428	9	2011	1341	40794	2	1991	1094	20	2	1	1	8	#NULL!	0	0	0	0	60	6	6	3	2	#NULL!	1	603	#NULL!	601	#NULL!	#NULL!	#NULL!	1897	#NULL!	#NULL!	#NULL!	2	2	0	3	2	#NULL!	#NULL!	#NULL!
00600037 02	1	ET7	60	37	2	60	1801428	9	2011	1341	40794	3	1983	999	28	3	1	1	8	#NULL!	0	0	0	0	60	6	6	3	2	#NULL!	1	604	#NULL!	601	#NULL!	#NULL!	#NULL!	1897	#NULL!	#NULL!	#NULL!	2	2	0	3	2	#NULL!	#NULL!	#NULL!
00600037 02	2	ET7	60	37	2	60	1801428	9	2011	1341	40794	3	1983	999	28	3	1	1	8	#NULL!	0	0	0	0	60	6	6	3	2	#NULL!	1	604	#NULL!	601	#NULL!	#NULL!	#NULL!	1897	#NULL!	#NULL!	#NULL!	2	2	0	3	2	#NULL!	#NULL!	#NULL!
00600041 02	1	ET7	60	41	2	60	1801428	9	2011	1341	40794	3	1977	927	34	4	1	1	8	#NULL!	0	0	0	0	60	6	6	3	2	#NULL!	3	601	#NULL!	601	#NULL!	#NULL!	#NULL!	1897	#NULL!	#NULL!	#NULL!	2	2	0	3	2	#NULL!	#NULL!	#NULL!
00600041 02	2	ET7	60	41	2	60	1801428	9	2011	1341	40794	3	1977	927	34	4	1	1	8	#NULL!	0	0	0	0	60	6	6	3	2	#NULL!	3	601	#NULL!	601	#NULL!	#NULL!	#NULL!	1897	#NULL!	#NULL!	#NULL!	2	2	0	3	2	#NULL!	#NULL!	#NULL!
00600051 02	1	ET7	60	51	2	60	1801428	9	2011	1341	40795	5	1988	1061	23	2	1	1	9	#NULL!	0	0	0	0	60	6	6	3	2	#NULL!	1	605	#NULL!	601	#NULL!	#NULL!	#NULL!	1897	#NULL!	#NULL!	#NULL!	2	2	0	3	2	#NULL!	#NULL!	#NULL!
00600058 03	1	ET7	60	58	3	60	1801428	9	2011	1341	40795	4	1993	1120	18	1	1	1	9	#NULL!	0	0	0	0	60	6	6	3	2	#NULL!	2	601	#NULL!	601	#NULL!	#NULL!	#NULL!	1897	#NULL!	#NULL!	#NULL!	2	2	0	3	2	#NULL!	#NULL!	#NULL!
00600061 03	1	ET7	60	61	3	60	1801428	9	2011	1341	40795	7	1980	967	31	4	1	1	9	#NULL!	0	0	0	0	60	6	6	3	2	#NULL!	1	601	#NULL!	601	#NULL!	#NULL!	#NULL!	1897	#NULL!	#NULL!	#NULL!	2	2	0	3	2	#NULL!	#NULL!	#NULL!
00600086 02	1	ET7	60	86	2	60	1801428	9	2011	1341	40794	9	1976	921	35	5	1	1	8	#NULL!	0	0	0	0	60	6	6	3	2	#NULL!	1	603	#NULL!	601	#NULL!	#NULL!	#NULL!	1897	#NULL!	#NULL!	#NULL!	2	2	0	3	2	#NULL!	#NULL!	#NULL!
00600093 02	1	ET7	60	93	2	60	1801428	9	2011	1341	40795	6	1964	774	47	7	1	1	9	#NULL!	0	0	0	0	60	6	6	3	2	#NULL!	1	604	#NULL!	601	#NULL!	#NULL!	#NULL!	1897	#NULL!	#NULL!	#NULL!	2	2	0	3	2	#NULL!	#NULL!	#NULL!
00600099 02	1	ET7	60	99	2	60	1801428	9	2011	1341	40795	4	1983	1000	28	3	1	1	9	#NULL!	0	0	0	0	60	6	6	3	2	#NULL!	2	604	#NULL!	601	#NULL!	#NULL!	#NULL!	1897	#NULL!	#NULL!	#NULL!	2	2	0	3	2	#NULL!	#NULL!	#NULL!
00600099 02	2	ET7	60	99	2	60	1801428	9	2011	1341	40795	4	1983	1000	28	3	1	1	9	#NULL!	0	0	0	0	60	6	6	3	2	#NULL!	2	604	#NULL!	601	#NULL!	#NULL!	#NULL!	1897	#NULL!	#NULL!	#NULL!	2	2	0	3	2	#NULL!	#NULL!	#NULL!
00610002 02	1	ET7	61	2	2	61	1849198	7	2011	1339	40741	10	1982	994	28	3	1	1	17	#NULL!	0	0	0	0	61	6	6	3	2	#NULL!	1	804	#NULL!	801	#NULL!	#NULL!	#NULL!	2881	#NULL!	#NULL!	#NULL!	2	2	0	3	2	#NULL!	#NULL!	#NULL!
00610020 02	1	ET7	61	20	2	61	1849198	7	2011	1339	40741	5	1976	917	35	5	3	1	17	#NULL!	0	0	0	0	61	6	6	3	2	#NULL!	1	804	#NULL!	801	#NULL!	#NULL!	#NULL!	2881	#NULL!	#NULL!	#NULL!	2	2	0	3	2	#NULL!	#NULL!	#NULL!
00610025 02	1	ET7	61	25	2	61	1849198	7	2011	1339	40741	1	1984	1009	27	3	1	1	17	#NULL!	0	0	0	0	61	6	6	3	2	#NULL!	4	803	#NULL!	801	#NULL!	#NULL!	#NULL!	2881	#NULL!	#NULL!	#NULL!	2	2	0	3	2	#NULL!	#NULL!	#NULL!
00610025 02	2	ET7	61	25	2	61	1849198	7	2011	1339	40741	1	1984	1009	27	3	1	1	17	#NULL!	0	0	0	0	61	6	6	3	2	#NULL!	4	803	#NULL!	801	#NULL!	#NULL!	#NULL!	2881	#NULL!	#NULL!	#NULL!	2	2	0	3	2	#NULL!	#NULL!	#NULL!
00610025 02	3	ET7	61	25	2	61	1849198	7	2011	1339	40741	1	1984	1009	27	3	1	1	17	#NULL!	0	0	0	0	61	6	6	3	2	#NULL!	4	803	#NULL!	801	#NULL!	#NULL!	#NULL!	2881	#NULL!	#NULL!	#NULL!	2	2	0	3	2	#NULL!	#NULL!	#NULL!
00610038 02	1	ET7	61	38	2	61	1849198	7	2011	1339	40741	2	1981	974	30	4	6	1	17	#NULL!	0	0	0	0	61	6	6	3	2	#NULL!	1	803	#NULL!	801	#NULL!	#NULL!	#NULL!	2881	#NULL!	#NULL!	#NULL!	2	2	0	3	2	#NULL!	#NULL!	#NULL!
00610060 02	1	ET7	61	60	2	61	1849198	7	2011	1339	40742	2	1981	974	30	4	1	1	18	#NULL!	0	0	0	0	61	6	6	3	2	#NULL!	1	803	#NULL!	801	#NULL!	#NULL!	#NULL!	2881	#NULL!	#NULL!	#NULL!	2	2	0	3	2	#NULL!	#NULL!	#NULL!
00610069 02	1	ET7	61	69	2	61	1849198	7	2011	1339	40742	3	1977	927	34	4	3	1	18	#NULL!	0	0	0	0	61	6	6	3	2	#NULL!	1	803	#NULL!	801	#NULL!	#NULL!	#NULL!	2881	#NULL!	#NULL!	#NULL!	2	2	0	3	2	#NULL!	#NULL!	#NULL!
00610073 02	1	ET7	61	73	2	61	1849198	7	2011	1339	40742	9	1983	1005	27	3	3	1	18	#NULL!	0	0	0	0	61	6	6	3	2	#NULL!	2	801	#NULL!	801	#NULL!	#NULL!	#NULL!	2881	#NULL!	#NULL!	#NULL!	2	2	0	3	2	#NULL!	#NULL!	#NULL!
00610087 02	1	ET7	61	87	2	61	1849198	7	2011	1339	40742	1	1981	973	30	4	3	1	18	#NULL!	0	0	0	0	61	6	6	3	2	#NULL!	2	801	#NULL!	801	#NULL!	#NULL!	#NULL!	2881	#NULL!	#NULL!	#NULL!	2	2	0	3	2	#NULL!	#NULL!	#NULL!
00610087 02	2	ET7	61	87	2	61	1849198	7	2011	1339	40742	1	1981	973	30	4	3	1	18	#NULL!	0	0	0	0	61	6	6	3	2	#NULL!	2	801	#NULL!	801	#NULL!	#NULL!	#NULL!	2881	#NULL!	#NULL!	#NULL!	2	2	0	3	2	#NULL!	#NULL!	#NULL!
00610091 02	1	ET7	61	91	2	61	1849198	7	2011	1339	40742	8	1980	968	30	4	1	1	18	#NULL!	0	0	0	0	61	6	6	3	2	#NULL!	1	804	#NULL!	801	#NULL!	#NULL!	#NULL!	2881	#NULL!	#NULL!	#NULL!	2	2	0	3	2	#NULL!	#NULL!	#NULL!
00610096 02	1	ET7	61	96	2	61	1849198	7	2011	1339	40741	6	1983	1002	28	3	1	1	17	#NULL!	0	0	0	0	61	6	6	3	2	#NULL!	1	803	#NULL!	801	#NULL!	#NULL!	#NULL!	2881	#NULL!	#NULL!	#NULL!	2	2	0	3	2	#NULL!	#NULL!	#NULL!
00610096 02	2	ET7	61	96	2	61	1849198	7	2011	1339	40741	6	1983	1002	28	3	1	1	17	#NULL!	0	0	0	0	61	6	6	3	2	#NULL!	1	803	#NULL!	801	#NULL!	#NULL!	#NULL!	2881	#NULL!	#NULL!	#NULL!	2	2	0	3	2	#NULL!	#NULL!	#NULL!
00610100 02	1	ET7	61	100	2	61	1849198	7	2011	1339	40742	5	1978	941	33	4	3	1	18	#NULL!	0	0	0	0	61	6	6	3	2	#NULL!	2	801	#NULL!	801	#NULL!	#NULL!	#NULL!	2881	#NULL!	#NULL!	#NULL!	2	2	0	3	2	#NULL!	#NULL!	#NULL!
00610104 02	1	ET7	61	104	2	61	1849198	7	2011	1339	40741	9	1981	981	29	3	1	1	17	#NULL!	0	0	0	0	61	6	6	3	2	#NULL!	1	804	#NULL!	801	#NULL!	#NULL!	#NULL!	2881	#NULL!	#NULL!	#NULL!	2	2	0	3	2	#NULL!	#NULL!	#NULL!
00610109 02	1	ET7	61	109	2	61	1849198	7	2011	1339	40741	6	1973	882	38	5	1	1	17	#NULL!	0	0	0	0	61	6	6	3	2	#NULL!	1	803	#NULL!	801	#NULL!	#NULL!	#NULL!	2881	#NULL!	#NULL!	#NULL!	2	2	0	3	2	#NULL!	#NULL!	#NULL!
00610113 02	1	ET7	61	113	2	61	1849198	7	2011	1339	40741	3	1968	819	43	6	3	1	17	#NULL!	0	0	0	0	61	6	6	3	2	#NULL!	1	801	#NULL!	801	#NULL!	#NULL!	#NULL!	2881	#NULL!	#NULL!	#NULL!	2	2	0	3	2	#NULL!	#NULL!	#NULL!
00610118 02	1	ET7	61	118	2	61	1849198	7	2011	1339	40742	1	1983	997	28	3	1	1	18	#NULL!	0	0	0	0	61	6	6	3	2	#NULL!	1	804	#NULL!	801	#NULL!	#NULL!	#NULL!	2881	#NULL!	#NULL!	#NULL!	2	2	0	3	2	#NULL!	#NULL!	#NULL!
00610122 02	1	ET7	61	122	2	61	1849198	7	2011	1339	40742	8	1981	980	29	3	1	1	18	#NULL!	0	0	0	0	61	6	6	3	2	#NULL!	1	803	#NULL!	801	#NULL!	#NULL!	#NULL!	2881	#NULL!	#NULL!	#NULL!	2	2	0	3	2	#NULL!	#NULL!	#NULL!
00620006 02	1	ET7	62	6	2	62	1862702	7	2011	1339	40744	4	1979	952	32	4	1	1	20	#NULL!	0	0	0	0	62	6	6	3	2	#NULL!	1	803	#NULL!	801	#NULL!	#NULL!	#NULL!	2259	#NULL!	#NULL!	#NULL!	2	2	0	3	2	#NULL!	#NULL!	#NULL!
00620035 01	1	ET7	62	35	1	62	1862702	7	2011	1339	40744	5	1985	1025	26	3	1	1	20	#NULL!	0	0	0	0	62	6	6	3	2	#NULL!	3	804	#NULL!	801	#NULL!	#NULL!	#NULL!	2259	#NULL!	#NULL!	#NULL!	2	2	0	3	2	#NULL!	#NULL!	#NULL!
00620039 02	1	ET7	62	39	2	62	1862702	7	2011	1339	40745	8	1963	764	47	7	3	1	21	#NULL!	0	0	0	0	62	6	6	3	2	#NULL!	5	801	#NULL!	801	#NULL!	#NULL!	#NULL!	2259	#NULL!	#NULL!	#NULL!	2	2	0	3	2	#NULL!	#NULL!	#NULL!
00620044 02	1	ET7	62	44	2	62	1862702	7	2011	1339	40744	4	1971	856	40	6	1	1	20	#NULL!	0	0	0	0	62	6	6	3	2	#NULL!	1	803	#NULL!	801	#NULL!	#NULL!	#NULL!	2259	#NULL!	#NULL!	#NULL!	2	2	0	3	2	#NULL!	#NULL!	#NULL!
00620053 02	1	ET7	62	53	2	62	1862702	7	2011	1339	40745	11	1973	887	37	5	1	1	21	#NULL!	0	0	0	0	62	6	6	3	2	#NULL!	1	801	#NULL!	801	#NULL!	#NULL!	#NULL!	2259	#NULL!	#NULL!	#NULL!	2	2	0	3	2	#NULL!	#NULL!	#NULL!
00620058 02	1	ET7	62	58	2	62	1862702	7	2011	1339	40744	2	1979	950	32	4	1	1	20	#NULL!	0	0	0	0	62	6	6	3	2	#NULL!	1	801	#NULL!	801	#NULL!	#NULL!	#NULL!	2259	#NULL!	#NULL!	#NULL!	2	2	0	3	2	#NULL!	#NULL!	#NULL!
00620068 02	1	ET7	62	68	2	62	1862702	7	2011	1339	40745	7	1987	1051	24	2	1	1	21	#NULL!	0	0	0	0	62	6	6	3	2	#NULL!	1	804	#NULL!	801	#NULL!	#NULL!	#NULL!	2259	#NULL!	#NULL!	#NULL!	2	2	0	3	2	#NULL!	#NULL!	#NULL!
00620068 02	2	ET7	62	68	2	62	1862702	7	2011	1339	40745	7	1987	1051	24	2	1	1	21	#NULL!	0	0	0	0	62	6	6	3	2	#NULL!	1	804	#NULL!	801	#NULL!	#NULL!	#NULL!	2259	#NULL!	#NULL!	#NULL!	2	2	0	3	2	#NULL!	#NULL!	#NULL!
00620082 02	1	ET7	62	82	2	62	1862702	7	2011	1339	40744	4	1986	1036	25	3	1	1	20	#NULL!	0	0	0	0	62	6	6	3	2	#NULL!	1	804	#NULL!	801	#NULL!	#NULL!	#NULL!	2259	#NULL!	#NULL!	#NULL!	2	2	0	3	2	#NULL!	#NULL!	#NULL!
00620091 02	1	ET7	62	91	2	62	1862702	7	2011	1339	40744	4	1979	952	32	4	1	1	20	#NULL!	0	0	0	0	62	6	6	3	2	#NULL!	2	803	#NULL!	801	#NULL!	#NULL!	#NULL!	2259	#NULL!	#NULL!	#NULL!	2	2	0	3	2	#NULL!	#NULL!	#NULL!
00620096 02	1	ET7	62	96	2	62	1862702	7	2011	1339	40745	4	1987	1048	24	2	1	1	21	#NULL!	0	0	0	0	62	6	6	3	2	#NULL!	1	804	#NULL!	801	#NULL!	#NULL!	#NULL!	2259	#NULL!	#NULL!	#NULL!	2	2	0	3	2	#NULL!	#NULL!	#NULL!
00620101 02	1	ET7	62	101	2	62	1862702	7	2011	1339	40745	12	1971	864	39	5	1	1	21	#NULL!	0	0	0	0	62	6	6	3	2	#NULL!	1	801	#NULL!	801	#NULL!	#NULL!	#NULL!	2259	#NULL!	#NULL!	#NULL!	2	2	0	3	2	#NULL!	#NULL!	#NULL!
00620106 02	1	ET7	62	106	2	62	1862702	7	2011	1339	40744	4	1979	952	32	4	1	1	20	#NULL!	0	0	0	0	62	6	6	3	2	#NULL!	1	803	#NULL!	801	#NULL!	#NULL!	#NULL!	2259	#NULL!	#NULL!	#NULL!	2	2	0	3	2	#NULL!	#NULL!	#NULL!
00620134 02	1	ET7	62	134	2	62	1862702	7	2011	1339	40745	5	1971	857	40	6	3	1	21	#NULL!	0	0	0	0	62	6	6	3	2	#NULL!	1	803	#NULL!	801	#NULL!	#NULL!	#NULL!	2259	#NULL!	#NULL!	#NULL!	2	2	0	3	2	#NULL!	#NULL!	#NULL!
00630031 02	1	ET7	63	31	2	63	1848111	8	2011	1340	40762	6	1986	1038	25	3	3	1	7	#NULL!	0	0	0	0	63	6	6	3	2	#NULL!	1	801	#NULL!	801	#NULL!	#NULL!	#NULL!	3246	#NULL!	#NULL!	#NULL!	2	2	0	3	2	#NULL!	#NULL!	#NULL!
00630035 03	1	ET7	63	35	3	63	1848111	8	2011	1340	40761	8	1988	1064	23	2	1	1	6	#NULL!	0	0	0	0	63	6	6	3	2	#NULL!	1	804	#NULL!	801	#NULL!	#NULL!	#NULL!	3246	#NULL!	#NULL!	#NULL!	2	2	0	3	2	#NULL!	#NULL!	#NULL!
00630074 02	1	ET7	63	74	2	63	1848111	8	2011	1340	40761	1	1977	925	34	4	3	1	6	#NULL!	0	0	0	0	63	6	6	3	2	#NULL!	1	803	#NULL!	801	#NULL!	#NULL!	#NULL!	3246	#NULL!	#NULL!	#NULL!	2	2	0	3	2	#NULL!	#NULL!	#NULL!
00630113 02	1	ET7	63	113	2	63	1848111	8	2011	1340	40760	1	1974	889	37	5	1	1	5	#NULL!	0	0	0	0	63	6	6	3	2	#NULL!	2	805	#NULL!	801	#NULL!	#NULL!	#NULL!	3246	#NULL!	#NULL!	#NULL!	2	2	0	3	2	#NULL!	#NULL!	#NULL!
00630143 02	1	ET7	63	143	2	63	1848111	8	2011	1340	40762	6	1973	882	38	5	3	1	7	#NULL!	0	0	0	0	63	6	6	3	2	#NULL!	1	803	#NULL!	801	#NULL!	#NULL!	#NULL!	3246	#NULL!	#NULL!	#NULL!	2	2	0	3	2	#NULL!	#NULL!	#NULL!
00640022 02	1	ET7	64	22	2	64	2725314	8	2011	1340	40767	2	1986	1034	25	3	1	1	12	#NULL!	0	0	0	0	64	6	6	3	2	#NULL!	1	804	#NULL!	5801	#NULL!	#NULL!	#NULL!	1911	#NULL!	#NULL!	#NULL!	2	2	0	3	2	#NULL!	#NULL!	#NULL!
00640022 02	2	ET7	64	22	2	64	2725314	8	2011	1340	40767	2	1986	1034	25	3	1	1	12	#NULL!	0	0	0	0	64	6	6	3	2	#NULL!	1	804	#NULL!	5801	#NULL!	#NULL!	#NULL!	1911	#NULL!	#NULL!	#NULL!	2	2	0	3	2	#NULL!	#NULL!	#NULL!
00640040 03	1	ET7	64	40	3	64	2725314	8	2011	1340	40768	3	1979	951	32	4	1	1	13	#NULL!	0	0	0	0	64	6	6	3	2	#NULL!	1	804	#NULL!	5801	#NULL!	#NULL!	#NULL!	1911	#NULL!	#NULL!	#NULL!	2	2	0	3	2	#NULL!	#NULL!	#NULL!
00640058 02	1	ET7	64	58	2	64	2725314	8	2011	1340	40768	4	1979	952	32	4	1	1	13	#NULL!	0	0	0	0	64	6	6	3	2	#NULL!	1	804	#NULL!	5801	#NULL!	#NULL!	#NULL!	1911	#NULL!	#NULL!	#NULL!	2	2	0	3	2	#NULL!	#NULL!	#NULL!
00640076 02	1	ET7	64	76	2	64	2725314	8	2011	1340	40767	4	1981	976	30	4	3	1	12	#NULL!	0	0	0	0	64	6	6	3	2	#NULL!	1	5801	#NULL!	5801	#NULL!	#NULL!	#NULL!	1911	#NULL!	#NULL!	#NULL!	2	2	0	3	2	#NULL!	#NULL!	#NULL!
00640081 02	1	ET7	64	81	2	64	2725314	8	2011	1340	40768	8	1975	908	36	5	3	1	13	#NULL!	0	0	0	0	64	6	6	3	2	#NULL!	1	803	#NULL!	5801	#NULL!	#NULL!	#NULL!	1911	#NULL!	#NULL!	#NULL!	2	2	0	3	2	#NULL!	#NULL!	#NULL!
00640085 02	1	ET7	64	85	2	64	2725314	8	2011	1340	40767	6	1983	1002	28	3	1	1	12	#NULL!	0	0	0	0	64	6	6	3	2	#NULL!	2	804	#NULL!	5801	#NULL!	#NULL!	#NULL!	1911	#NULL!	#NULL!	#NULL!	2	2	0	3	2	#NULL!	#NULL!	#NULL!
00640094 02	1	ET7	64	94	2	64	2725314	8	2011	1340	40767	12	1988	1068	22	2	1	1	12	#NULL!	0	0	0	0	64	6	6	3	2	#NULL!	1	803	#NULL!	5801	#NULL!	#NULL!	#NULL!	1911	#NULL!	#NULL!	#NULL!	2	2	0	3	2	#NULL!	#NULL!	#NULL!
00640099 02	1	ET7	64	99	2	64	2725314	8	2011	1340	40767	8	1981	980	30	4	3	1	12	#NULL!	0	0	0	0	64	6	6	3	2	#NULL!	1	804	#NULL!	5801	#NULL!	#NULL!	#NULL!	1911	#NULL!	#NULL!	#NULL!	2	2	0	3	2	#NULL!	#NULL!	#NULL!
00640099 02	2	ET7	64	99	2	64	2725314	8	2011	1340	40767	8	1981	980	30	4	3	1	12	#NULL!	0	0	0	0	64	6	6	3	2	#NULL!	1	804	#NULL!	5801	#NULL!	#NULL!	#NULL!	1911	#NULL!	#NULL!	#NULL!	2	2	0	3	2	#NULL!	#NULL!	#NULL!
00640117 01	1	ET7	64	117	1	64	2725314	8	2011	1340	40767	9	1983	1005	27	3	1	1	12	#NULL!	0	0	0	0	64	6	6	3	2	#NULL!	2	5801	#NULL!	5801	#NULL!	#NULL!	#NULL!	1911	#NULL!	#NULL!	#NULL!	2	2	0	3	2	#NULL!	#NULL!	#NULL!
00640126 02	1	ET7	64	126	2	64	2725314	8	2011	1340	40767	2	1983	998	28	3	1	1	12	#NULL!	0	0	0	0	64	6	6	3	2	#NULL!	1	804	#NULL!	5801	#NULL!	#NULL!	#NULL!	1911	#NULL!	#NULL!	#NULL!	2	2	0	3	2	#NULL!	#NULL!	#NULL!
00640130 02	1	ET7	64	130	2	64	2725314	8	2011	1340	40768	1	1983	997	28	3	3	1	13	#NULL!	0	0	0	0	64	6	6	3	2	#NULL!	1	5801	#NULL!	5801	#NULL!	#NULL!	#NULL!	1911	#NULL!	#NULL!	#NULL!	2	2	0	3	2	#NULL!	#NULL!	#NULL!
00650009 02	1	ET7	65	9	2	65	1874699	8	2011	1340	40757	9	1968	825	42	6	1	1	2	#NULL!	0	0	0	0	65	6	6	3	2	#NULL!	1	804	#NULL!	801	#NULL!	#NULL!	#NULL!	2288	#NULL!	#NULL!	#NULL!	2	2	0	3	2	#NULL!	#NULL!	#NULL!
00650009 02	2	ET7	65	9	2	65	1874699	8	2011	1340	40757	9	1968	825	42	6	1	1	2	#NULL!	0	0	0	0	65	6	6	3	2	#NULL!	1	804	#NULL!	801	#NULL!	#NULL!	#NULL!	2288	#NULL!	#NULL!	#NULL!	2	2	0	3	2	#NULL!	#NULL!	#NULL!
00650028 03	1	ET7	65	28	3	65	1874699	8	2011	1340	40757	2	1982	986	29	3	1	1	2	#NULL!	0	0	0	0	65	6	6	3	2	#NULL!	1	805	#NULL!	801	#NULL!	#NULL!	#NULL!	2288	#NULL!	#NULL!	#NULL!	2	2	0	3	2	#NULL!	#NULL!	#NULL!
00650043 02	1	ET7	65	43	2	65	1874699	8	2011	1340	40757	8	1988	1064	23	2	1	1	2	#NULL!	0	0	0	0	65	6	6	3	2	#NULL!	1	805	#NULL!	801	#NULL!	#NULL!	#NULL!	2288	#NULL!	#NULL!	#NULL!	2	2	0	3	2	#NULL!	#NULL!	#NULL!
00650072 03	1	ET7	65	72	3	65	1874699	8	2011	1340	40758	2	1989	1070	22	2	1	1	3	#NULL!	0	0	0	0	65	6	6	3	2	#NULL!	1	805	#NULL!	801	#NULL!	#NULL!	#NULL!	2288	#NULL!	#NULL!	#NULL!	2	2	0	3	2	#NULL!	#NULL!	#NULL!
00650076 02	1	ET7	65	76	2	65	1874699	8	2011	1340	40758	9	1974	897	36	5	1	1	3	#NULL!	0	0	0	0	65	6	6	3	2	#NULL!	1	803	#NULL!	801	#NULL!	#NULL!	#NULL!	2288	#NULL!	#NULL!	#NULL!	2	2	0	3	2	#NULL!	#NULL!	#NULL!
00650076 02	2	ET7	65	76	2	65	1874699	8	2011	1340	40758	9	1974	897	36	5	1	1	3	#NULL!	0	0	0	0	65	6	6	3	2	#NULL!	1	803	#NULL!	801	#NULL!	#NULL!	#NULL!	2288	#NULL!	#NULL!	#NULL!	2	2	0	3	2	#NULL!	#NULL!	#NULL!
00650105 02	1	ET7	65	105	2	65	1874699	8	2011	1340	40758	9	1974	897	36	5	1	1	3	#NULL!	0	0	0	0	65	6	6	3	2	#NULL!	1	803	#NULL!	801	#NULL!	#NULL!	#NULL!	2288	#NULL!	#NULL!	#NULL!	2	2	0	3	2	#NULL!	#NULL!	#NULL!
00650105 02	2	ET7	65	105	2	65	1874699	8	2011	1340	40758	9	1974	897	36	5	1	1	3	#NULL!	0	0	0	0	65	6	6	3	2	#NULL!	1	803	#NULL!	801	#NULL!	#NULL!	#NULL!	2288	#NULL!	#NULL!	#NULL!	2	2	0	3	2	#NULL!	#NULL!	#NULL!
00650115 02	1	ET7	65	115	2	65	1874699	8	2011	1340	40758	2	1967	806	44	6	1	1	3	#NULL!	0	0	0	0	65	6	6	3	2	#NULL!	1	803	#NULL!	801	#NULL!	#NULL!	#NULL!	2288	#NULL!	#NULL!	#NULL!	2	2	0	3	2	#NULL!	#NULL!	#NULL!
00650120 02	1	ET7	65	120	2	65	1874699	8	2011	1340	40758	9	1970	849	40	6	1	1	3	#NULL!	0	0	0	0	65	6	6	3	2	#NULL!	1	804	#NULL!	801	#NULL!	#NULL!	#NULL!	2288	#NULL!	#NULL!	#NULL!	2	2	0	3	2	#NULL!	#NULL!	#NULL!
00650124 02	1	ET7	65	124	2	65	1874699	8	2011	1340	40758	8	1975	908	36	5	1	1	3	#NULL!	0	0	0	0	65	6	6	3	2	#NULL!	1	803	#NULL!	801	#NULL!	#NULL!	#NULL!	2288	#NULL!	#NULL!	#NULL!	2	2	0	3	2	#NULL!	#NULL!	#NULL!
00650129 02	1	ET7	65	129	2	65	1874699	8	2011	1340	40758	7	1969	835	42	6	3	1	3	#NULL!	0	0	0	0	65	6	6	3	2	#NULL!	1	804	#NULL!	801	#NULL!	#NULL!	#NULL!	2288	#NULL!	#NULL!	#NULL!	2	2	0	3	2	#NULL!	#NULL!	#NULL!
00650139 02	1	ET7	65	139	2	65	1874699	8	2011	1340	40758	4	1986	1036	25	3	1	1	3	#NULL!	0	0	0	0	65	6	6	3	2	#NULL!	1	804	#NULL!	801	#NULL!	#NULL!	#NULL!	2288	#NULL!	#NULL!	#NULL!	2	2	0	3	2	#NULL!	#NULL!	#NULL!
00660003 03	1	ET7	66	3	3	66	1876750	8	2011	1340	40763	9	1983	1005	27	3	1	1	8	#NULL!	0	0	0	0	66	6	6	3	2	#NULL!	1	803	#NULL!	5801	#NULL!	#NULL!	#NULL!	2726	#NULL!	#NULL!	#NULL!	2	2	0	3	2	#NULL!	#NULL!	#NULL!
00660003 03	2	ET7	66	3	3	66	1876750	8	2011	1340	40763	9	1983	1005	27	3	1	1	8	#NULL!	0	0	0	0	66	6	6	3	2	#NULL!	1	803	#NULL!	5801	#NULL!	#NULL!	#NULL!	2726	#NULL!	#NULL!	#NULL!	2	2	0	3	2	#NULL!	#NULL!	#NULL!
00660036 02	1	ET7	66	36	2	66	1876750	8	2011	1340	40763	2	1992	1106	19	1	1	1	8	#NULL!	0	0	0	0	66	6	6	3	2	#NULL!	1	805	#NULL!	5801	#NULL!	#NULL!	#NULL!	2726	#NULL!	#NULL!	#NULL!	2	2	0	3	2	#NULL!	#NULL!	#NULL!
00660045 02	1	ET7	66	45	2	66	1876750	8	2011	1340	40763	8	1982	992	29	3	1	1	8	#NULL!	0	0	0	0	66	6	6	3	2	#NULL!	1	803	#NULL!	5801	#NULL!	#NULL!	#NULL!	2726	#NULL!	#NULL!	#NULL!	2	2	0	3	2	#NULL!	#NULL!	#NULL!
00660054 02	1	ET7	66	54	2	66	1876750	8	2011	1340	40763	5	1990	1085	21	2	1	1	8	#NULL!	0	0	0	0	66	6	6	3	2	#NULL!	1	804	#NULL!	5801	#NULL!	#NULL!	#NULL!	2726	#NULL!	#NULL!	#NULL!	2	2	0	3	2	#NULL!	#NULL!	#NULL!
00660068 02	1	ET7	66	68	2	66	1876750	8	2011	1340	40763	4	1989	1072	22	2	1	1	8	#NULL!	0	0	0	0	66	6	6	3	2	#NULL!	1	803	#NULL!	5801	#NULL!	#NULL!	#NULL!	2726	#NULL!	#NULL!	#NULL!	2	2	0	3	2	#NULL!	#NULL!	#NULL!
00660086 02	1	ET7	66	86	2	66	1876750	8	2011	1340	40764	11	1984	1019	26	3	3	1	9	#NULL!	0	0	0	0	66	6	6	3	2	#NULL!	2	803	#NULL!	5801	#NULL!	#NULL!	#NULL!	2726	#NULL!	#NULL!	#NULL!	2	2	0	3	2	#NULL!	#NULL!	#NULL!
00660100 02	1	ET7	66	100	2	66	1876750	8	2011	1340	40764	8	1984	1016	27	3	1	1	9	#NULL!	0	0	0	0	66	6	6	3	2	#NULL!	1	803	#NULL!	5801	#NULL!	#NULL!	#NULL!	2726	#NULL!	#NULL!	#NULL!	2	2	0	3	2	#NULL!	#NULL!	#NULL!
00660105 02	1	ET7	66	105	2	66	1876750	8	2011	1340	40764	3	1987	1047	24	2	1	1	9	#NULL!	0	0	0	0	66	6	6	3	2	#NULL!	1	804	#NULL!	5801	#NULL!	#NULL!	#NULL!	2726	#NULL!	#NULL!	#NULL!	2	2	0	3	2	#NULL!	#NULL!	#NULL!
00660123 02	1	ET7	66	123	2	66	1876750	8	2011	1340	40764	11	1975	911	35	5	3	1	9	#NULL!	0	0	0	0	66	6	6	3	2	#NULL!	1	803	#NULL!	5801	#NULL!	#NULL!	#NULL!	2726	#NULL!	#NULL!	#NULL!	2	2	0	3	2	#NULL!	#NULL!	#NULL!
00660132 02	1	ET7	66	132	2	66	1876750	8	2011	1340	40764	5	1986	1037	25	3	1	1	9	#NULL!	0	0	0	0	66	6	6	3	2	#NULL!	1	5801	#NULL!	5801	#NULL!	#NULL!	#NULL!	2726	#NULL!	#NULL!	#NULL!	2	2	0	3	2	#NULL!	#NULL!	#NULL!
00660137 02	1	ET7	66	137	2	66	1876750	8	2011	1340	40764	3	1982	987	29	3	3	1	9	#NULL!	0	0	0	0	66	6	6	3	2	#NULL!	1	803	#NULL!	5801	#NULL!	#NULL!	#NULL!	2726	#NULL!	#NULL!	#NULL!	2	2	0	3	2	#NULL!	#NULL!	#NULL!
00670003 02	1	ET7	67	3	2	67	1836149	9	2011	1341	40789	3	1991	1095	20	2	1	1	3	#NULL!	0	0	0	0	67	6	6	3	2	#NULL!	1	803	#NULL!	5801	#NULL!	#NULL!	#NULL!	2134	#NULL!	#NULL!	#NULL!	2	2	0	3	2	#NULL!	#NULL!	#NULL!
00670023 02	1	ET7	67	23	2	67	1836149	9	2011	1341	40789	1	1971	853	40	6	3	1	3	#NULL!	0	0	0	0	67	6	6	3	2	#NULL!	2	803	#NULL!	5801	#NULL!	#NULL!	#NULL!	2134	#NULL!	#NULL!	#NULL!	2	2	0	3	2	#NULL!	#NULL!	#NULL!
00670037 02	1	ET7	67	37	2	67	1836149	9	2011	1341	40790	5	1981	977	30	4	3	1	4	#NULL!	0	0	0	0	67	6	6	3	2	#NULL!	1	5801	#NULL!	5801	#NULL!	#NULL!	#NULL!	2134	#NULL!	#NULL!	#NULL!	2	2	0	3	2	#NULL!	#NULL!	#NULL!
00670072 06	1	ET7	67	72	6	67	1836149	9	2011	1341	40789	1	1989	1069	22	2	1	1	3	#NULL!	0	0	0	0	67	6	6	3	2	#NULL!	1	5801	#NULL!	5801	#NULL!	#NULL!	#NULL!	2134	#NULL!	#NULL!	#NULL!	2	2	0	3	2	#NULL!	#NULL!	#NULL!
00670076 05	1	ET7	67	76	5	67	1836149	9	2011	1341	40789	12	1993	1128	17	1	1	1	3	#NULL!	0	0	0	0	67	6	6	3	2	#NULL!	2	803	#NULL!	5801	#NULL!	#NULL!	#NULL!	2134	#NULL!	#NULL!	#NULL!	2	2	0	3	2	#NULL!	#NULL!	#NULL!
00670101 02	1	ET7	67	101	2	67	1836149	9	2011	1341	40789	12	1990	1092	20	2	1	1	3	#NULL!	0	0	0	0	67	6	6	3	2	#NULL!	1	5801	#NULL!	5801	#NULL!	#NULL!	#NULL!	2134	#NULL!	#NULL!	#NULL!	2	2	0	3	2	#NULL!	#NULL!	#NULL!
00670115 02	1	ET7	67	115	2	67	1836149	9	2011	1341	40790	6	1986	1038	25	3	3	1	4	#NULL!	0	0	0	0	67	6	6	3	2	#NULL!	3	5801	#NULL!	5801	#NULL!	#NULL!	#NULL!	2134	#NULL!	#NULL!	#NULL!	2	2	0	3	2	#NULL!	#NULL!	#NULL!
00670125 02	1	ET7	67	125	2	67	1836149	9	2011	1341	40789	6	1985	1026	26	3	3	1	3	#NULL!	0	0	0	0	67	6	6	3	2	#NULL!	1	804	#NULL!	5801	#NULL!	#NULL!	#NULL!	2134	#NULL!	#NULL!	#NULL!	2	2	0	3	2	#NULL!	#NULL!	#NULL!
00670135 02	1	ET7	67	135	2	67	1836149	9	2011	1341	40789	5	1984	1013	27	3	3	1	3	#NULL!	0	0	0	0	67	6	6	3	2	#NULL!	1	803	#NULL!	5801	#NULL!	#NULL!	#NULL!	2134	#NULL!	#NULL!	#NULL!	2	2	0	3	2	#NULL!	#NULL!	#NULL!
00670140 02	1	ET7	67	140	2	67	1836149	9	2011	1341	40789	3	1984	1011	27	3	1	1	3	#NULL!	0	0	0	0	67	6	6	3	2	#NULL!	1	804	#NULL!	5801	#NULL!	#NULL!	#NULL!	2134	#NULL!	#NULL!	#NULL!	2	2	0	3	2	#NULL!	#NULL!	#NULL!
00670140 02	2	ET7	67	140	2	67	1836149	9	2011	1341	40789	3	1984	1011	27	3	1	1	3	#NULL!	0	0	0	0	67	6	6	3	2	#NULL!	1	804	#NULL!	5801	#NULL!	#NULL!	#NULL!	2134	#NULL!	#NULL!	#NULL!	2	2	0	3	2	#NULL!	#NULL!	#NULL!
00670145 02	1	ET7	67	145	2	67	1836149	9	2011	1341	40789	4	1988	1060	23	2	1	1	3	#NULL!	0	0	0	0	67	6	6	3	2	#NULL!	1	5801	#NULL!	5801	#NULL!	#NULL!	#NULL!	2134	#NULL!	#NULL!	#NULL!	2	2	1	3	2	#NULL!	#NULL!	#NULL!
00680002 02	1	ET7	68	2	2	68	2539732	8	2011	1340	40778	3	1979	951	32	4	3	1	23	#NULL!	0	0	0	0	68	6	6	3	2	#NULL!	2	803	#NULL!	5801	#NULL!	#NULL!	#NULL!	1653	#NULL!	#NULL!	#NULL!	2	2	0	3	2	#NULL!	#NULL!	#NULL!
00680019 02	1	ET7	68	19	2	68	2539732	8	2011	1340	40777	5	1986	1037	25	3	3	1	22	#NULL!	0	0	0	0	68	6	6	3	2	#NULL!	1	5801	#NULL!	5801	#NULL!	#NULL!	#NULL!	1653	#NULL!	#NULL!	#NULL!	2	2	0	3	2	#NULL!	#NULL!	#NULL!
00680025 02	1	ET7	68	25	2	68	2539732	8	2011	1340	40777	2	1971	854	40	6	1	1	22	#NULL!	0	0	0	0	68	6	6	3	2	#NULL!	1	803	#NULL!	5801	#NULL!	#NULL!	#NULL!	1653	#NULL!	#NULL!	#NULL!	2	2	0	3	2	#NULL!	#NULL!	#NULL!
00680030 02	1	ET7	68	30	2	68	2539732	8	2011	1340	40777	2	1966	794	45	7	1	1	22	#NULL!	0	0	0	0	68	6	6	3	2	#NULL!	1	804	#NULL!	5801	#NULL!	#NULL!	#NULL!	1653	#NULL!	#NULL!	#NULL!	2	2	0	3	2	#NULL!	#NULL!	#NULL!
00680030 02	2	ET7	68	30	2	68	2539732	8	2011	1340	40777	2	1966	794	45	7	1	1	22	#NULL!	0	0	0	0	68	6	6	3	2	#NULL!	1	804	#NULL!	5801	#NULL!	#NULL!	#NULL!	1653	#NULL!	#NULL!	#NULL!	2	2	0	3	2	#NULL!	#NULL!	#NULL!
00680058 01	1	ET7	68	58	1	68	2539732	8	2011	1340	40778	3	1987	1047	24	2	1	1	23	#NULL!	0	0	0	0	68	6	6	3	2	#NULL!	2	805	#NULL!	5801	#NULL!	#NULL!	#NULL!	1653	#NULL!	#NULL!	#NULL!	2	2	0	3	2	#NULL!	#NULL!	#NULL!
00680074 02	1	ET7	68	74	2	68	2539732	8	2011	1340	40778	3	1981	975	30	4	1	1	23	#NULL!	0	0	0	0	68	6	6	3	2	#NULL!	3	804	#NULL!	5801	#NULL!	#NULL!	#NULL!	1653	#NULL!	#NULL!	#NULL!	2	2	0	3	2	#NULL!	#NULL!	#NULL!
00680074 02	2	ET7	68	74	2	68	2539732	8	2011	1340	40778	3	1981	975	30	4	1	1	23	#NULL!	0	0	0	0	68	6	6	3	2	#NULL!	3	804	#NULL!	5801	#NULL!	#NULL!	#NULL!	1653	#NULL!	#NULL!	#NULL!	2	2	0	3	2	#NULL!	#NULL!	#NULL!
00680102 02	1	ET7	68	102	2	68	2539732	8	2011	1340	40778	6	1975	906	36	5	3	1	23	#NULL!	0	0	0	0	68	6	6	3	2	#NULL!	1	803	#NULL!	5801	#NULL!	#NULL!	#NULL!	1653	#NULL!	#NULL!	#NULL!	2	2	0	3	2	#NULL!	#NULL!	#NULL!
00680124 02	1	ET7	68	124	2	68	2539732	8	2011	1340	40778	5	1983	1001	28	3	1	1	23	#NULL!	0	0	0	0	68	6	6	3	2	#NULL!	1	804	#NULL!	5801	#NULL!	#NULL!	#NULL!	1653	#NULL!	#NULL!	#NULL!	2	2	0	3	2	#NULL!	#NULL!	#NULL!
00680124 02	2	ET7	68	124	2	68	2539732	8	2011	1340	40778	5	1983	1001	28	3	1	1	23	#NULL!	0	0	0	0	68	6	6	3	2	#NULL!	1	804	#NULL!	5801	#NULL!	#NULL!	#NULL!	1653	#NULL!	#NULL!	#NULL!	2	2	0	3	2	#NULL!	#NULL!	#NULL!
00680130 02	1	ET7	68	130	2	68	2539732	8	2011	1340	40778	9	1985	1029	25	3	1	1	23	#NULL!	0	0	0	0	68	6	6	3	2	#NULL!	1	5801	#NULL!	5801	#NULL!	#NULL!	#NULL!	1653	#NULL!	#NULL!	#NULL!	2	2	0	3	2	#NULL!	#NULL!	#NULL!
00680146 02	1	ET7	68	146	2	68	2539732	8	2011	1340	40778	1	1981	973	30	4	3	1	23	#NULL!	0	0	0	0	68	6	6	3	2	#NULL!	2	5801	#NULL!	5801	#NULL!	#NULL!	#NULL!	1653	#NULL!	#NULL!	#NULL!	2	2	0	3	2	#NULL!	#NULL!	#NULL!
00680157 02	1	ET7	68	157	2	68	2539732	8	2011	1340	40778	7	1979	955	32	4	1	1	23	#NULL!	0	0	0	0	68	6	6	3	2	#NULL!	2	804	#NULL!	5801	#NULL!	#NULL!	#NULL!	1653	#NULL!	#NULL!	#NULL!	2	2	0	3	2	#NULL!	#NULL!	#NULL!
00680157 02	2	ET7	68	157	2	68	2539732	8	2011	1340	40778	7	1979	955	32	4	1	1	23	#NULL!	0	0	0	0	68	6	6	3	2	#NULL!	2	804	#NULL!	5801	#NULL!	#NULL!	#NULL!	1653	#NULL!	#NULL!	#NULL!	2	2	0	3	2	#NULL!	#NULL!	#NULL!
00690002 02	1	ET7	69	2	2	69	1644464	8	2011	1340	40784	5	1972	869	39	5	1	1	29	#NULL!	0	0	0	0	69	6	6	3	2	#NULL!	1	803	#NULL!	5801	#NULL!	#NULL!	#NULL!	2421	#NULL!	#NULL!	#NULL!	2	2	0	3	2	#NULL!	#NULL!	#NULL!
00690094 02	1	ET7	69	94	2	69	1644464	8	2011	1340	40785	8	1989	1076	22	2	1	1	30	#NULL!	0	0	0	0	69	6	6	3	2	#NULL!	1	804	#NULL!	5801	#NULL!	#NULL!	#NULL!	2421	#NULL!	#NULL!	#NULL!	2	2	0	3	2	#NULL!	#NULL!	#NULL!
00700004 02	1	ET7	70	4	2	70	1173482	8	2011	1340	40783	4	1978	940	33	4	1	1	28	#NULL!	0	0	0	0	70	6	6	3	2	#NULL!	1	704	#NULL!	701	#NULL!	#NULL!	#NULL!	2770	#NULL!	#NULL!	#NULL!	2	2	0	3	2	#NULL!	#NULL!	#NULL!
00700008 01	1	ET7	70	8	1	70	1173482	8	2011	1340	40783	3	1973	879	38	5	1	1	28	#NULL!	0	0	0	0	70	6	6	3	2	#NULL!	2	704	#NULL!	701	#NULL!	#NULL!	#NULL!	2770	#NULL!	#NULL!	#NULL!	2	2	0	3	2	#NULL!	#NULL!	#NULL!
00700008 01	2	ET7	70	8	1	70	1173482	8	2011	1340	40783	3	1973	879	38	5	1	1	28	#NULL!	0	0	0	0	70	6	6	3	2	#NULL!	2	704	#NULL!	701	#NULL!	#NULL!	#NULL!	2770	#NULL!	#NULL!	#NULL!	2	2	0	3	2	#NULL!	#NULL!	#NULL!
00700018 02	1	ET7	70	18	2	70	1173482	8	2011	1340	40784	7	1973	883	38	5	1	1	29	#NULL!	0	0	0	0	70	6	6	3	2	#NULL!	1	704	#NULL!	701	#NULL!	#NULL!	#NULL!	2770	#NULL!	#NULL!	#NULL!	2	2	0	3	2	#NULL!	#NULL!	#NULL!
00700020 02	1	ET7	70	20	2	70	1173482	8	2011	1340	40784	7	1991	1099	20	2	1	1	29	#NULL!	0	0	0	0	70	6	6	3	2	#NULL!	2	701	#NULL!	701	#NULL!	#NULL!	#NULL!	2770	#NULL!	#NULL!	#NULL!	2	2	0	3	2	#NULL!	#NULL!	#NULL!
00700027 02	1	ET7	70	27	2	70	1173482	8	2011	1340	40783	5	1989	1073	22	2	3	1	28	#NULL!	0	0	0	0	70	6	6	3	2	#NULL!	1	701	#NULL!	701	#NULL!	#NULL!	#NULL!	2770	#NULL!	#NULL!	#NULL!	2	2	0	3	2	#NULL!	#NULL!	#NULL!
00700029 02	1	ET7	70	29	2	70	1173482	8	2011	1340	40783	4	1976	916	35	5	3	1	28	#NULL!	0	0	0	0	70	6	6	3	2	#NULL!	3	701	#NULL!	701	#NULL!	#NULL!	#NULL!	2770	#NULL!	#NULL!	#NULL!	2	2	0	3	2	#NULL!	#NULL!	#NULL!
00700031 02	1	ET7	70	31	2	70	1173482	8	2011	1340	40784	1	1973	877	38	5	3	1	29	#NULL!	0	0	0	0	70	6	6	3	2	#NULL!	4	701	#NULL!	701	#NULL!	#NULL!	#NULL!	2770	#NULL!	#NULL!	#NULL!	2	2	0	3	2	#NULL!	#NULL!	#NULL!
00700031 02	2	ET7	70	31	2	70	1173482	8	2011	1340	40784	1	1973	877	38	5	3	1	29	#NULL!	0	0	0	0	70	6	6	3	2	#NULL!	4	701	#NULL!	701	#NULL!	#NULL!	#NULL!	2770	#NULL!	#NULL!	#NULL!	2	2	0	3	2	#NULL!	#NULL!	#NULL!
00700040 02	1	ET7	70	40	2	70	1173482	8	2011	1340	40783	4	1973	880	38	5	1	1	28	#NULL!	0	0	0	0	70	6	6	3	2	#NULL!	2	706	#NULL!	701	#NULL!	#NULL!	#NULL!	2770	#NULL!	#NULL!	#NULL!	2	2	0	3	2	#NULL!	#NULL!	#NULL!
00700045 02	1	ET7	70	45	2	70	1173482	8	2011	1340	40783	2	1981	974	30	4	1	1	28	#NULL!	0	0	0	0	70	6	6	3	2	#NULL!	1	706	#NULL!	701	#NULL!	#NULL!	#NULL!	2770	#NULL!	#NULL!	#NULL!	2	2	0	3	2	#NULL!	#NULL!	#NULL!
00700047 02	1	ET7	70	47	2	70	1173482	8	2011	1340	40784	6	1990	1086	21	2	1	1	29	#NULL!	0	0	0	0	70	6	6	3	2	#NULL!	1	706	#NULL!	701	#NULL!	#NULL!	#NULL!	2770	#NULL!	#NULL!	#NULL!	2	2	0	3	2	#NULL!	#NULL!	#NULL!
00700066 02	1	ET7	70	66	2	70	1173482	8	2011	1340	40784	4	1976	916	35	5	3	1	29	#NULL!	0	0	0	0	70	6	6	3	2	#NULL!	1	703	#NULL!	701	#NULL!	#NULL!	#NULL!	2770	#NULL!	#NULL!	#NULL!	2	2	0	3	2	#NULL!	#NULL!	#NULL!
00700068 03	1	ET7	70	68	3	70	1173482	8	2011	1340	40784	5	1983	1001	28	3	3	1	29	#NULL!	0	0	0	0	70	6	6	3	2	#NULL!	1	703	#NULL!	701	#NULL!	#NULL!	#NULL!	2770	#NULL!	#NULL!	#NULL!	2	2	0	3	2	#NULL!	#NULL!	#NULL!
00710003 02	1	ET7	71	3	2	71	1573672	9	2011	1341	40788	1	1976	913	35	5	1	1	2	#NULL!	0	0	0	0	71	6	6	3	2	#NULL!	1	704	#NULL!	701	#NULL!	#NULL!	#NULL!	2937	#NULL!	#NULL!	#NULL!	2	2	0	3	2	#NULL!	#NULL!	#NULL!
00710012 02	1	ET7	71	12	2	71	1573672	9	2011	1341	40789	7	1962	751	49	7	1	1	3	#NULL!	0	0	0	0	71	6	6	3	2	#NULL!	2	704	#NULL!	701	#NULL!	#NULL!	#NULL!	2937	#NULL!	#NULL!	#NULL!	2	2	0	3	2	#NULL!	#NULL!	#NULL!
00710015 02	1	ET7	71	15	2	71	1573672	9	2011	1341	40788	4	1981	976	30	4	1	1	2	#NULL!	0	0	0	0	71	6	6	3	2	#NULL!	2	704	#NULL!	701	#NULL!	#NULL!	#NULL!	2937	#NULL!	#NULL!	#NULL!	2	2	0	3	2	#NULL!	#NULL!	#NULL!
00710015 02	2	ET7	71	15	2	71	1573672	9	2011	1341	40788	4	1981	976	30	4	1	1	2	#NULL!	0	0	0	0	71	6	6	3	2	#NULL!	2	704	#NULL!	701	#NULL!	#NULL!	#NULL!	2937	#NULL!	#NULL!	#NULL!	2	2	0	3	2	#NULL!	#NULL!	#NULL!
00710015 02	3	ET7	71	15	2	71	1573672	9	2011	1341	40788	4	1981	976	30	4	1	1	2	#NULL!	0	0	0	0	71	6	6	3	2	#NULL!	2	704	#NULL!	701	#NULL!	#NULL!	#NULL!	2937	#NULL!	#NULL!	#NULL!	2	2	0	3	2	#NULL!	#NULL!	#NULL!
00710024 02	1	ET7	71	24	2	71	1573672	9	2011	1341	40789	8	1987	1052	24	2	1	1	3	#NULL!	0	0	0	0	71	6	6	3	2	#NULL!	2	704	#NULL!	701	#NULL!	#NULL!	#NULL!	2937	#NULL!	#NULL!	#NULL!	2	2	0	3	2	#NULL!	#NULL!	#NULL!
00710024 02	2	ET7	71	24	2	71	1573672	9	2011	1341	40789	8	1987	1052	24	2	1	1	3	#NULL!	0	0	0	0	71	6	6	3	2	#NULL!	2	704	#NULL!	701	#NULL!	#NULL!	#NULL!	2937	#NULL!	#NULL!	#NULL!	2	2	0	3	2	#NULL!	#NULL!	#NULL!
00710027 02	1	ET7	71	27	2	71	1573672	9	2011	1341	40789	9	1983	1005	28	3	1	1	3	#NULL!	0	0	0	0	71	6	6	3	2	#NULL!	2	701	#NULL!	701	#NULL!	#NULL!	#NULL!	2937	#NULL!	#NULL!	#NULL!	2	2	0	3	2	#NULL!	#NULL!	#NULL!
00710027 02	2	ET7	71	27	2	71	1573672	9	2011	1341	40789	9	1983	1005	28	3	1	1	3	#NULL!	0	0	0	0	71	6	6	3	2	#NULL!	2	701	#NULL!	701	#NULL!	#NULL!	#NULL!	2937	#NULL!	#NULL!	#NULL!	2	2	0	3	2	#NULL!	#NULL!	#NULL!
00710030 02	1	ET7	71	30	2	71	1573672	9	2011	1341	40789	5	1973	881	38	5	3	1	3	#NULL!	0	0	0	0	71	6	6	3	2	#NULL!	2	701	#NULL!	701	#NULL!	#NULL!	#NULL!	2937	#NULL!	#NULL!	#NULL!	2	2	0	3	2	#NULL!	#NULL!	#NULL!
00710054 02	1	ET7	71	54	2	71	1573672	9	2011	1341	40789	10	1965	790	45	7	1	1	3	#NULL!	0	0	0	0	71	6	6	3	2	#NULL!	1	706	#NULL!	701	#NULL!	#NULL!	#NULL!	2937	#NULL!	#NULL!	#NULL!	2	2	0	3	2	#NULL!	#NULL!	#NULL!
00710063 02	1	ET7	71	63	2	71	1573672	9	2011	1341	40790	3	1976	915	35	5	1	1	4	#NULL!	0	0	0	0	71	6	6	3	2	#NULL!	1	706	#NULL!	701	#NULL!	#NULL!	#NULL!	2937	#NULL!	#NULL!	#NULL!	2	2	0	3	2	#NULL!	#NULL!	#NULL!
00710078 02	1	ET7	71	78	2	71	1573672	9	2011	1341	40789	10	1985	1030	25	3	1	1	3	#NULL!	0	0	0	0	71	6	6	3	2	#NULL!	1	703	#NULL!	701	#NULL!	#NULL!	#NULL!	2937	#NULL!	#NULL!	#NULL!	2	2	0	3	2	#NULL!	#NULL!	#NULL!
00710081 02	1	ET7	71	81	2	71	1573672	9	2011	1341	40790	7	1990	1087	21	2	1	1	4	#NULL!	0	0	0	0	71	6	6	3	2	#NULL!	1	703	#NULL!	701	#NULL!	#NULL!	#NULL!	2937	#NULL!	#NULL!	#NULL!	2	2	0	3	2	#NULL!	#NULL!	#NULL!
00710084 02	1	ET7	71	84	2	71	1573672	9	2011	1341	40789	7	1981	979	30	4	3	1	3	#NULL!	0	0	0	0	71	6	6	3	2	#NULL!	1	703	#NULL!	701	#NULL!	#NULL!	#NULL!	2937	#NULL!	#NULL!	#NULL!	2	2	0	3	2	#NULL!	#NULL!	#NULL!
00710090 02	1	ET7	71	90	2	71	1573672	9	2011	1341	40789	3	1975	903	36	5	1	1	3	#NULL!	0	0	0	0	71	6	6	3	2	#NULL!	1	703	#NULL!	701	#NULL!	#NULL!	#NULL!	2937	#NULL!	#NULL!	#NULL!	2	2	0	3	2	#NULL!	#NULL!	#NULL!
00710090 02	2	ET7	71	90	2	71	1573672	9	2011	1341	40789	3	1975	903	36	5	1	1	3	#NULL!	0	0	0	0	71	6	6	3	2	#NULL!	1	703	#NULL!	701	#NULL!	#NULL!	#NULL!	2937	#NULL!	#NULL!	#NULL!	2	2	0	3	2	#NULL!	#NULL!	#NULL!
00720014 08	1	ET7	72	14	8	72	1244024	8	2011	1340	40778	3	1981	975	30	4	1	1	23	#NULL!	0	0	0	0	72	6	6	3	2	#NULL!	2	701	#NULL!	701	#NULL!	#NULL!	#NULL!	2575	#NULL!	#NULL!	#NULL!	2	2	0	3	2	#NULL!	#NULL!	#NULL!
00720014 10	1	ET7	72	14	10	72	1244024	8	2011	1340	40778	2	1982	986	29	3	3	1	23	#NULL!	0	0	0	0	72	6	6	3	2	#NULL!	5	701	#NULL!	701	#NULL!	#NULL!	#NULL!	2575	#NULL!	#NULL!	#NULL!	2	2	0	3	2	#NULL!	#NULL!	#NULL!
00720035 02	1	ET7	72	35	2	72	1244024	8	2011	1340	40778	10	1968	826	42	6	1	1	23	#NULL!	0	0	0	0	72	6	6	3	2	#NULL!	1	706	#NULL!	701	#NULL!	#NULL!	#NULL!	2575	#NULL!	#NULL!	#NULL!	2	2	0	3	2	#NULL!	#NULL!	#NULL!
00720063 02	1	ET7	72	63	2	72	1244024	8	2011	1340	40778	3	1982	987	29	3	3	1	23	#NULL!	0	0	0	0	72	6	6	3	2	#NULL!	1	703	#NULL!	701	#NULL!	#NULL!	#NULL!	2575	#NULL!	#NULL!	#NULL!	2	2	0	3	2	#NULL!	#NULL!	#NULL!
00720070 02	1	ET7	72	70	2	72	1244024	8	2011	1340	40777	5	1981	977	30	4	3	1	22	#NULL!	0	0	0	0	72	6	6	3	2	#NULL!	1	703	#NULL!	701	#NULL!	#NULL!	#NULL!	2575	#NULL!	#NULL!	#NULL!	2	2	0	3	2	#NULL!	#NULL!	#NULL!
00720070 02	2	ET7	72	70	2	72	1244024	8	2011	1340	40777	5	1981	977	30	4	3	1	22	#NULL!	0	0	0	0	72	6	6	3	2	#NULL!	1	703	#NULL!	701	#NULL!	#NULL!	#NULL!	2575	#NULL!	#NULL!	#NULL!	2	2	0	3	2	#NULL!	#NULL!	#NULL!
00720073 02	1	ET7	72	73	2	72	1244024	8	2011	1340	40777	6	1973	882	38	5	1	1	22	#NULL!	0	0	0	0	72	6	6	3	2	#NULL!	1	704	#NULL!	701	#NULL!	#NULL!	#NULL!	2575	#NULL!	#NULL!	#NULL!	2	2	0	3	2	#NULL!	#NULL!	#NULL!
00720073 02	2	ET7	72	73	2	72	1244024	8	2011	1340	40777	6	1973	882	38	5	1	1	22	#NULL!	0	0	0	0	72	6	6	3	2	#NULL!	1	704	#NULL!	701	#NULL!	#NULL!	#NULL!	2575	#NULL!	#NULL!	#NULL!	2	2	0	3	2	#NULL!	#NULL!	#NULL!
00720080 02	1	ET7	72	80	2	72	1244024	8	2011	1340	40777	2	1963	758	48	7	1	1	22	#NULL!	0	0	0	0	72	6	6	3	2	#NULL!	1	704	#NULL!	701	#NULL!	#NULL!	#NULL!	2575	#NULL!	#NULL!	#NULL!	2	2	0	3	2	#NULL!	#NULL!	#NULL!
00720080 02	2	ET7	72	80	2	72	1244024	8	2011	1340	40777	2	1963	758	48	7	1	1	22	#NULL!	0	0	0	0	72	6	6	3	2	#NULL!	1	704	#NULL!	701	#NULL!	#NULL!	#NULL!	2575	#NULL!	#NULL!	#NULL!	2	2	0	3	2	#NULL!	#NULL!	#NULL!
00720084 02	1	ET7	72	84	2	72	1244024	8	2011	1340	40778	5	1981	977	30	4	1	1	23	#NULL!	0	0	0	0	72	6	6	3	2	#NULL!	1	704	#NULL!	701	#NULL!	#NULL!	#NULL!	2575	#NULL!	#NULL!	#NULL!	2	2	0	3	2	#NULL!	#NULL!	#NULL!
00720091 02	1	ET7	72	91	2	72	1244024	8	2011	1340	40778	3	1975	903	36	5	1	1	23	#NULL!	0	0	0	0	72	6	6	3	2	#NULL!	1	704	#NULL!	701	#NULL!	#NULL!	#NULL!	2575	#NULL!	#NULL!	#NULL!	2	2	0	3	2	#NULL!	#NULL!	#NULL!
00720098 02	1	ET7	72	98	2	72	1244024	8	2011	1340	40778	3	1976	915	35	5	1	1	23	#NULL!	0	0	0	0	72	6	6	3	2	#NULL!	1	704	#NULL!	701	#NULL!	#NULL!	#NULL!	2575	#NULL!	#NULL!	#NULL!	2	2	0	3	2	#NULL!	#NULL!	#NULL!
00720105 02	1	ET7	72	105	2	72	1244024	8	2011	1340	40779	2	1971	854	40	6	1	1	24	#NULL!	0	0	0	0	72	6	6	3	2	#NULL!	3	704	#NULL!	701	#NULL!	#NULL!	#NULL!	2575	#NULL!	#NULL!	#NULL!	2	2	0	3	2	#NULL!	#NULL!	#NULL!
00720105 02	2	ET7	72	105	2	72	1244024	8	2011	1340	40779	2	1971	854	40	6	1	1	24	#NULL!	0	0	0	0	72	6	6	3	2	#NULL!	3	704	#NULL!	701	#NULL!	#NULL!	#NULL!	2575	#NULL!	#NULL!	#NULL!	2	2	0	3	2	#NULL!	#NULL!	#NULL!
00730003 02	1	ET7	73	3	2	73	1544240	9	2011	1341	40791	8	1973	884	38	5	1	1	5	#NULL!	0	0	0	0	73	6	6	3	2	#NULL!	1	704	#NULL!	701	#NULL!	#NULL!	#NULL!	2446	#NULL!	#NULL!	#NULL!	2	2	0	3	2	#NULL!	#NULL!	#NULL!
00730007 02	1	ET7	73	7	2	73	1544240	9	2011	1341	40791	8	1981	980	30	4	1	1	5	#NULL!	0	0	0	0	73	6	6	3	2	#NULL!	1	704	#NULL!	701	#NULL!	#NULL!	#NULL!	2446	#NULL!	#NULL!	#NULL!	2	2	0	3	2	#NULL!	#NULL!	#NULL!
00730032 02	1	ET7	73	32	2	73	1544240	9	2011	1341	40791	4	1989	1072	22	2	1	1	5	#NULL!	0	0	0	0	73	6	6	3	2	#NULL!	1	706	#NULL!	701	#NULL!	#NULL!	#NULL!	2446	#NULL!	#NULL!	#NULL!	2	2	1	3	2	#NULL!	#NULL!	#NULL!
00730049 01	1	ET7	73	49	1	73	1544240	9	2011	1341	40794	4	1975	904	36	5	3	1	8	#NULL!	0	0	0	0	73	6	6	3	2	#NULL!	1	701	#NULL!	701	#NULL!	#NULL!	#NULL!	2446	#NULL!	#NULL!	#NULL!	2	2	0	3	2	#NULL!	#NULL!	#NULL!
00730053 02	1	ET7	73	53	2	73	1544240	9	2011	1341	40791	6	1987	1050	24	2	3	1	5	#NULL!	0	0	0	0	73	6	6	3	2	#NULL!	2	701	#NULL!	701	#NULL!	#NULL!	#NULL!	2446	#NULL!	#NULL!	#NULL!	2	2	0	3	2	#NULL!	#NULL!	#NULL!
00730074 03	1	ET7	73	74	3	73	1544240	9	2011	1341	40791	10	1980	970	30	4	1	1	5	#NULL!	0	0	0	0	73	6	6	3	2	#NULL!	1	701	#NULL!	701	#NULL!	#NULL!	#NULL!	2446	#NULL!	#NULL!	#NULL!	2	2	0	3	2	#NULL!	#NULL!	#NULL!
00730078 02	1	ET7	73	78	2	73	1544240	9	2011	1341	40791	8	1986	1040	25	3	1	1	5	#NULL!	0	0	0	0	73	6	6	3	2	#NULL!	1	703	#NULL!	701	#NULL!	#NULL!	#NULL!	2446	#NULL!	#NULL!	#NULL!	2	2	0	3	2	#NULL!	#NULL!	#NULL!
00730081 04	1	ET7	73	81	4	73	1544240	9	2011	1341	40791	3	1979	951	32	4	1	1	5	#NULL!	0	0	0	0	73	6	6	3	2	#NULL!	1	703	#NULL!	701	#NULL!	#NULL!	#NULL!	2446	#NULL!	#NULL!	#NULL!	2	2	0	3	2	#NULL!	#NULL!	#NULL!
00730095 03	1	ET7	73	95	3	73	1544240	9	2011	1341	40792	6	1983	1002	28	3	1	1	6	#NULL!	0	0	0	0	73	6	6	3	2	#NULL!	5	703	#NULL!	701	#NULL!	#NULL!	#NULL!	2446	#NULL!	#NULL!	#NULL!	2	2	0	3	2	#NULL!	#NULL!	#NULL!
00730106 02	1	ET7	73	106	2	73	1544240	9	2011	1341	40791	1	1966	793	45	7	1	1	5	#NULL!	0	0	0	0	73	6	6	3	2	#NULL!	5	703	#NULL!	701	#NULL!	#NULL!	#NULL!	2446	#NULL!	#NULL!	#NULL!	2	2	0	3	2	#NULL!	#NULL!	#NULL!
00740017 01	1	ET7	74	17	1	74	1802953	7	2011	1339	40749	4	1976	916	35	5	1	1	25	#NULL!	0	0	0	0	74	6	6	3	2	#NULL!	1	704	#NULL!	701	#NULL!	#NULL!	#NULL!	1819	#NULL!	#NULL!	#NULL!	2	2	0	3	2	#NULL!	#NULL!	#NULL!
00740021 02	1	ET7	74	21	2	74	1802953	7	2011	1339	40748	7	1966	799	45	7	3	1	24	#NULL!	0	0	0	0	74	6	6	3	2	#NULL!	2	704	#NULL!	701	#NULL!	#NULL!	#NULL!	1819	#NULL!	#NULL!	#NULL!	2	2	0	3	2	#NULL!	#NULL!	#NULL!
00740028 02	1	ET7	74	28	2	74	1802953	7	2011	1339	40749	6	1987	1050	24	2	3	1	25	#NULL!	0	0	0	0	74	6	6	3	2	#NULL!	1	704	#NULL!	701	#NULL!	#NULL!	#NULL!	1819	#NULL!	#NULL!	#NULL!	2	2	0	3	2	#NULL!	#NULL!	#NULL!
00740032 02	1	ET7	74	32	2	74	1802953	7	2011	1339	40750	6	1979	954	32	4	1	1	26	#NULL!	0	0	0	0	74	6	6	3	2	#NULL!	1	704	#NULL!	701	#NULL!	#NULL!	#NULL!	1819	#NULL!	#NULL!	#NULL!	2	2	0	3	2	#NULL!	#NULL!	#NULL!
00740036 02	1	ET7	74	36	2	74	1802953	7	2011	1339	40749	7	1977	931	34	4	3	1	25	#NULL!	0	0	0	0	74	6	6	3	2	#NULL!	2	703	#NULL!	701	#NULL!	#NULL!	#NULL!	1819	#NULL!	#NULL!	#NULL!	2	2	0	3	2	#NULL!	#NULL!	#NULL!
00740051 02	1	ET7	74	51	2	74	1802953	7	2011	1339	40750	7	1976	919	35	5	1	1	26	#NULL!	0	0	0	0	74	6	6	3	2	#NULL!	4	703	#NULL!	701	#NULL!	#NULL!	#NULL!	1819	#NULL!	#NULL!	#NULL!	2	2	0	3	2	#NULL!	#NULL!	#NULL!
00740054 02	1	ET7	74	54	2	74	1802953	7	2011	1339	40750	7	1986	1039	25	3	1	1	26	#NULL!	0	0	0	0	74	6	6	3	2	#NULL!	1	703	#NULL!	701	#NULL!	#NULL!	#NULL!	1819	#NULL!	#NULL!	#NULL!	2	2	0	3	2	#NULL!	#NULL!	#NULL!
00740065 02	1	ET7	74	65	2	74	1802953	7	2011	1339	40749	1	1986	1033	25	3	3	1	25	#NULL!	0	0	0	0	74	6	6	3	2	#NULL!	1	703	#NULL!	701	#NULL!	#NULL!	#NULL!	1819	#NULL!	#NULL!	#NULL!	2	2	0	3	2	#NULL!	#NULL!	#NULL!
00740069 02	1	ET7	74	69	2	74	1802953	7	2011	1339	40749	2	1976	914	35	5	1	1	25	#NULL!	0	0	0	0	74	6	6	3	2	#NULL!	1	706	#NULL!	701	#NULL!	#NULL!	#NULL!	1819	#NULL!	#NULL!	#NULL!	2	2	0	3	2	#NULL!	#NULL!	#NULL!
00740080 02	1	ET7	74	80	2	74	1802953	7	2011	1339	40750	3	1986	1035	25	3	1	1	26	#NULL!	0	0	0	0	74	6	6	3	2	#NULL!	2	704	#NULL!	701	#NULL!	#NULL!	#NULL!	1819	#NULL!	#NULL!	#NULL!	2	2	0	3	2	#NULL!	#NULL!	#NULL!
00740099 02	1	ET7	74	99	2	74	1802953	7	2011	1339	40748	2	1971	854	40	6	1	1	24	#NULL!	0	0	0	0	74	6	6	3	2	#NULL!	1	706	#NULL!	701	#NULL!	#NULL!	#NULL!	1819	#NULL!	#NULL!	#NULL!	2	2	0	3	2	#NULL!	#NULL!	#NULL!
00740099 02	2	ET7	74	99	2	74	1802953	7	2011	1339	40748	2	1971	854	40	6	1	1	24	#NULL!	0	0	0	0	74	6	6	3	2	#NULL!	1	706	#NULL!	701	#NULL!	#NULL!	#NULL!	1819	#NULL!	#NULL!	#NULL!	2	2	0	3	2	#NULL!	#NULL!	#NULL!
00740102 02	1	ET7	74	102	2	74	1802953	7	2011	1339	40749	4	1976	916	35	5	3	1	25	#NULL!	0	0	0	0	74	6	6	3	2	#NULL!	1	701	#NULL!	701	#NULL!	#NULL!	#NULL!	1819	#NULL!	#NULL!	#NULL!	2	2	0	3	2	#NULL!	#NULL!	#NULL!
00740106 02	1	ET7	74	106	2	74	1802953	7	2011	1339	40749	5	1981	977	30	4	3	1	25	#NULL!	0	0	0	0	74	6	6	3	2	#NULL!	1	701	#NULL!	701	#NULL!	#NULL!	#NULL!	1819	#NULL!	#NULL!	#NULL!	2	2	0	3	2	#NULL!	#NULL!	#NULL!
00750002 02	1	ET7	75	2	2	75	1703494	7	2011	1339	40744	5	1991	1097	20	2	1	1	20	#NULL!	0	0	0	0	75	6	6	3	2	#NULL!	2	704	#NULL!	701	#NULL!	#NULL!	#NULL!	1872	#NULL!	#NULL!	#NULL!	2	2	0	3	2	#NULL!	#NULL!	#NULL!
00750011 02	1	ET7	75	11	2	75	1703494	7	2011	1339	40744	4	1983	1000	28	3	3	1	20	#NULL!	0	0	0	0	75	6	6	3	2	#NULL!	1	704	#NULL!	701	#NULL!	#NULL!	#NULL!	1872	#NULL!	#NULL!	#NULL!	2	2	0	3	2	#NULL!	#NULL!	#NULL!
00750015 02	1	ET7	75	15	2	75	1703494	7	2011	1339	40744	6	1989	1074	22	2	1	1	20	#NULL!	0	0	0	0	75	6	6	3	2	#NULL!	1	704	#NULL!	701	#NULL!	#NULL!	#NULL!	1872	#NULL!	#NULL!	#NULL!	2	2	0	3	2	#NULL!	#NULL!	#NULL!
00750024 02	1	ET7	75	24	2	75	1703494	7	2011	1339	40744	2	1982	986	29	3	3	1	20	#NULL!	0	0	0	0	75	6	6	3	2	#NULL!	1	703	#NULL!	701	#NULL!	#NULL!	#NULL!	1872	#NULL!	#NULL!	#NULL!	2	2	0	3	2	#NULL!	#NULL!	#NULL!
00750024 02	2	ET7	75	24	2	75	1703494	7	2011	1339	40744	2	1982	986	29	3	3	1	20	#NULL!	0	0	0	0	75	6	6	3	2	#NULL!	1	703	#NULL!	701	#NULL!	#NULL!	#NULL!	1872	#NULL!	#NULL!	#NULL!	2	2	0	3	2	#NULL!	#NULL!	#NULL!
00750028 03	1	ET7	75	28	3	75	1703494	7	2011	1339	40744	5	1983	1001	28	3	1	1	20	#NULL!	0	0	0	0	75	6	6	3	2	#NULL!	2	703	#NULL!	701	#NULL!	#NULL!	#NULL!	1872	#NULL!	#NULL!	#NULL!	2	2	0	3	2	#NULL!	#NULL!	#NULL!
00750032 02	1	ET7	75	32	2	75	1703494	7	2011	1339	40744	9	1976	921	34	4	1	1	20	#NULL!	0	0	0	0	75	6	6	3	2	#NULL!	1	703	#NULL!	701	#NULL!	#NULL!	#NULL!	1872	#NULL!	#NULL!	#NULL!	2	2	0	3	2	#NULL!	#NULL!	#NULL!
00750041 02	1	ET7	75	41	2	75	1703494	7	2011	1339	40746	1	1981	973	30	4	1	1	22	#NULL!	0	0	0	0	75	6	6	3	2	#NULL!	1	703	#NULL!	701	#NULL!	#NULL!	#NULL!	1872	#NULL!	#NULL!	#NULL!	2	2	0	3	2	#NULL!	#NULL!	#NULL!
00750058 04	1	ET7	75	58	4	75	1703494	7	2011	1339	40744	6	1971	858	40	6	3	1	20	#NULL!	0	0	0	0	75	6	6	3	2	#NULL!	3	701	#NULL!	701	#NULL!	#NULL!	#NULL!	1872	#NULL!	#NULL!	#NULL!	2	2	0	3	2	#NULL!	#NULL!	#NULL!
00750062 02	1	ET7	75	62	2	75	1703494	7	2011	1339	40746	1	1973	877	38	5	3	1	22	#NULL!	0	0	0	0	75	6	6	3	2	#NULL!	5	701	#NULL!	701	#NULL!	#NULL!	#NULL!	1872	#NULL!	#NULL!	#NULL!	2	2	0	3	2	#NULL!	#NULL!	#NULL!
00750066 03	1	ET7	75	66	3	75	1703494	7	2011	1339	40744	3	1981	975	30	4	3	1	20	#NULL!	0	0	0	0	75	6	6	3	2	#NULL!	2	701	#NULL!	701	#NULL!	#NULL!	#NULL!	1872	#NULL!	#NULL!	#NULL!	2	2	0	3	2	#NULL!	#NULL!	#NULL!
00750079 02	1	ET7	75	79	2	75	1703494	7	2011	1339	40746	4	1971	856	40	6	1	1	22	#NULL!	0	0	0	0	75	6	6	3	2	#NULL!	3	703	#NULL!	701	#NULL!	#NULL!	#NULL!	1872	#NULL!	#NULL!	#NULL!	2	2	0	3	2	#NULL!	#NULL!	#NULL!
00750092 01	1	ET7	75	92	1	75	1703494	7	2011	1339	40746	2	1971	854	40	6	2	1	22	#NULL!	0	0	0	0	75	6	6	3	2	#NULL!	1	706	#NULL!	701	#NULL!	#NULL!	#NULL!	1872	#NULL!	#NULL!	#NULL!	2	2	0	3	2	#NULL!	#NULL!	#NULL!
00750092 01	2	ET7	75	92	1	75	1703494	7	2011	1339	40746	2	1971	854	40	6	2	1	22	#NULL!	0	0	0	0	75	6	6	3	2	#NULL!	1	706	#NULL!	701	#NULL!	#NULL!	#NULL!	1872	#NULL!	#NULL!	#NULL!	2	2	0	3	2	#NULL!	#NULL!	#NULL!
00750096 02	1	ET7	75	96	2	75	1703494	7	2011	1339	40747	7	1978	943	33	4	3	1	23	#NULL!	0	0	0	0	75	6	6	3	2	#NULL!	3	706	#NULL!	701	#NULL!	#NULL!	#NULL!	1872	#NULL!	#NULL!	#NULL!	2	2	0	3	2	#NULL!	#NULL!	#NULL!
00750101 02	1	ET7	75	101	2	75	1703494	7	2011	1339	40746	5	1996	1157	15	1	3	1	22	#NULL!	0	0	0	0	75	6	6	3	2	#NULL!	2	701	#NULL!	701	#NULL!	#NULL!	#NULL!	1872	#NULL!	#NULL!	#NULL!	2	2	0	3	2	#NULL!	#NULL!	#NULL!
00750105 02	1	ET7	75	105	2	75	1703494	7	2011	1339	40747	2	1976	914	35	5	3	1	23	#NULL!	0	0	0	0	75	6	6	3	2	#NULL!	2	701	#NULL!	701	#NULL!	#NULL!	#NULL!	1872	#NULL!	#NULL!	#NULL!	2	2	0	3	2	#NULL!	#NULL!	#NULL!
00750105 02	2	ET7	75	105	2	75	1703494	7	2011	1339	40747	2	1976	914	35	5	3	1	23	#NULL!	0	0	0	0	75	6	6	3	2	#NULL!	2	701	#NULL!	701	#NULL!	#NULL!	#NULL!	1872	#NULL!	#NULL!	#NULL!	2	2	0	3	2	#NULL!	#NULL!	#NULL!
00750109 02	1	ET7	75	109	2	75	1703494	7	2011	1339	40746	1	1978	937	33	4	1	1	22	#NULL!	0	0	0	0	75	6	6	3	2	#NULL!	1	703	#NULL!	701	#NULL!	#NULL!	#NULL!	1872	#NULL!	#NULL!	#NULL!	2	2	0	3	2	#NULL!	#NULL!	#NULL!
00750109 02	2	ET7	75	109	2	75	1703494	7	2011	1339	40746	1	1978	937	33	4	1	1	22	#NULL!	0	0	0	0	75	6	6	3	2	#NULL!	1	703	#NULL!	701	#NULL!	#NULL!	#NULL!	1872	#NULL!	#NULL!	#NULL!	2	2	0	3	2	#NULL!	#NULL!	#NULL!
00750113 02	1	ET7	75	113	2	75	1703494	7	2011	1339	40747	12	1987	1056	23	2	1	1	23	#NULL!	0	0	0	0	75	6	6	3	2	#NULL!	1	703	#NULL!	701	#NULL!	#NULL!	#NULL!	1872	#NULL!	#NULL!	#NULL!	2	2	0	3	2	#NULL!	#NULL!	#NULL!
00750118 02	1	ET7	75	118	2	75	1703494	7	2011	1339	40746	3	1976	915	35	5	3	1	22	#NULL!	0	0	0	0	75	6	6	3	2	#NULL!	5	703	#NULL!	701	#NULL!	#NULL!	#NULL!	1872	#NULL!	#NULL!	#NULL!	2	2	0	3	2	#NULL!	#NULL!	#NULL!
00750126 02	1	ET7	75	126	2	75	1703494	7	2011	1339	40746	5	1979	953	32	4	3	1	22	#NULL!	0	0	0	0	75	6	6	3	2	#NULL!	1	704	#NULL!	701	#NULL!	#NULL!	#NULL!	1872	#NULL!	#NULL!	#NULL!	2	2	0	3	2	#NULL!	#NULL!	#NULL!
00760019 02	1	ET7	76	19	2	76	1912688	7	2011	1339	40754	3	1976	915	35	5	1	1	30	#NULL!	0	0	0	0	76	6	6	3	2	#NULL!	2	701	#NULL!	701	#NULL!	#NULL!	#NULL!	3036	#NULL!	#NULL!	#NULL!	2	2	0	3	2	#NULL!	#NULL!	#NULL!
00760070 02	1	ET7	76	70	2	76	1912688	7	2011	1339	40753	3	1979	951	32	4	1	1	29	#NULL!	0	0	0	0	76	6	6	3	2	#NULL!	1	704	#NULL!	701	#NULL!	#NULL!	#NULL!	3036	#NULL!	#NULL!	#NULL!	2	2	0	3	2	#NULL!	#NULL!	#NULL!
00760074 02	1	ET7	76	74	2	76	1912688	7	2011	1339	40753	11	1975	911	35	5	1	1	29	#NULL!	0	0	0	0	76	6	6	3	2	#NULL!	1	704	#NULL!	701	#NULL!	#NULL!	#NULL!	3036	#NULL!	#NULL!	#NULL!	2	2	0	3	2	#NULL!	#NULL!	#NULL!
00760078 02	1	ET7	76	78	2	76	1912688	7	2011	1339	40753	5	1988	1061	23	2	1	1	29	#NULL!	0	0	0	0	76	6	6	3	2	#NULL!	1	704	#NULL!	701	#NULL!	#NULL!	#NULL!	3036	#NULL!	#NULL!	#NULL!	2	2	0	3	2	#NULL!	#NULL!	#NULL!
00760082 02	1	ET7	76	82	2	76	1912688	7	2011	1339	40753	5	1986	1037	25	3	1	1	29	#NULL!	0	0	0	0	76	6	6	3	2	#NULL!	1	704	#NULL!	701	#NULL!	#NULL!	#NULL!	3036	#NULL!	#NULL!	#NULL!	2	2	0	3	2	#NULL!	#NULL!	#NULL!
00760086 02	1	ET7	76	86	2	76	1912688	7	2011	1339	40754	3	1981	975	30	4	1	1	30	#NULL!	0	0	0	0	76	6	6	3	2	#NULL!	1	704	#NULL!	701	#NULL!	#NULL!	#NULL!	3036	#NULL!	#NULL!	#NULL!	2	2	0	3	2	#NULL!	#NULL!	#NULL!
00760099 02	1	ET7	76	99	2	76	1912688	7	2011	1339	40754	1	1979	949	32	4	1	1	30	#NULL!	0	0	0	0	76	6	6	3	2	#NULL!	1	704	#NULL!	701	#NULL!	#NULL!	#NULL!	3036	#NULL!	#NULL!	#NULL!	2	2	0	3	2	#NULL!	#NULL!	#NULL!
00760103 02	1	ET7	76	103	2	76	1912688	7	2011	1339	40754	3	1978	939	33	4	1	1	30	#NULL!	0	0	0	0	76	6	6	3	2	#NULL!	1	704	#NULL!	701	#NULL!	#NULL!	#NULL!	3036	#NULL!	#NULL!	#NULL!	2	2	0	3	2	#NULL!	#NULL!	#NULL!
00760107 02	1	ET7	76	107	2	76	1912688	7	2011	1339	40753	5	1974	893	37	5	1	1	29	#NULL!	0	0	0	0	76	6	6	3	2	#NULL!	1	706	#NULL!	701	#NULL!	#NULL!	#NULL!	3036	#NULL!	#NULL!	#NULL!	2	2	0	3	2	#NULL!	#NULL!	#NULL!
00760107 02	2	ET7	76	107	2	76	1912688	7	2011	1339	40753	5	1974	893	37	5	1	1	29	#NULL!	0	0	0	0	76	6	6	3	2	#NULL!	1	706	#NULL!	701	#NULL!	#NULL!	#NULL!	3036	#NULL!	#NULL!	#NULL!	2	2	0	3	2	#NULL!	#NULL!	#NULL!
00760112 02	1	ET7	76	112	2	76	1912688	7	2011	1339	40753	9	1977	933	33	4	1	1	29	#NULL!	0	0	0	0	76	6	6	3	2	#NULL!	1	706	#NULL!	701	#NULL!	#NULL!	#NULL!	3036	#NULL!	#NULL!	#NULL!	2	2	0	3	2	#NULL!	#NULL!	#NULL!
00760116 04	1	ET7	76	116	4	76	1912688	7	2011	1339	40753	4	1988	1060	23	2	1	1	29	#NULL!	0	0	0	0	76	6	6	3	2	#NULL!	1	701	#NULL!	701	#NULL!	#NULL!	#NULL!	3036	#NULL!	#NULL!	#NULL!	2	2	0	3	2	#NULL!	#NULL!	#NULL!
00760120 02	1	ET7	76	120	2	76	1912688	7	2011	1339	40753	10	1975	910	35	5	1	1	29	#NULL!	0	0	0	0	76	6	6	3	2	#NULL!	1	703	#NULL!	701	#NULL!	#NULL!	#NULL!	3036	#NULL!	#NULL!	#NULL!	2	2	0	3	2	#NULL!	#NULL!	#NULL!
00770015 02	1	ET7	77	15	2	77	1998563	8	2011	1340	40756	7	1974	895	37	5	3	1	1	#NULL!	0	0	0	0	77	6	6	3	2	#NULL!	2	701	#NULL!	701	#NULL!	#NULL!	#NULL!	2045	#NULL!	#NULL!	#NULL!	2	2	0	3	2	#NULL!	#NULL!	#NULL!
00770019 02	1	ET7	77	19	2	77	1998563	8	2011	1340	40756	1	1983	997	28	3	3	1	1	#NULL!	0	0	0	0	77	6	6	3	2	#NULL!	1	701	#NULL!	701	#NULL!	#NULL!	#NULL!	2045	#NULL!	#NULL!	#NULL!	2	2	0	3	2	#NULL!	#NULL!	#NULL!
00770028 02	1	ET7	77	28	2	77	1998563	8	2011	1340	40757	8	1990	1088	21	2	1	1	2	#NULL!	0	0	0	0	77	6	6	3	2	#NULL!	1	701	#NULL!	701	#NULL!	#NULL!	#NULL!	2045	#NULL!	#NULL!	#NULL!	2	2	0	3	2	#NULL!	#NULL!	#NULL!
00770028 02	2	ET7	77	28	2	77	1998563	8	2011	1340	40757	8	1990	1088	21	2	1	1	2	#NULL!	0	0	0	0	77	6	6	3	2	#NULL!	1	701	#NULL!	701	#NULL!	#NULL!	#NULL!	2045	#NULL!	#NULL!	#NULL!	2	2	0	3	2	#NULL!	#NULL!	#NULL!
00770033 02	1	ET7	77	33	2	77	1998563	8	2011	1340	40757	10	1989	1078	21	2	1	1	2	#NULL!	0	0	0	0	77	6	6	3	2	#NULL!	2	706	#NULL!	701	#NULL!	#NULL!	#NULL!	2045	#NULL!	#NULL!	#NULL!	2	2	0	3	2	#NULL!	#NULL!	#NULL!
00770037 01	1	ET7	77	37	1	77	1998563	8	2011	1340	40756	6	1973	882	38	5	1	1	1	#NULL!	0	0	0	0	77	6	6	3	2	#NULL!	1	706	#NULL!	701	#NULL!	#NULL!	#NULL!	2045	#NULL!	#NULL!	#NULL!	2	2	0	3	2	#NULL!	#NULL!	#NULL!
00770051 02	1	ET7	77	51	2	77	1998563	8	2011	1340	40756	5	1969	833	42	6	1	1	1	#NULL!	0	0	0	0	77	6	6	3	2	#NULL!	1	703	#NULL!	701	#NULL!	#NULL!	#NULL!	2045	#NULL!	#NULL!	#NULL!	2	2	0	3	2	#NULL!	#NULL!	#NULL!
00780001 02	1	ET7	78	1	2	78	2105435	7	2011	1339	40749	6	1969	834	42	6	3	1	25	#NULL!	0	0	0	0	78	6	6	3	2	#NULL!	2	803	#NULL!	801	#NULL!	#NULL!	#NULL!	2459	#NULL!	#NULL!	#NULL!	2	2	0	3	2	#NULL!	#NULL!	#NULL!
00780001 02	2	ET7	78	1	2	78	2105435	7	2011	1339	40749	6	1969	834	42	6	3	1	25	#NULL!	0	0	0	0	78	6	6	3	2	#NULL!	2	803	#NULL!	801	#NULL!	#NULL!	#NULL!	2459	#NULL!	#NULL!	#NULL!	2	2	0	3	2	#NULL!	#NULL!	#NULL!
00780001 03	1	ET7	78	1	3	78	2105435	7	2011	1339	40749	5	1993	1121	18	1	1	1	25	#NULL!	0	0	0	0	78	6	6	3	2	#NULL!	2	803	#NULL!	801	#NULL!	#NULL!	#NULL!	2459	#NULL!	#NULL!	#NULL!	2	2	0	3	2	#NULL!	#NULL!	#NULL!
00780016 02	1	ET7	78	16	2	78	2105435	7	2011	1339	40748	9	1987	1053	23	2	1	1	24	#NULL!	0	0	0	0	78	6	6	3	2	#NULL!	1	803	#NULL!	801	#NULL!	#NULL!	#NULL!	2459	#NULL!	#NULL!	#NULL!	2	2	0	3	2	#NULL!	#NULL!	#NULL!
00780020 02	1	ET7	78	20	2	78	2105435	7	2011	1339	40748	8	1993	1124	17	1	1	1	24	#NULL!	0	0	0	0	78	6	6	3	2	#NULL!	1	804	#NULL!	801	#NULL!	#NULL!	#NULL!	2459	#NULL!	#NULL!	#NULL!	2	2	0	3	2	#NULL!	#NULL!	#NULL!
00780025 02	1	ET7	78	25	2	78	2105435	7	2011	1339	40748	8	1985	1028	25	3	3	1	24	#NULL!	0	0	0	0	78	6	6	3	2	#NULL!	2	801	#NULL!	801	#NULL!	#NULL!	#NULL!	2459	#NULL!	#NULL!	#NULL!	2	2	0	3	2	#NULL!	#NULL!	#NULL!
00780025 02	2	ET7	78	25	2	78	2105435	7	2011	1339	40748	8	1985	1028	25	3	3	1	24	#NULL!	0	0	0	0	78	6	6	3	2	#NULL!	2	801	#NULL!	801	#NULL!	#NULL!	#NULL!	2459	#NULL!	#NULL!	#NULL!	2	2	0	3	2	#NULL!	#NULL!	#NULL!
00780030 02	1	ET7	78	30	2	78	2105435	7	2011	1339	40748	5	1975	905	36	5	1	1	24	#NULL!	0	0	0	0	78	6	6	3	2	#NULL!	1	803	#NULL!	801	#NULL!	#NULL!	#NULL!	2459	#NULL!	#NULL!	#NULL!	2	2	0	3	2	#NULL!	#NULL!	#NULL!
00780034 02	1	ET7	78	34	2	78	2105435	7	2011	1339	40748	5	1983	1001	28	3	1	1	24	#NULL!	0	0	0	0	78	6	6	3	2	#NULL!	1	804	#NULL!	801	#NULL!	#NULL!	#NULL!	2459	#NULL!	#NULL!	#NULL!	2	2	0	3	2	#NULL!	#NULL!	#NULL!
00780034 02	2	ET7	78	34	2	78	2105435	7	2011	1339	40748	5	1983	1001	28	3	1	1	24	#NULL!	0	0	0	0	78	6	6	3	2	#NULL!	1	804	#NULL!	801	#NULL!	#NULL!	#NULL!	2459	#NULL!	#NULL!	#NULL!	2	2	0	3	2	#NULL!	#NULL!	#NULL!
00780039 02	1	ET7	78	39	2	78	2105435	7	2011	1339	40748	10	1988	1066	22	2	3	1	24	#NULL!	0	0	0	0	78	6	6	3	2	#NULL!	3	801	#NULL!	801	#NULL!	#NULL!	#NULL!	2459	#NULL!	#NULL!	#NULL!	2	2	0	3	2	#NULL!	#NULL!	#NULL!
00780044 02	1	ET7	78	44	2	78	2105435	7	2011	1339	40748	5	1974	893	37	5	3	1	24	#NULL!	0	0	0	0	78	6	6	3	2	#NULL!	1	803	#NULL!	801	#NULL!	#NULL!	#NULL!	2459	#NULL!	#NULL!	#NULL!	2	2	0	3	2	#NULL!	#NULL!	#NULL!
00780048 02	1	ET7	78	48	2	78	2105435	7	2011	1339	40748	6	1981	978	30	4	3	1	24	#NULL!	0	0	0	0	78	6	6	3	2	#NULL!	1	804	#NULL!	801	#NULL!	#NULL!	#NULL!	2459	#NULL!	#NULL!	#NULL!	2	2	0	3	2	#NULL!	#NULL!	#NULL!
00780053 02	1	ET7	78	53	2	78	2105435	7	2011	1339	40748	5	1977	929	34	4	3	1	24	#NULL!	0	0	0	0	78	6	6	3	2	#NULL!	3	801	#NULL!	801	#NULL!	#NULL!	#NULL!	2459	#NULL!	#NULL!	#NULL!	2	2	0	3	2	#NULL!	#NULL!	#NULL!
00780053 02	2	ET7	78	53	2	78	2105435	7	2011	1339	40748	5	1977	929	34	4	3	1	24	#NULL!	0	0	0	0	78	6	6	3	2	#NULL!	3	801	#NULL!	801	#NULL!	#NULL!	#NULL!	2459	#NULL!	#NULL!	#NULL!	2	2	0	3	2	#NULL!	#NULL!	#NULL!
00780053 02	3	ET7	78	53	2	78	2105435	7	2011	1339	40748	5	1977	929	34	4	3	1	24	#NULL!	0	0	0	0	78	6	6	3	2	#NULL!	3	801	#NULL!	801	#NULL!	#NULL!	#NULL!	2459	#NULL!	#NULL!	#NULL!	2	2	0	3	2	#NULL!	#NULL!	#NULL!
00780063 02	1	ET7	78	63	2	78	2105435	7	2011	1339	40749	5	1993	1121	18	1	1	1	25	#NULL!	0	0	0	0	78	6	6	3	2	#NULL!	1	804	#NULL!	801	#NULL!	#NULL!	#NULL!	2459	#NULL!	#NULL!	#NULL!	2	2	0	3	2	#NULL!	#NULL!	#NULL!
00780067 02	1	ET7	78	67	2	78	2105435	7	2011	1339	40749	11	1978	947	32	4	3	1	25	#NULL!	0	0	0	0	78	6	6	3	2	#NULL!	2	801	#NULL!	801	#NULL!	#NULL!	#NULL!	2459	#NULL!	#NULL!	#NULL!	2	2	0	3	2	#NULL!	#NULL!	#NULL!
00780067 02	2	ET7	78	67	2	78	2105435	7	2011	1339	40749	11	1978	947	32	4	3	1	25	#NULL!	0	0	0	0	78	6	6	3	2	#NULL!	2	801	#NULL!	801	#NULL!	#NULL!	#NULL!	2459	#NULL!	#NULL!	#NULL!	2	2	0	3	2	#NULL!	#NULL!	#NULL!
00780077 02	1	ET7	78	77	2	78	2105435	7	2011	1339	40748	2	1989	1070	22	2	1	1	24	#NULL!	0	0	0	0	78	6	6	3	2	#NULL!	1	804	#NULL!	801	#NULL!	#NULL!	#NULL!	2459	#NULL!	#NULL!	#NULL!	2	2	0	3	2	#NULL!	#NULL!	#NULL!
00780100 02	1	ET7	78	100	2	78	2105435	7	2011	1339	40748	3	1968	819	43	6	3	1	24	#NULL!	0	0	0	0	78	6	6	3	2	#NULL!	1	803	#NULL!	801	#NULL!	#NULL!	#NULL!	2459	#NULL!	#NULL!	#NULL!	2	2	0	3	2	#NULL!	#NULL!	#NULL!
00780100 02	2	ET7	78	100	2	78	2105435	7	2011	1339	40748	3	1968	819	43	6	3	1	24	#NULL!	0	0	0	0	78	6	6	3	2	#NULL!	1	803	#NULL!	801	#NULL!	#NULL!	#NULL!	2459	#NULL!	#NULL!	#NULL!	2	2	0	3	2	#NULL!	#NULL!	#NULL!
00780105 02	1	ET7	78	105	2	78	2105435	7	2011	1339	40748	3	1991	1095	20	2	1	1	24	#NULL!	0	0	0	0	78	6	6	3	2	#NULL!	1	804	#NULL!	801	#NULL!	#NULL!	#NULL!	2459	#NULL!	#NULL!	#NULL!	2	2	0	3	2	#NULL!	#NULL!	#NULL!
00780110 02	1	ET7	78	110	2	78	2105435	7	2011	1339	40748	10	1984	1018	26	3	1	1	24	#NULL!	0	0	0	0	78	6	6	3	2	#NULL!	1	801	#NULL!	801	#NULL!	#NULL!	#NULL!	2459	#NULL!	#NULL!	#NULL!	2	2	0	3	2	#NULL!	#NULL!	#NULL!
00780114 02	1	ET7	78	114	2	78	2105435	7	2011	1339	40748	2	1971	854	40	6	3	1	24	#NULL!	0	0	0	0	78	6	6	3	2	#NULL!	1	803	#NULL!	801	#NULL!	#NULL!	#NULL!	2459	#NULL!	#NULL!	#NULL!	2	2	0	3	2	#NULL!	#NULL!	#NULL!
00780119 02	1	ET7	78	119	2	78	2105435	7	2011	1339	40748	9	1980	969	30	4	1	1	24	#NULL!	0	0	0	0	78	6	6	3	2	#NULL!	1	804	#NULL!	801	#NULL!	#NULL!	#NULL!	2459	#NULL!	#NULL!	#NULL!	2	2	0	3	2	#NULL!	#NULL!	#NULL!
00780119 02	2	ET7	78	119	2	78	2105435	7	2011	1339	40748	9	1980	969	30	4	1	1	24	#NULL!	0	0	0	0	78	6	6	3	2	#NULL!	1	804	#NULL!	801	#NULL!	#NULL!	#NULL!	2459	#NULL!	#NULL!	#NULL!	2	2	0	3	2	#NULL!	#NULL!	#NULL!
00780133 02	1	ET7	78	133	2	78	2105435	7	2011	1339	40749	3	1981	975	30	4	1	1	25	#NULL!	0	0	0	0	78	6	6	3	2	#NULL!	1	804	#NULL!	801	#NULL!	#NULL!	#NULL!	2459	#NULL!	#NULL!	#NULL!	2	2	0	3	2	#NULL!	#NULL!	#NULL!
00780133 02	2	ET7	78	133	2	78	2105435	7	2011	1339	40749	3	1981	975	30	4	1	1	25	#NULL!	0	0	0	0	78	6	6	3	2	#NULL!	1	804	#NULL!	801	#NULL!	#NULL!	#NULL!	2459	#NULL!	#NULL!	#NULL!	2	2	0	3	2	#NULL!	#NULL!	#NULL!
00780133 02	3	ET7	78	133	2	78	2105435	7	2011	1339	40749	3	1981	975	30	4	1	1	25	#NULL!	0	0	0	0	78	6	6	3	2	#NULL!	1	804	#NULL!	801	#NULL!	#NULL!	#NULL!	2459	#NULL!	#NULL!	#NULL!	2	2	0	3	2	#NULL!	#NULL!	#NULL!
00780138 02	1	ET7	78	138	2	78	2105435	7	2011	1339	40749	7	1992	1111	19	1	3	1	25	#NULL!	0	0	0	0	78	6	6	3	2	#NULL!	2	803	#NULL!	801	#NULL!	#NULL!	#NULL!	2459	#NULL!	#NULL!	#NULL!	2	2	0	3	2	#NULL!	#NULL!	#NULL!
00790009 02	1	ET7	79	9	2	79	1793040	8	2011	1340	40761	7	1974	895	37	5	1	1	6	#NULL!	0	0	0	0	79	6	6	3	2	#NULL!	1	704	#NULL!	701	#NULL!	#NULL!	#NULL!	2219	#NULL!	#NULL!	#NULL!	2	17	1	3	2	#NULL!	#NULL!	#NULL!
00790030 02	1	ET7	79	30	2	79	1793040	8	2011	1340	40762	4	1969	832	42	6	1	1	7	#NULL!	0	0	0	0	79	6	6	3	2	#NULL!	1	704	#NULL!	701	#NULL!	#NULL!	#NULL!	2219	#NULL!	#NULL!	#NULL!	2	17	1	3	2	#NULL!	#NULL!	#NULL!
00790034 02	1	ET7	79	34	2	79	1793040	8	2011	1340	40762	2	1976	914	35	5	1	1	7	#NULL!	0	0	0	0	79	6	6	3	2	#NULL!	2	704	#NULL!	701	#NULL!	#NULL!	#NULL!	2219	#NULL!	#NULL!	#NULL!	2	17	1	3	2	#NULL!	#NULL!	#NULL!
00790051 02	1	ET7	79	51	2	79	1793040	8	2011	1340	40761	5	1976	917	35	5	1	1	6	#NULL!	0	0	0	0	79	6	6	3	2	#NULL!	1	703	#NULL!	701	#NULL!	#NULL!	#NULL!	2219	#NULL!	#NULL!	#NULL!	2	17	1	3	2	#NULL!	#NULL!	#NULL!
00790059 03	1	ET7	79	59	3	79	1793040	8	2011	1340	40761	5	1991	1097	20	2	1	1	6	#NULL!	0	0	0	0	79	6	6	3	2	#NULL!	2	703	#NULL!	701	#NULL!	#NULL!	#NULL!	2219	#NULL!	#NULL!	#NULL!	2	2	0	3	2	#NULL!	#NULL!	#NULL!
00790059 03	2	ET7	79	59	3	79	1793040	8	2011	1340	40761	5	1991	1097	20	2	1	1	6	#NULL!	0	0	0	0	79	6	6	3	2	#NULL!	2	703	#NULL!	701	#NULL!	#NULL!	#NULL!	2219	#NULL!	#NULL!	#NULL!	2	2	0	3	2	#NULL!	#NULL!	#NULL!
00790064 02	1	ET7	79	64	2	79	1793040	8	2011	1340	40761	5	1981	977	30	4	1	1	6	#NULL!	0	0	0	0	79	6	6	3	2	#NULL!	1	703	#NULL!	701	#NULL!	#NULL!	#NULL!	2219	#NULL!	#NULL!	#NULL!	2	17	1	3	2	#NULL!	#NULL!	#NULL!
00790064 02	2	ET7	79	64	2	79	1793040	8	2011	1340	40761	5	1981	977	30	4	1	1	6	#NULL!	0	0	0	0	79	6	6	3	2	#NULL!	1	703	#NULL!	701	#NULL!	#NULL!	#NULL!	2219	#NULL!	#NULL!	#NULL!	2	17	1	3	2	#NULL!	#NULL!	#NULL!
00790068 04	1	ET7	79	68	4	79	1793040	8	2011	1340	40762	6	1986	1038	25	3	3	1	7	#NULL!	0	0	0	0	79	6	6	3	2	#NULL!	1	703	#NULL!	701	#NULL!	#NULL!	#NULL!	2219	#NULL!	#NULL!	#NULL!	2	17	1	3	2	#NULL!	#NULL!	#NULL!
00790085 02	1	ET7	79	85	2	79	1793040	8	2011	1340	40762	10	1970	850	40	6	1	1	7	#NULL!	0	0	0	0	79	6	6	3	2	#NULL!	1	703	#NULL!	701	#NULL!	#NULL!	#NULL!	2219	#NULL!	#NULL!	#NULL!	2	17	1	3	2	#NULL!	#NULL!	#NULL!
00790089 02	1	ET7	79	89	2	79	1793040	8	2011	1340	40762	2	1982	986	29	3	3	1	7	#NULL!	0	0	0	0	79	6	6	3	2	#NULL!	1	701	#NULL!	701	#NULL!	#NULL!	#NULL!	2219	#NULL!	#NULL!	#NULL!	2	17	1	3	2	#NULL!	#NULL!	#NULL!
00790106 02	1	ET7	79	106	2	79	1793040	8	2011	1340	40761	5	1988	1061	23	2	1	1	6	#NULL!	0	0	0	0	79	6	6	3	2	#NULL!	2	701	#NULL!	701	#NULL!	#NULL!	#NULL!	2219	#NULL!	#NULL!	#NULL!	2	2	0	3	2	#NULL!	#NULL!	#NULL!
00800010 02	1	ET7	80	10	2	80	1980761	8	2011	1340	40767	10	1974	898	36	5	1	1	12	#NULL!	0	0	0	0	80	6	6	3	2	#NULL!	1	703	#NULL!	701	#NULL!	#NULL!	#NULL!	2141	#NULL!	#NULL!	#NULL!	2	17	1	3	2	#NULL!	#NULL!	#NULL!
00800010 02	2	ET7	80	10	2	80	1980761	8	2011	1340	40767	10	1974	898	36	5	1	1	12	#NULL!	0	0	0	0	80	6	6	3	2	#NULL!	1	703	#NULL!	701	#NULL!	#NULL!	#NULL!	2141	#NULL!	#NULL!	#NULL!	2	17	1	3	2	#NULL!	#NULL!	#NULL!
00800015 04	1	ET7	80	15	4	80	1980761	8	2011	1340	40766	9	1987	1053	23	2	1	1	11	#NULL!	0	0	0	0	80	6	6	3	2	#NULL!	2	703	#NULL!	701	#NULL!	#NULL!	#NULL!	2141	#NULL!	#NULL!	#NULL!	2	17	1	3	2	#NULL!	#NULL!	#NULL!
00800021 02	1	ET7	80	21	2	80	1980761	8	2011	1340	40766	5	1983	1001	28	3	1	1	11	#NULL!	0	0	0	0	80	6	6	3	2	#NULL!	1	703	#NULL!	701	#NULL!	#NULL!	#NULL!	2141	#NULL!	#NULL!	#NULL!	2	17	1	3	2	#NULL!	#NULL!	#NULL!
00800061 02	1	ET7	80	61	2	80	1980761	8	2011	1340	40764	5	1983	1001	28	3	1	1	9	#NULL!	0	0	0	0	80	6	6	3	2	#NULL!	2	703	#NULL!	701	#NULL!	#NULL!	#NULL!	2141	#NULL!	#NULL!	#NULL!	2	17	1	3	2	#NULL!	#NULL!	#NULL!
00800071 02	1	ET7	80	71	2	80	1980761	8	2011	1340	40764	3	1981	975	30	4	1	1	9	#NULL!	0	0	0	0	80	6	6	3	2	#NULL!	1	704	#NULL!	701	#NULL!	#NULL!	#NULL!	2141	#NULL!	#NULL!	#NULL!	2	17	1	3	2	#NULL!	#NULL!	#NULL!
00800071 02	2	ET7	80	71	2	80	1980761	8	2011	1340	40764	3	1981	975	30	4	1	1	9	#NULL!	0	0	0	0	80	6	6	3	2	#NULL!	1	704	#NULL!	701	#NULL!	#NULL!	#NULL!	2141	#NULL!	#NULL!	#NULL!	2	17	1	3	2	#NULL!	#NULL!	#NULL!
00800081 02	1	ET7	80	81	2	80	1980761	8	2011	1340	40764	5	1985	1025	26	3	1	1	9	#NULL!	0	0	0	0	80	6	6	3	2	#NULL!	1	704	#NULL!	701	#NULL!	#NULL!	#NULL!	2141	#NULL!	#NULL!	#NULL!	2	17	1	3	2	#NULL!	#NULL!	#NULL!
00800086 02	1	ET7	80	86	2	80	1980761	8	2011	1340	40764	2	1971	854	40	6	1	1	9	#NULL!	0	0	0	0	80	6	6	3	2	#NULL!	1	704	#NULL!	701	#NULL!	#NULL!	#NULL!	2141	#NULL!	#NULL!	#NULL!	2	17	1	3	2	#NULL!	#NULL!	#NULL!
00800121 02	1	ET7	80	121	2	80	1980761	8	2011	1340	40766	3	1971	855	40	6	1	1	11	#NULL!	0	0	0	0	80	6	6	3	2	#NULL!	1	704	#NULL!	701	#NULL!	#NULL!	#NULL!	2141	#NULL!	#NULL!	#NULL!	2	17	1	3	2	#NULL!	#NULL!	#NULL!
00800126 02	1	ET7	80	126	2	80	1980761	8	2011	1340	40766	6	1987	1050	24	2	1	1	11	#NULL!	0	0	0	0	80	6	6	3	2	#NULL!	1	706	#NULL!	701	#NULL!	#NULL!	#NULL!	2141	#NULL!	#NULL!	#NULL!	2	2	0	3	2	#NULL!	#NULL!	#NULL!
00800131 02	1	ET7	80	131	2	80	1980761	8	2011	1340	40766	3	1981	975	30	4	1	1	11	#NULL!	0	0	0	0	80	6	6	3	2	#NULL!	1	706	#NULL!	701	#NULL!	#NULL!	#NULL!	2141	#NULL!	#NULL!	#NULL!	2	17	1	3	2	#NULL!	#NULL!	#NULL!
00810003 02	1	ET7	81	3	2	81	1849839	9	2011	1341	40798	7	1983	1003	28	3	1	1	12	#NULL!	0	0	0	0	81	6	6	3	2	#NULL!	1	604	#NULL!	601	#NULL!	#NULL!	#NULL!	1799	#NULL!	#NULL!	#NULL!	2	2	0	3	2	#NULL!	#NULL!	#NULL!
00810008 02	1	ET7	81	8	2	81	1849839	9	2011	1341	40798	5	1986	1037	25	3	3	1	12	#NULL!	0	0	0	0	81	6	6	3	2	#NULL!	3	604	#NULL!	601	#NULL!	#NULL!	#NULL!	1799	#NULL!	#NULL!	#NULL!	2	2	0	3	2	#NULL!	#NULL!	#NULL!
00810008 02	2	ET7	81	8	2	81	1849839	9	2011	1341	40798	5	1986	1037	25	3	3	1	12	#NULL!	0	0	0	0	81	6	6	3	2	#NULL!	3	604	#NULL!	601	#NULL!	#NULL!	#NULL!	1799	#NULL!	#NULL!	#NULL!	2	2	0	3	2	#NULL!	#NULL!	#NULL!
00810025 02	1	ET7	81	25	2	81	1849839	9	2011	1341	40798	3	1986	1035	25	3	1	1	12	#NULL!	0	0	0	0	81	6	6	3	2	#NULL!	1	603	#NULL!	601	#NULL!	#NULL!	#NULL!	1799	#NULL!	#NULL!	#NULL!	2	2	0	3	2	#NULL!	#NULL!	#NULL!
00810034 02	1	ET7	81	34	2	81	1849839	9	2011	1341	40798	1	1979	949	32	4	1	1	12	#NULL!	0	0	0	0	81	6	6	3	2	#NULL!	2	603	#NULL!	601	#NULL!	#NULL!	#NULL!	1799	#NULL!	#NULL!	#NULL!	2	2	0	3	2	#NULL!	#NULL!	#NULL!
00810034 02	2	ET7	81	34	2	81	1849839	9	2011	1341	40798	1	1979	949	32	4	1	1	12	#NULL!	0	0	0	0	81	6	6	3	2	#NULL!	2	603	#NULL!	601	#NULL!	#NULL!	#NULL!	1799	#NULL!	#NULL!	#NULL!	2	2	0	3	2	#NULL!	#NULL!	#NULL!
00810042 02	1	ET7	81	42	2	81	1849839	9	2011	1341	40798	2	1983	998	28	3	1	1	12	#NULL!	0	0	0	0	81	6	6	3	2	#NULL!	1	603	#NULL!	601	#NULL!	#NULL!	#NULL!	1799	#NULL!	#NULL!	#NULL!	2	2	0	3	2	#NULL!	#NULL!	#NULL!
00810089 02	1	ET7	81	89	2	81	1849839	9	2011	1341	40798	3	1981	975	30	4	1	1	12	#NULL!	0	0	0	0	81	6	6	3	2	#NULL!	3	605	#NULL!	601	#NULL!	#NULL!	#NULL!	1799	#NULL!	#NULL!	#NULL!	2	2	0	3	2	#NULL!	#NULL!	#NULL!
00810094 02	1	ET7	81	94	2	81	1849839	9	2011	1341	40797	2	1973	878	38	5	1	1	11	#NULL!	0	0	0	0	81	6	6	3	2	#NULL!	1	601	#NULL!	601	#NULL!	#NULL!	#NULL!	1799	#NULL!	#NULL!	#NULL!	2	2	0	3	2	#NULL!	#NULL!	#NULL!
00810098 02	1	ET7	81	98	2	81	1849839	9	2011	1341	40797	6	1983	1002	28	3	3	1	11	#NULL!	0	0	0	0	81	6	6	3	2	#NULL!	1	604	#NULL!	601	#NULL!	#NULL!	#NULL!	1799	#NULL!	#NULL!	#NULL!	2	2	0	3	2	#NULL!	#NULL!	#NULL!
00810102 02	1	ET7	81	102	2	81	1849839	9	2011	1341	40797	3	1981	975	30	4	1	1	11	#NULL!	0	0	0	0	81	6	6	3	2	#NULL!	1	601	#NULL!	601	#NULL!	#NULL!	#NULL!	1799	#NULL!	#NULL!	#NULL!	2	2	0	3	2	#NULL!	#NULL!	#NULL!
00810102 02	2	ET7	81	102	2	81	1849839	9	2011	1341	40797	3	1981	975	30	4	1	1	11	#NULL!	0	0	0	0	81	6	6	3	2	#NULL!	1	601	#NULL!	601	#NULL!	#NULL!	#NULL!	1799	#NULL!	#NULL!	#NULL!	2	2	0	3	2	#NULL!	#NULL!	#NULL!
00810107 02	1	ET7	81	107	2	81	1849839	9	2011	1341	40797	2	1981	974	30	4	3	1	11	#NULL!	0	0	0	0	81	6	6	3	2	#NULL!	2	604	#NULL!	601	#NULL!	#NULL!	#NULL!	1799	#NULL!	#NULL!	#NULL!	2	2	0	3	2	#NULL!	#NULL!	#NULL!
00810107 02	2	ET7	81	107	2	81	1849839	9	2011	1341	40797	2	1981	974	30	4	3	1	11	#NULL!	0	0	0	0	81	6	6	3	2	#NULL!	2	604	#NULL!	601	#NULL!	#NULL!	#NULL!	1799	#NULL!	#NULL!	#NULL!	2	2	0	3	2	#NULL!	#NULL!	#NULL!
00810111 02	1	ET7	81	111	2	81	1849839	9	2011	1341	40798	7	1991	1099	20	2	1	1	12	#NULL!	0	0	0	0	81	6	6	3	2	#NULL!	3	604	#NULL!	601	#NULL!	#NULL!	#NULL!	1799	#NULL!	#NULL!	#NULL!	2	2	0	3	2	#NULL!	#NULL!	#NULL!
00810111 02	2	ET7	81	111	2	81	1849839	9	2011	1341	40798	7	1991	1099	20	2	1	1	12	#NULL!	0	0	0	0	81	6	6	3	2	#NULL!	3	604	#NULL!	601	#NULL!	#NULL!	#NULL!	1799	#NULL!	#NULL!	#NULL!	2	2	0	3	2	#NULL!	#NULL!	#NULL!
00810115 02	1	ET7	81	115	2	81	1849839	9	2011	1341	40797	4	1982	988	29	3	3	1	11	#NULL!	0	0	0	0	81	6	6	3	2	#NULL!	1	604	#NULL!	601	#NULL!	#NULL!	#NULL!	1799	#NULL!	#NULL!	#NULL!	2	2	0	3	2	#NULL!	#NULL!	#NULL!
00810124 02	1	ET7	81	124	2	81	1849839	9	2011	1341	40797	4	1983	1000	28	3	1	1	11	#NULL!	0	0	0	0	81	6	6	3	2	#NULL!	1	603	#NULL!	601	#NULL!	#NULL!	#NULL!	1799	#NULL!	#NULL!	#NULL!	2	2	0	3	2	#NULL!	#NULL!	#NULL!
00810128 02	1	ET7	81	128	2	81	1849839	9	2011	1341	40797	2	1986	1034	25	3	1	1	11	#NULL!	0	0	0	0	81	6	6	3	2	#NULL!	2	603	#NULL!	601	#NULL!	#NULL!	#NULL!	1799	#NULL!	#NULL!	#NULL!	2	2	0	3	2	#NULL!	#NULL!	#NULL!
00820012 02	1	ET7	82	12	2	82	1865928	7	2011	1339	40750	5	1976	917	35	5	1	1	26	#NULL!	0	0	0	0	82	6	6	3	2	#NULL!	1	601	#NULL!	601	#NULL!	#NULL!	#NULL!	2078	#NULL!	#NULL!	#NULL!	2	2	0	3	2	#NULL!	#NULL!	#NULL!
00820020 02	1	ET7	82	20	2	82	1865928	7	2011	1339	40753	9	1980	969	30	4	1	1	29	#NULL!	0	0	0	0	82	6	6	3	2	#NULL!	1	605	#NULL!	601	#NULL!	#NULL!	#NULL!	2078	#NULL!	#NULL!	#NULL!	2	2	0	3	2	#NULL!	#NULL!	#NULL!
00820020 02	2	ET7	82	20	2	82	1865928	7	2011	1339	40753	9	1980	969	30	4	1	1	29	#NULL!	0	0	0	0	82	6	6	3	2	#NULL!	1	605	#NULL!	601	#NULL!	#NULL!	#NULL!	2078	#NULL!	#NULL!	#NULL!	2	2	0	3	2	#NULL!	#NULL!	#NULL!
00820024 01	1	ET7	82	24	1	82	1865928	7	2011	1339	40750	1	1984	1009	27	3	1	1	26	#NULL!	0	0	0	0	82	6	6	3	2	#NULL!	1	605	#NULL!	601	#NULL!	#NULL!	#NULL!	2078	#NULL!	#NULL!	#NULL!	2	2	0	3	2	#NULL!	#NULL!	#NULL!
00820024 01	2	ET7	82	24	1	82	1865928	7	2011	1339	40750	1	1984	1009	27	3	1	1	26	#NULL!	0	0	0	0	82	6	6	3	2	#NULL!	1	605	#NULL!	601	#NULL!	#NULL!	#NULL!	2078	#NULL!	#NULL!	#NULL!	2	2	0	3	2	#NULL!	#NULL!	#NULL!
00820032 02	1	ET7	82	32	2	82	1865928	7	2011	1339	40754	2	1989	1070	22	2	3	1	30	#NULL!	0	0	0	0	82	6	6	3	2	#NULL!	1	604	#NULL!	601	#NULL!	#NULL!	#NULL!	2078	#NULL!	#NULL!	#NULL!	2	2	0	3	2	#NULL!	#NULL!	#NULL!
00820036 02	1	ET7	82	36	2	82	1865928	7	2011	1339	40754	3	1968	819	43	6	3	1	30	#NULL!	0	0	0	0	82	6	6	3	2	#NULL!	2	604	#NULL!	601	#NULL!	#NULL!	#NULL!	2078	#NULL!	#NULL!	#NULL!	2	2	0	3	2	#NULL!	#NULL!	#NULL!
00820036 02	2	ET7	82	36	2	82	1865928	7	2011	1339	40754	3	1968	819	43	6	3	1	30	#NULL!	0	0	0	0	82	6	6	3	2	#NULL!	2	604	#NULL!	601	#NULL!	#NULL!	#NULL!	2078	#NULL!	#NULL!	#NULL!	2	2	0	3	2	#NULL!	#NULL!	#NULL!
00820049 02	1	ET7	82	49	2	82	1865928	7	2011	1339	40753	7	1975	907	36	5	3	1	29	#NULL!	0	0	0	0	82	6	6	3	2	#NULL!	2	604	#NULL!	601	#NULL!	#NULL!	#NULL!	2078	#NULL!	#NULL!	#NULL!	2	2	0	3	2	#NULL!	#NULL!	#NULL!
00820057 02	1	ET7	82	57	2	82	1865928	7	2011	1339	40753	7	1977	931	34	4	1	1	29	#NULL!	0	0	0	0	82	6	6	3	2	#NULL!	1	601	#NULL!	601	#NULL!	#NULL!	#NULL!	2078	#NULL!	#NULL!	#NULL!	2	2	0	3	2	#NULL!	#NULL!	#NULL!
00820061 02	1	ET7	82	61	2	82	1865928	7	2011	1339	40753	7	1972	871	39	5	1	1	29	#NULL!	0	0	0	0	82	6	6	3	2	#NULL!	1	604	#NULL!	601	#NULL!	#NULL!	#NULL!	2078	#NULL!	#NULL!	#NULL!	2	2	0	3	2	#NULL!	#NULL!	#NULL!
00820070 02	1	ET7	82	70	2	82	1865928	7	2011	1339	40754	11	1982	995	28	3	1	1	30	#NULL!	0	0	0	0	82	6	6	3	2	#NULL!	1	603	#NULL!	601	#NULL!	#NULL!	#NULL!	2078	#NULL!	#NULL!	#NULL!	2	2	0	3	2	#NULL!	#NULL!	#NULL!
00820070 02	2	ET7	82	70	2	82	1865928	7	2011	1339	40754	11	1982	995	28	3	1	1	30	#NULL!	0	0	0	0	82	6	6	3	2	#NULL!	1	603	#NULL!	601	#NULL!	#NULL!	#NULL!	2078	#NULL!	#NULL!	#NULL!	2	2	0	3	2	#NULL!	#NULL!	#NULL!
00820094 02	1	ET7	82	94	2	82	1865928	7	2011	1339	40754	8	1982	992	28	3	1	1	30	#NULL!	0	0	0	0	82	6	6	3	2	#NULL!	2	605	#NULL!	601	#NULL!	#NULL!	#NULL!	2078	#NULL!	#NULL!	#NULL!	2	2	0	3	2	#NULL!	#NULL!	#NULL!
00820103 02	1	ET7	82	103	2	82	1865928	7	2011	1339	40753	4	1988	1060	23	2	1	1	29	#NULL!	0	0	0	0	82	6	6	3	2	#NULL!	1	603	#NULL!	601	#NULL!	#NULL!	#NULL!	2078	#NULL!	#NULL!	#NULL!	2	2	0	3	2	#NULL!	#NULL!	#NULL!
00820111 01	1	ET7	82	111	1	82	1865928	7	2011	1339	40753	6	1976	918	35	5	3	1	29	#NULL!	0	0	0	0	82	6	6	3	2	#NULL!	1	604	#NULL!	601	#NULL!	#NULL!	#NULL!	2078	#NULL!	#NULL!	#NULL!	2	2	0	3	2	#NULL!	#NULL!	#NULL!
00830002 02	1	ET7	83	2	2	83	1798044	8	2011	1340	40765	2	1967	806	44	6	1	1	10	#NULL!	0	0	0	0	83	6	6	3	2	#NULL!	1	603	#NULL!	601	#NULL!	#NULL!	#NULL!	2041	#NULL!	#NULL!	#NULL!	2	2	0	3	2	#NULL!	#NULL!	#NULL!
00830015 01	1	ET7	83	15	1	83	1798044	8	2011	1340	40765	2	1979	950	32	4	1	1	10	#NULL!	0	0	0	0	83	6	6	3	2	#NULL!	1	604	#NULL!	601	#NULL!	#NULL!	#NULL!	2041	#NULL!	#NULL!	#NULL!	2	2	0	3	2	#NULL!	#NULL!	#NULL!
00830015 01	2	ET7	83	15	1	83	1798044	8	2011	1340	40765	2	1979	950	32	4	1	1	10	#NULL!	0	0	0	0	83	6	6	3	2	#NULL!	1	604	#NULL!	601	#NULL!	#NULL!	#NULL!	2041	#NULL!	#NULL!	#NULL!	2	2	0	3	2	#NULL!	#NULL!	#NULL!
00830018 02	1	ET7	83	18	2	83	1798044	8	2011	1340	40765	2	1976	914	35	5	1	1	10	#NULL!	0	0	0	0	83	6	6	3	2	#NULL!	2	604	#NULL!	601	#NULL!	#NULL!	#NULL!	2041	#NULL!	#NULL!	#NULL!	2	2	0	3	2	#NULL!	#NULL!	#NULL!
00830018 02	2	ET7	83	18	2	83	1798044	8	2011	1340	40765	2	1976	914	35	5	1	1	10	#NULL!	0	0	0	0	83	6	6	3	2	#NULL!	2	604	#NULL!	601	#NULL!	#NULL!	#NULL!	2041	#NULL!	#NULL!	#NULL!	2	2	0	3	2	#NULL!	#NULL!	#NULL!
00830027 02	1	ET7	83	27	2	83	1798044	8	2011	1340	40765	8	1966	800	45	7	3	1	10	#NULL!	0	0	0	0	83	6	6	3	2	#NULL!	1	605	#NULL!	601	#NULL!	#NULL!	#NULL!	2041	#NULL!	#NULL!	#NULL!	2	2	0	3	2	#NULL!	#NULL!	#NULL!
00830033 02	1	ET7	83	33	2	83	1798044	8	2011	1340	40766	3	1991	1095	20	2	1	1	11	#NULL!	0	0	0	0	83	6	6	3	2	#NULL!	1	603	#NULL!	601	#NULL!	#NULL!	#NULL!	2041	#NULL!	#NULL!	#NULL!	2	2	0	3	2	#NULL!	#NULL!	#NULL!
00830040 02	1	ET7	83	40	2	83	1798044	8	2011	1340	40766	6	1994	1134	17	1	3	1	11	#NULL!	0	0	0	0	83	6	6	3	2	#NULL!	1	601	#NULL!	601	#NULL!	#NULL!	#NULL!	2041	#NULL!	#NULL!	#NULL!	2	2	0	3	2	#NULL!	#NULL!	#NULL!
00830046 01	1	ET7	83	46	1	83	1798044	8	2011	1340	40766	8	1980	968	31	4	1	1	11	#NULL!	0	0	0	0	83	6	6	3	2	#NULL!	1	601	#NULL!	601	#NULL!	#NULL!	#NULL!	2041	#NULL!	#NULL!	#NULL!	2	2	0	3	2	#NULL!	#NULL!	#NULL!
00830046 01	2	ET7	83	46	1	83	1798044	8	2011	1340	40766	8	1980	968	31	4	1	1	11	#NULL!	0	0	0	0	83	6	6	3	2	#NULL!	1	601	#NULL!	601	#NULL!	#NULL!	#NULL!	2041	#NULL!	#NULL!	#NULL!	2	2	0	3	2	#NULL!	#NULL!	#NULL!
00830055 02	1	ET7	83	55	2	83	1798044	8	2011	1340	40765	11	1985	1031	25	3	1	1	10	#NULL!	0	0	0	0	83	6	6	3	2	#NULL!	1	605	#NULL!	601	#NULL!	#NULL!	#NULL!	2041	#NULL!	#NULL!	#NULL!	2	2	0	3	2	#NULL!	#NULL!	#NULL!
00830058 02	1	ET7	83	58	2	83	1798044	8	2011	1340	40765	1	1992	1105	19	1	1	1	10	#NULL!	0	0	0	0	83	6	6	3	2	#NULL!	1	605	#NULL!	601	#NULL!	#NULL!	#NULL!	2041	#NULL!	#NULL!	#NULL!	2	2	0	3	2	#NULL!	#NULL!	#NULL!
00830058 02	2	ET7	83	58	2	83	1798044	8	2011	1340	40765	1	1992	1105	19	1	1	1	10	#NULL!	0	0	0	0	83	6	6	3	2	#NULL!	1	605	#NULL!	601	#NULL!	#NULL!	#NULL!	2041	#NULL!	#NULL!	#NULL!	2	2	0	3	2	#NULL!	#NULL!	#NULL!
00830061 01	1	ET7	83	61	1	83	1798044	8	2011	1340	40765	9	1972	873	38	5	1	1	10	#NULL!	0	0	0	0	83	6	6	3	2	#NULL!	1	601	#NULL!	601	#NULL!	#NULL!	#NULL!	2041	#NULL!	#NULL!	#NULL!	2	2	0	3	2	#NULL!	#NULL!	#NULL!
00830064 02	1	ET7	83	64	2	83	1798044	8	2011	1340	40766	10	1970	850	40	6	1	1	11	#NULL!	0	0	0	0	83	6	6	3	2	#NULL!	1	601	#NULL!	601	#NULL!	#NULL!	#NULL!	2041	#NULL!	#NULL!	#NULL!	2	2	0	3	2	#NULL!	#NULL!	#NULL!
00830064 02	2	ET7	83	64	2	83	1798044	8	2011	1340	40766	10	1970	850	40	6	1	1	11	#NULL!	0	0	0	0	83	6	6	3	2	#NULL!	1	601	#NULL!	601	#NULL!	#NULL!	#NULL!	2041	#NULL!	#NULL!	#NULL!	2	2	0	3	2	#NULL!	#NULL!	#NULL!
00830071 02	1	ET7	83	71	2	83	1798044	8	2011	1340	40766	1	1988	1057	23	2	1	1	11	#NULL!	0	0	0	0	83	6	6	3	2	#NULL!	1	603	#NULL!	601	#NULL!	#NULL!	#NULL!	2041	#NULL!	#NULL!	#NULL!	2	2	0	3	2	#NULL!	#NULL!	#NULL!
00830071 02	2	ET7	83	71	2	83	1798044	8	2011	1340	40766	1	1988	1057	23	2	1	1	11	#NULL!	0	0	0	0	83	6	6	3	2	#NULL!	1	603	#NULL!	601	#NULL!	#NULL!	#NULL!	2041	#NULL!	#NULL!	#NULL!	2	2	0	3	2	#NULL!	#NULL!	#NULL!
00830074 02	1	ET7	83	74	2	83	1798044	8	2011	1340	40766	3	1976	915	35	5	1	1	11	#NULL!	0	0	0	0	83	6	6	3	2	#NULL!	1	603	#NULL!	601	#NULL!	#NULL!	#NULL!	2041	#NULL!	#NULL!	#NULL!	2	2	0	3	2	#NULL!	#NULL!	#NULL!
00830074 02	2	ET7	83	74	2	83	1798044	8	2011	1340	40766	3	1976	915	35	5	1	1	11	#NULL!	0	0	0	0	83	6	6	3	2	#NULL!	1	603	#NULL!	601	#NULL!	#NULL!	#NULL!	2041	#NULL!	#NULL!	#NULL!	2	2	0	3	2	#NULL!	#NULL!	#NULL!
00830089 02	1	ET7	83	89	2	83	1798044	8	2011	1340	40766	7	1976	919	35	5	3	1	11	#NULL!	0	0	0	0	83	6	6	3	2	#NULL!	1	605	#NULL!	601	#NULL!	#NULL!	#NULL!	2041	#NULL!	#NULL!	#NULL!	2	2	0	3	2	#NULL!	#NULL!	#NULL!
00840019 03	1	ET7	84	19	3	84	1872598	8	2011	1340	40756	10	1995	1150	15	1	1	1	1	#NULL!	0	0	0	0	84	6	6	3	2	#NULL!	2	604	#NULL!	601	#NULL!	#NULL!	#NULL!	1800	#NULL!	#NULL!	#NULL!	2	2	0	3	2	#NULL!	#NULL!	#NULL!
00840029 02	1	ET7	84	29	2	84	1872598	8	2011	1340	40756	11	1979	959	31	4	1	1	1	#NULL!	0	0	0	0	84	6	6	3	2	#NULL!	1	605	#NULL!	601	#NULL!	#NULL!	#NULL!	1800	#NULL!	#NULL!	#NULL!	2	2	0	3	2	#NULL!	#NULL!	#NULL!
00840032 02	1	ET7	84	32	2	84	1872598	7	2011	1339	40755	12	1975	912	35	5	1	1	31	#NULL!	0	0	0	0	84	6	6	3	2	#NULL!	3	601	#NULL!	601	#NULL!	#NULL!	#NULL!	1800	#NULL!	#NULL!	#NULL!	2	2	0	3	2	#NULL!	#NULL!	#NULL!
00840039 02	1	ET7	84	39	2	84	1872598	7	2011	1339	40755	11	1982	995	28	3	3	1	31	#NULL!	0	0	0	0	84	6	6	3	2	#NULL!	4	601	#NULL!	601	#NULL!	#NULL!	#NULL!	1800	#NULL!	#NULL!	#NULL!	2	2	0	3	2	#NULL!	#NULL!	#NULL!
00840043 02	1	ET7	84	43	2	84	1872598	7	2011	1339	40755	9	1984	1017	26	3	1	1	31	#NULL!	0	0	0	0	84	6	6	3	2	#NULL!	1	605	#NULL!	601	#NULL!	#NULL!	#NULL!	1800	#NULL!	#NULL!	#NULL!	2	2	0	3	2	#NULL!	#NULL!	#NULL!
00840049 01	1	ET7	84	49	1	84	1872598	7	2011	1339	40755	6	1981	978	30	4	1	1	31	#NULL!	0	0	0	0	84	6	6	3	2	#NULL!	1	605	#NULL!	601	#NULL!	#NULL!	#NULL!	1800	#NULL!	#NULL!	#NULL!	2	2	0	3	2	#NULL!	#NULL!	#NULL!
00840049 01	2	ET7	84	49	1	84	1872598	7	2011	1339	40755	6	1981	978	30	4	1	1	31	#NULL!	0	0	0	0	84	6	6	3	2	#NULL!	1	605	#NULL!	601	#NULL!	#NULL!	#NULL!	1800	#NULL!	#NULL!	#NULL!	2	2	0	3	2	#NULL!	#NULL!	#NULL!
00840053 02	1	ET7	84	53	2	84	1872598	8	2011	1340	40756	1	1976	913	35	5	3	1	1	#NULL!	0	0	0	0	84	6	6	3	2	#NULL!	2	605	#NULL!	601	#NULL!	#NULL!	#NULL!	1800	#NULL!	#NULL!	#NULL!	2	2	1	3	2	#NULL!	#NULL!	#NULL!
00840053 02	2	ET7	84	53	2	84	1872598	8	2011	1340	40756	1	1976	913	35	5	3	1	1	#NULL!	0	0	0	0	84	6	6	3	2	#NULL!	2	605	#NULL!	601	#NULL!	#NULL!	#NULL!	1800	#NULL!	#NULL!	#NULL!	2	2	1	3	2	#NULL!	#NULL!	#NULL!
00840056 01	1	ET7	84	56	1	84	1872598	8	2011	1340	40756	9	1983	1005	27	3	1	1	1	#NULL!	0	0	0	0	84	6	6	3	2	#NULL!	1	604	#NULL!	601	#NULL!	#NULL!	#NULL!	1800	#NULL!	#NULL!	#NULL!	2	2	0	3	2	#NULL!	#NULL!	#NULL!
00840056 01	2	ET7	84	56	1	84	1872598	8	2011	1340	40756	9	1983	1005	27	3	1	1	1	#NULL!	0	0	0	0	84	6	6	3	2	#NULL!	1	604	#NULL!	601	#NULL!	#NULL!	#NULL!	1800	#NULL!	#NULL!	#NULL!	2	2	0	3	2	#NULL!	#NULL!	#NULL!
00840070 02	1	ET7	84	70	2	84	1872598	8	2011	1340	40756	1	1974	889	37	5	3	1	1	#NULL!	0	0	0	0	84	6	6	3	2	#NULL!	1	601	#NULL!	601	#NULL!	#NULL!	#NULL!	1800	#NULL!	#NULL!	#NULL!	2	2	0	3	2	#NULL!	#NULL!	#NULL!
00840077 02	1	ET7	84	77	2	84	1872598	8	2011	1340	40756	5	1986	1037	25	3	1	1	1	#NULL!	0	0	0	0	84	6	6	3	2	#NULL!	1	601	#NULL!	601	#NULL!	#NULL!	#NULL!	1800	#NULL!	#NULL!	#NULL!	2	2	0	3	2	#NULL!	#NULL!	#NULL!
00840084 02	1	ET7	84	84	2	84	1872598	8	2011	1340	40756	11	1962	755	48	7	1	1	1	#NULL!	0	0	0	0	84	6	6	3	2	#NULL!	1	603	#NULL!	601	#NULL!	#NULL!	#NULL!	1800	#NULL!	#NULL!	#NULL!	2	2	0	3	2	#NULL!	#NULL!	#NULL!
00840087 02	1	ET7	84	87	2	84	1872598	8	2011	1340	40756	3	1985	1023	26	3	1	1	1	#NULL!	0	0	0	0	84	6	6	3	2	#NULL!	1	603	#NULL!	601	#NULL!	#NULL!	#NULL!	1800	#NULL!	#NULL!	#NULL!	2	2	0	3	2	#NULL!	#NULL!	#NULL!
00840091 02	1	ET7	84	91	2	84	1872598	8	2011	1340	40756	3	1973	879	38	5	1	1	1	#NULL!	0	0	0	0	84	6	6	3	2	#NULL!	1	603	#NULL!	601	#NULL!	#NULL!	#NULL!	1800	#NULL!	#NULL!	#NULL!	2	2	0	3	2	#NULL!	#NULL!	#NULL!
00840091 02	2	ET7	84	91	2	84	1872598	8	2011	1340	40756	3	1973	879	38	5	1	1	1	#NULL!	0	0	0	0	84	6	6	3	2	#NULL!	1	603	#NULL!	601	#NULL!	#NULL!	#NULL!	1800	#NULL!	#NULL!	#NULL!	2	2	0	3	2	#NULL!	#NULL!	#NULL!
00850004 02	1	ET7	85	4	2	85	1067483	9	2011	1341	40790	7	1987	1051	24	2	3	1	4	#NULL!	0	0	0	0	85	6	6	3	2	#NULL!	2	604	#NULL!	601	#NULL!	#NULL!	#NULL!	726	#NULL!	#NULL!	#NULL!	2	2	0	3	2	#NULL!	#NULL!	#NULL!
00850006 01	1	ET7	85	6	1	85	1067483	9	2011	1341	40790	9	1976	921	35	5	1	1	4	#NULL!	0	0	0	0	85	6	6	3	2	#NULL!	1	604	#NULL!	601	#NULL!	#NULL!	#NULL!	726	#NULL!	#NULL!	#NULL!	2	2	0	3	2	#NULL!	#NULL!	#NULL!
00850006 02	1	ET7	85	6	2	85	1067483	9	2011	1341	40790	2	1987	1046	24	2	1	1	4	#NULL!	0	0	0	0	85	6	6	3	2	#NULL!	2	604	#NULL!	601	#NULL!	#NULL!	#NULL!	726	#NULL!	#NULL!	#NULL!	2	2	0	3	2	#NULL!	#NULL!	#NULL!
00850006 02	2	ET7	85	6	2	85	1067483	9	2011	1341	40790	2	1987	1046	24	2	1	1	4	#NULL!	0	0	0	0	85	6	6	3	2	#NULL!	2	604	#NULL!	601	#NULL!	#NULL!	#NULL!	726	#NULL!	#NULL!	#NULL!	2	2	0	3	2	#NULL!	#NULL!	#NULL!
00850009 01	1	ET7	85	9	1	85	1067483	9	2011	1341	40790	11	1980	971	30	4	3	1	4	#NULL!	0	0	0	0	85	6	6	3	2	#NULL!	1	604	#NULL!	601	#NULL!	#NULL!	#NULL!	726	#NULL!	#NULL!	#NULL!	2	2	0	3	2	#NULL!	#NULL!	#NULL!
00850009 01	2	ET7	85	9	1	85	1067483	9	2011	1341	40790	11	1980	971	30	4	3	1	4	#NULL!	0	0	0	0	85	6	6	3	2	#NULL!	1	604	#NULL!	601	#NULL!	#NULL!	#NULL!	726	#NULL!	#NULL!	#NULL!	2	2	0	3	2	#NULL!	#NULL!	#NULL!
00850019 02	1	ET7	85	19	2	85	1067483	9	2011	1341	40790	7	1991	1099	20	2	3	1	4	#NULL!	0	0	0	0	85	6	6	3	2	#NULL!	1	601	#NULL!	601	#NULL!	#NULL!	#NULL!	726	#NULL!	#NULL!	#NULL!	2	2	0	3	2	#NULL!	#NULL!	#NULL!
00850019 02	2	ET7	85	19	2	85	1067483	9	2011	1341	40790	7	1991	1099	20	2	3	1	4	#NULL!	0	0	0	0	85	6	6	3	2	#NULL!	1	601	#NULL!	601	#NULL!	#NULL!	#NULL!	726	#NULL!	#NULL!	#NULL!	2	2	0	3	2	#NULL!	#NULL!	#NULL!
00850021 02	1	ET7	85	21	2	85	1067483	9	2011	1341	40790	10	1982	994	28	3	3	1	4	#NULL!	0	0	0	0	85	6	6	3	2	#NULL!	2	601	#NULL!	601	#NULL!	#NULL!	#NULL!	726	#NULL!	#NULL!	#NULL!	2	2	0	3	2	#NULL!	#NULL!	#NULL!
00850031 02	1	ET7	85	31	2	85	1067483	9	2011	1341	40790	6	1984	1014	27	3	1	1	4	#NULL!	0	0	0	0	85	6	6	3	2	#NULL!	1	605	#NULL!	601	#NULL!	#NULL!	#NULL!	726	#NULL!	#NULL!	#NULL!	2	2	0	3	2	#NULL!	#NULL!	#NULL!
00850036 02	1	ET7	85	36	2	85	1067483	9	2011	1341	40790	12	1987	1056	23	2	1	1	4	#NULL!	0	0	0	0	85	6	6	3	2	#NULL!	1	605	#NULL!	601	#NULL!	#NULL!	#NULL!	726	#NULL!	#NULL!	#NULL!	2	2	0	3	2	#NULL!	#NULL!	#NULL!
00850039 01	1	ET7	85	39	1	85	1067483	9	2011	1341	40790	5	1979	953	32	4	1	1	4	#NULL!	0	0	0	0	85	6	6	3	2	#NULL!	1	605	#NULL!	601	#NULL!	#NULL!	#NULL!	726	#NULL!	#NULL!	#NULL!	2	2	0	3	2	#NULL!	#NULL!	#NULL!
00850041 02	1	ET7	85	41	2	85	1067483	9	2011	1341	40790	8	1986	1040	25	3	3	1	4	#NULL!	0	0	0	0	85	6	6	3	2	#NULL!	1	605	#NULL!	601	#NULL!	#NULL!	#NULL!	726	#NULL!	#NULL!	#NULL!	2	2	0	3	2	#NULL!	#NULL!	#NULL!
00850054 02	1	ET7	85	54	2	85	1067483	9	2011	1341	40790	2	1991	1094	20	2	1	1	4	#NULL!	0	0	0	0	85	6	6	3	2	#NULL!	1	603	#NULL!	601	#NULL!	#NULL!	#NULL!	726	#NULL!	#NULL!	#NULL!	2	2	0	3	2	#NULL!	#NULL!	#NULL!
00850073 02	1	ET7	85	73	2	85	1067483	9	2011	1341	40790	1	1990	1081	21	2	1	1	4	#NULL!	0	0	0	0	85	6	6	3	2	#NULL!	1	603	#NULL!	601	#NULL!	#NULL!	#NULL!	726	#NULL!	#NULL!	#NULL!	2	2	0	3	2	#NULL!	#NULL!	#NULL!
00850078 02	1	ET7	85	78	2	85	1067483	9	2011	1341	40790	3	1985	1023	26	3	1	1	4	#NULL!	0	0	0	0	85	6	6	3	2	#NULL!	3	603	#NULL!	601	#NULL!	#NULL!	#NULL!	726	#NULL!	#NULL!	#NULL!	2	2	0	3	2	#NULL!	#NULL!	#NULL!
00860001 02	1	ET7	86	1	2	86	3821806	7	2011	1339	40740	6	1976	918	35	5	1	1	16	#NULL!	0	0	0	0	86	7	7	4	1	#NULL!	5	903	#NULL!	901	#NULL!	#NULL!	#NULL!	1480	#NULL!	#NULL!	#NULL!	4	4	0	4	1	#NULL!	#NULL!	#NULL!
00860001 02	2	ET7	86	1	2	86	3821806	7	2011	1339	40740	6	1976	918	35	5	1	1	16	#NULL!	0	0	0	0	86	7	7	4	1	#NULL!	5	903	#NULL!	901	#NULL!	#NULL!	#NULL!	1480	#NULL!	#NULL!	#NULL!	4	4	0	4	1	#NULL!	#NULL!	#NULL!
00860007 02	1	ET7	86	7	2	86	3821806	7	2011	1339	40740	6	1981	978	30	4	1	1	16	#NULL!	0	0	0	0	86	7	7	4	1	#NULL!	1	906	#NULL!	901	#NULL!	#NULL!	#NULL!	1480	#NULL!	#NULL!	#NULL!	4	4	0	4	1	#NULL!	#NULL!	#NULL!
00860013 02	1	ET7	86	13	2	86	3821806	7	2011	1339	40741	7	1976	919	35	5	1	1	17	#NULL!	0	0	0	0	86	7	7	4	1	#NULL!	1	903	#NULL!	901	#NULL!	#NULL!	#NULL!	1480	#NULL!	#NULL!	#NULL!	4	4	0	4	1	#NULL!	#NULL!	#NULL!
00860030 02	1	ET7	86	30	2	86	3821806	7	2011	1339	40740	3	1966	795	45	7	1	1	16	#NULL!	0	0	0	0	86	7	7	4	1	#NULL!	2	906	#NULL!	901	#NULL!	#NULL!	#NULL!	1480	#NULL!	#NULL!	#NULL!	4	4	0	4	1	#NULL!	#NULL!	#NULL!
00860036 02	1	ET7	86	36	2	86	3821806	7	2011	1339	40740	6	1983	1002	28	3	1	1	16	#NULL!	0	0	0	0	86	7	7	4	1	#NULL!	1	903	#NULL!	901	#NULL!	#NULL!	#NULL!	1480	#NULL!	#NULL!	#NULL!	4	4	0	4	1	#NULL!	#NULL!	#NULL!
00860042 02	1	ET7	86	42	2	86	3821806	7	2011	1339	40740	4	1989	1072	22	2	1	1	16	#NULL!	0	0	0	0	86	7	7	4	1	#NULL!	1	906	#NULL!	901	#NULL!	#NULL!	#NULL!	1480	#NULL!	#NULL!	#NULL!	4	4	0	4	1	#NULL!	#NULL!	#NULL!
00860053 02	1	ET7	86	53	2	86	3821806	7	2011	1339	40741	10	1992	1114	18	1	1	1	17	#NULL!	0	0	0	0	86	7	7	4	1	#NULL!	1	906	#NULL!	901	#NULL!	#NULL!	#NULL!	1480	#NULL!	#NULL!	#NULL!	4	4	0	4	1	#NULL!	#NULL!	#NULL!
00860059 02	1	ET7	86	59	2	86	3821806	7	2011	1339	40740	6	1989	1074	22	2	6	1	16	#NULL!	0	0	0	0	86	7	7	4	1	#NULL!	1	905	#NULL!	901	#NULL!	#NULL!	#NULL!	1480	#NULL!	#NULL!	#NULL!	2	4	1	4	1	#NULL!	#NULL!	#NULL!
00860082 02	1	ET7	86	82	2	86	3821806	7	2011	1339	40740	3	1981	975	30	4	1	1	16	#NULL!	0	0	0	0	86	7	7	4	1	#NULL!	1	903	#NULL!	901	#NULL!	#NULL!	#NULL!	1480	#NULL!	#NULL!	#NULL!	4	4	0	4	1	#NULL!	#NULL!	#NULL!
00860082 02	2	ET7	86	82	2	86	3821806	7	2011	1339	40740	3	1981	975	30	4	1	1	16	#NULL!	0	0	0	0	86	7	7	4	1	#NULL!	1	903	#NULL!	901	#NULL!	#NULL!	#NULL!	1480	#NULL!	#NULL!	#NULL!	4	4	0	4	1	#NULL!	#NULL!	#NULL!
00860099 02	1	ET7	86	99	2	86	3821806	7	2011	1339	40740	2	1981	974	30	4	1	1	16	#NULL!	0	0	0	0	86	7	7	4	1	#NULL!	1	903	#NULL!	901	#NULL!	#NULL!	#NULL!	1480	#NULL!	#NULL!	#NULL!	4	4	0	4	1	#NULL!	#NULL!	#NULL!
00860139 02	1	ET7	86	139	2	86	3821806	7	2011	1339	40740	7	1972	871	39	5	3	1	16	#NULL!	0	0	0	0	86	7	7	4	1	#NULL!	1	905	#NULL!	901	#NULL!	#NULL!	#NULL!	1480	#NULL!	#NULL!	#NULL!	2	4	0	4	1	#NULL!	#NULL!	#NULL!
00860145 02	1	ET7	86	145	2	86	3821806	7	2011	1339	40741	6	1966	798	45	7	1	1	17	#NULL!	0	0	0	0	86	7	7	4	1	#NULL!	1	906	#NULL!	901	#NULL!	#NULL!	#NULL!	1480	#NULL!	#NULL!	#NULL!	4	4	0	4	1	#NULL!	#NULL!	#NULL!
00860162 02	1	ET7	86	162	2	86	3821806	7	2011	1339	40740	1	1991	1093	20	2	3	1	16	#NULL!	0	0	0	0	86	7	7	4	1	#NULL!	1	901	#NULL!	901	#NULL!	#NULL!	#NULL!	1480	#NULL!	#NULL!	#NULL!	4	4	1	4	1	#NULL!	#NULL!	#NULL!
00870038 04	1	ET7	87	38	4	87	5888203	8	2011	1340	40767	7	1995	1147	16	1	1	1	12	#NULL!	0	0	0	0	87	7	7	4	1	#NULL!	2	1001	#NULL!	1001	#NULL!	#NULL!	#NULL!	1813	#NULL!	#NULL!	#NULL!	2	2	1	4	1	#NULL!	#NULL!	#NULL!
00870057 02	1	ET7	87	57	2	87	5888203	8	2011	1340	40767	12	1975	912	35	5	1	1	12	#NULL!	0	0	0	0	87	7	7	4	1	#NULL!	2	1001	#NULL!	1001	#NULL!	#NULL!	#NULL!	1813	#NULL!	#NULL!	#NULL!	2	2	1	4	1	#NULL!	#NULL!	#NULL!
00870057 02	2	ET7	87	57	2	87	5888203	8	2011	1340	40767	12	1975	912	35	5	1	1	12	#NULL!	0	0	0	0	87	7	7	4	1	#NULL!	2	1001	#NULL!	1001	#NULL!	#NULL!	#NULL!	1813	#NULL!	#NULL!	#NULL!	2	2	1	4	1	#NULL!	#NULL!	#NULL!
00870064 02	1	ET7	87	64	2	87	5888203	8	2011	1340	40767	7	1976	919	35	5	1	1	12	#NULL!	0	0	0	0	87	7	7	4	1	#NULL!	1	1003	#NULL!	1001	#NULL!	#NULL!	#NULL!	1813	#NULL!	#NULL!	#NULL!	4	4	0	4	1	#NULL!	#NULL!	#NULL!
00870064 02	2	ET7	87	64	2	87	5888203	8	2011	1340	40767	7	1976	919	35	5	1	1	12	#NULL!	0	0	0	0	87	7	7	4	1	#NULL!	1	1003	#NULL!	1001	#NULL!	#NULL!	#NULL!	1813	#NULL!	#NULL!	#NULL!	4	4	0	4	1	#NULL!	#NULL!	#NULL!
00870089 02	1	ET7	87	89	2	87	5888203	8	2011	1340	40767	12	1980	972	30	4	1	1	12	#NULL!	0	0	0	0	87	7	7	4	1	#NULL!	1	1003	#NULL!	1001	#NULL!	#NULL!	#NULL!	1813	#NULL!	#NULL!	#NULL!	4	4	0	4	1	#NULL!	#NULL!	#NULL!
00870096 02	1	ET7	87	96	2	87	5888203	8	2011	1340	40768	5	1986	1037	25	3	1	1	13	#NULL!	0	0	0	0	87	7	7	4	1	#NULL!	1	1003	#NULL!	1001	#NULL!	#NULL!	#NULL!	1813	#NULL!	#NULL!	#NULL!	4	4	0	4	1	#NULL!	#NULL!	#NULL!
00870108 01	1	ET7	87	108	1	87	5888203	8	2011	1340	40768	3	1981	975	30	4	1	1	13	#NULL!	0	0	0	0	87	7	7	4	1	#NULL!	1	1003	#NULL!	1001	#NULL!	#NULL!	#NULL!	1813	#NULL!	#NULL!	#NULL!	4	4	0	4	1	#NULL!	#NULL!	#NULL!
00870108 01	2	ET7	87	108	1	87	5888203	8	2011	1340	40768	3	1981	975	30	4	1	1	13	#NULL!	0	0	0	0	87	7	7	4	1	#NULL!	1	1003	#NULL!	1001	#NULL!	#NULL!	#NULL!	1813	#NULL!	#NULL!	#NULL!	4	4	0	4	1	#NULL!	#NULL!	#NULL!
00870115 02	1	ET7	87	115	2	87	5888203	8	2011	1340	40768	4	1988	1060	23	2	1	1	13	#NULL!	0	0	0	0	87	7	7	4	1	#NULL!	1	1004	#NULL!	1001	#NULL!	#NULL!	#NULL!	1813	#NULL!	#NULL!	#NULL!	4	4	0	4	1	#NULL!	#NULL!	#NULL!
00870191 02	1	ET7	87	191	2	87	5888203	8	2011	1340	40767	8	1984	1016	27	3	1	1	12	#NULL!	0	0	0	0	87	7	7	4	1	#NULL!	1	1005	#NULL!	1001	#NULL!	#NULL!	#NULL!	1813	#NULL!	#NULL!	#NULL!	4	4	0	4	1	#NULL!	#NULL!	#NULL!
00880012 02	1	ET7	88	12	2	88	4896111	7	2011	1339	40755	3	1971	855	40	6	1	1	31	#NULL!	0	0	0	0	88	7	7	4	1	#NULL!	1	1105	#NULL!	1101	#NULL!	#NULL!	#NULL!	1806	#NULL!	#NULL!	#NULL!	4	4	0	4	1	#NULL!	#NULL!	#NULL!
00880012 02	2	ET7	88	12	2	88	4896111	7	2011	1339	40755	3	1971	855	40	6	1	1	31	#NULL!	0	0	0	0	88	7	7	4	1	#NULL!	1	1105	#NULL!	1101	#NULL!	#NULL!	#NULL!	1806	#NULL!	#NULL!	#NULL!	4	4	0	4	1	#NULL!	#NULL!	#NULL!
00880037 02	1	ET7	88	37	2	88	4896111	7	2011	1339	40755	2	1976	914	35	5	3	1	31	#NULL!	0	0	0	0	88	7	7	4	1	#NULL!	1	1105	#NULL!	1101	#NULL!	#NULL!	#NULL!	1806	#NULL!	#NULL!	#NULL!	2	2	0	4	1	#NULL!	#NULL!	#NULL!
00880076 01	1	ET7	88	76	1	88	4896111	7	2011	1339	40754	9	1967	813	43	6	1	1	30	#NULL!	0	0	0	0	88	7	7	4	1	#NULL!	2	1103	#NULL!	1101	#NULL!	#NULL!	#NULL!	1806	#NULL!	#NULL!	#NULL!	2	2	0	4	1	#NULL!	#NULL!	#NULL!
00880089 02	1	ET7	88	89	2	88	4896111	7	2011	1339	40755	1	1989	1069	22	2	3	1	31	#NULL!	0	0	0	0	88	7	7	4	1	#NULL!	1	1104	#NULL!	1101	#NULL!	#NULL!	#NULL!	1806	#NULL!	#NULL!	#NULL!	4	4	0	4	1	#NULL!	#NULL!	#NULL!
00880095 02	1	ET7	88	95	2	88	4896111	7	2011	1339	40754	7	1978	943	33	4	3	1	30	#NULL!	0	0	0	0	88	7	7	4	1	#NULL!	1	1104	#NULL!	1101	#NULL!	#NULL!	#NULL!	1806	#NULL!	#NULL!	#NULL!	4	4	0	4	1	#NULL!	#NULL!	#NULL!
00880114 01	1	ET7	88	114	1	88	4896111	7	2011	1339	40755	1	1971	853	40	6	3	1	31	#NULL!	0	0	0	0	88	7	7	4	1	#NULL!	1	1104	#NULL!	1101	#NULL!	#NULL!	#NULL!	1806	#NULL!	#NULL!	#NULL!	4	4	0	4	1	#NULL!	#NULL!	#NULL!
00880121 02	1	ET7	88	121	2	88	4896111	8	2011	1340	40756	4	1975	904	36	5	1	1	1	#NULL!	0	0	0	0	88	7	7	4	1	#NULL!	2	1103	#NULL!	1101	#NULL!	#NULL!	#NULL!	1806	#NULL!	#NULL!	#NULL!	4	4	0	4	1	#NULL!	#NULL!	#NULL!
00880165 02	1	ET7	88	165	2	88	4896111	7	2011	1339	40755	4	1983	1000	28	3	3	1	31	#NULL!	0	0	0	0	88	7	7	4	1	#NULL!	2	1104	#NULL!	1101	#NULL!	#NULL!	#NULL!	1806	#NULL!	#NULL!	#NULL!	4	4	0	4	1	#NULL!	#NULL!	#NULL!
00880185 01	1	ET7	88	185	1	88	4896111	7	2011	1339	40755	1	1981	973	30	4	3	1	31	#NULL!	0	0	0	0	88	7	7	4	1	#NULL!	1	1104	#NULL!	1101	#NULL!	#NULL!	#NULL!	1806	#NULL!	#NULL!	#NULL!	4	4	0	4	1	#NULL!	#NULL!	#NULL!
00890004 02	1	ET7	89	4	2	89	3780683	7	2011	1339	40736	6	1977	930	34	4	1	1	12	#NULL!	0	0	0	0	89	7	7	4	1	#NULL!	1	1003	#NULL!	1001	#NULL!	#NULL!	#NULL!	1999	#NULL!	#NULL!	#NULL!	4	4	0	4	1	#NULL!	#NULL!	#NULL!
00890009 02	1	ET7	89	9	2	89	3780683	7	2011	1339	40738	2	1968	818	43	6	1	1	14	#NULL!	0	0	0	0	89	7	7	4	1	#NULL!	5	1003	#NULL!	1001	#NULL!	#NULL!	#NULL!	1999	#NULL!	#NULL!	#NULL!	4	4	0	4	1	#NULL!	#NULL!	#NULL!
00890014 02	1	ET7	89	14	2	89	3780683	7	2011	1339	40736	12	1979	960	31	4	1	1	12	#NULL!	0	0	0	0	89	7	7	4	1	#NULL!	2	1004	#NULL!	1001	#NULL!	#NULL!	#NULL!	1999	#NULL!	#NULL!	#NULL!	4	4	0	4	1	#NULL!	#NULL!	#NULL!
00890014 02	2	ET7	89	14	2	89	3780683	7	2011	1339	40736	12	1979	960	31	4	1	1	12	#NULL!	0	0	0	0	89	7	7	4	1	#NULL!	2	1004	#NULL!	1001	#NULL!	#NULL!	#NULL!	1999	#NULL!	#NULL!	#NULL!	4	4	0	4	1	#NULL!	#NULL!	#NULL!
00890024 03	1	ET7	89	24	3	89	3780683	7	2011	1339	40737	10	1987	1054	23	2	1	1	13	#NULL!	0	0	0	0	89	7	7	4	1	#NULL!	3	1001	#NULL!	1001	#NULL!	#NULL!	#NULL!	1999	#NULL!	#NULL!	#NULL!	2	2	0	4	1	#NULL!	#NULL!	#NULL!
00890029 02	1	ET7	89	29	2	89	3780683	7	2011	1339	40737	8	1986	1040	24	2	3	1	13	#NULL!	0	0	0	0	89	7	7	4	1	#NULL!	1	1001	#NULL!	1001	#NULL!	#NULL!	#NULL!	1999	#NULL!	#NULL!	#NULL!	4	4	1	4	1	#NULL!	#NULL!	#NULL!
00890029 02	2	ET7	89	29	2	89	3780683	7	2011	1339	40737	8	1986	1040	24	2	3	1	13	#NULL!	0	0	0	0	89	7	7	4	1	#NULL!	1	1001	#NULL!	1001	#NULL!	#NULL!	#NULL!	1999	#NULL!	#NULL!	#NULL!	4	4	1	4	1	#NULL!	#NULL!	#NULL!
00890034 02	1	ET7	89	34	2	89	3780683	7	2011	1339	40737	1	1987	1045	24	2	1	1	13	#NULL!	0	0	0	0	89	7	7	4	1	#NULL!	2	1004	#NULL!	1001	#NULL!	#NULL!	#NULL!	1999	#NULL!	#NULL!	#NULL!	4	4	0	4	1	#NULL!	#NULL!	#NULL!
00890039 02	1	ET7	89	39	2	89	3780683	7	2011	1339	40737	7	1981	979	30	4	1	1	13	#NULL!	0	0	0	0	89	7	7	4	1	#NULL!	5	1004	#NULL!	1001	#NULL!	#NULL!	#NULL!	1999	#NULL!	#NULL!	#NULL!	4	4	0	4	1	#NULL!	#NULL!	#NULL!
00890039 02	2	ET7	89	39	2	89	3780683	7	2011	1339	40737	7	1981	979	30	4	1	1	13	#NULL!	0	0	0	0	89	7	7	4	1	#NULL!	5	1004	#NULL!	1001	#NULL!	#NULL!	#NULL!	1999	#NULL!	#NULL!	#NULL!	4	4	0	4	1	#NULL!	#NULL!	#NULL!
00890044 02	1	ET7	89	44	2	89	3780683	7	2011	1339	40737	1	1983	997	28	3	3	1	13	#NULL!	0	0	0	0	89	7	7	4	1	#NULL!	1	1004	#NULL!	1001	#NULL!	#NULL!	#NULL!	1999	#NULL!	#NULL!	#NULL!	2	4	0	4	1	#NULL!	#NULL!	#NULL!
00890049 02	1	ET7	89	49	2	89	3780683	7	2011	1339	40737	6	1971	858	40	6	3	1	13	#NULL!	0	0	0	0	89	7	7	4	1	#NULL!	1	1004	#NULL!	1001	#NULL!	#NULL!	#NULL!	1999	#NULL!	#NULL!	#NULL!	4	4	0	4	1	#NULL!	#NULL!	#NULL!
00890049 02	2	ET7	89	49	2	89	3780683	7	2011	1339	40737	6	1971	858	40	6	3	1	13	#NULL!	0	0	0	0	89	7	7	4	1	#NULL!	1	1004	#NULL!	1001	#NULL!	#NULL!	#NULL!	1999	#NULL!	#NULL!	#NULL!	4	4	0	4	1	#NULL!	#NULL!	#NULL!
00890054 02	1	ET7	89	54	2	89	3780683	7	2011	1339	40737	4	1981	976	30	4	3	1	13	#NULL!	0	0	0	0	89	7	7	4	1	#NULL!	2	1004	#NULL!	1001	#NULL!	#NULL!	#NULL!	1999	#NULL!	#NULL!	#NULL!	4	4	0	4	1	#NULL!	#NULL!	#NULL!
00890054 02	2	ET7	89	54	2	89	3780683	7	2011	1339	40737	4	1981	976	30	4	3	1	13	#NULL!	0	0	0	0	89	7	7	4	1	#NULL!	2	1004	#NULL!	1001	#NULL!	#NULL!	#NULL!	1999	#NULL!	#NULL!	#NULL!	4	4	0	4	1	#NULL!	#NULL!	#NULL!
00890054 02	3	ET7	89	54	2	89	3780683	7	2011	1339	40737	4	1981	976	30	4	3	1	13	#NULL!	0	0	0	0	89	7	7	4	1	#NULL!	2	1004	#NULL!	1001	#NULL!	#NULL!	#NULL!	1999	#NULL!	#NULL!	#NULL!	4	4	0	4	1	#NULL!	#NULL!	#NULL!
00890064 02	1	ET7	89	64	2	89	3780683	7	2011	1339	40737	6	1989	1074	22	2	3	1	13	#NULL!	0	0	0	0	89	7	7	4	1	#NULL!	1	1004	#NULL!	1001	#NULL!	#NULL!	#NULL!	1999	#NULL!	#NULL!	#NULL!	2	10	0	4	1	#NULL!	#NULL!	#NULL!
00890069 02	1	ET7	89	69	2	89	3780683	7	2011	1339	40737	9	1988	1065	22	2	1	1	13	#NULL!	0	0	0	0	89	7	7	4	1	#NULL!	1	1004	#NULL!	1001	#NULL!	#NULL!	#NULL!	1999	#NULL!	#NULL!	#NULL!	2	9	0	4	1	#NULL!	#NULL!	#NULL!
00890079 03	1	ET7	89	79	3	89	3780683	7	2011	1339	40737	1	1993	1117	18	1	1	1	13	#NULL!	0	0	0	0	89	7	7	4	1	#NULL!	1	1003	#NULL!	1001	#NULL!	#NULL!	#NULL!	1999	#NULL!	#NULL!	#NULL!	4	4	0	4	1	#NULL!	#NULL!	#NULL!
00890079 03	2	ET7	89	79	3	89	3780683	7	2011	1339	40737	1	1993	1117	18	1	1	1	13	#NULL!	0	0	0	0	89	7	7	4	1	#NULL!	1	1003	#NULL!	1001	#NULL!	#NULL!	#NULL!	1999	#NULL!	#NULL!	#NULL!	4	4	0	4	1	#NULL!	#NULL!	#NULL!
00890084 02	1	ET7	89	84	2	89	3780683	7	2011	1339	40737	5	1982	989	29	3	1	1	13	#NULL!	0	0	0	0	89	7	7	4	1	#NULL!	1	1003	#NULL!	1001	#NULL!	#NULL!	#NULL!	1999	#NULL!	#NULL!	#NULL!	4	4	0	4	1	#NULL!	#NULL!	#NULL!
00890084 02	2	ET7	89	84	2	89	3780683	7	2011	1339	40737	5	1982	989	29	3	1	1	13	#NULL!	0	0	0	0	89	7	7	4	1	#NULL!	1	1003	#NULL!	1001	#NULL!	#NULL!	#NULL!	1999	#NULL!	#NULL!	#NULL!	4	4	0	4	1	#NULL!	#NULL!	#NULL!
00890094 01	1	ET7	89	94	1	89	3780683	7	2011	1339	40737	2	1991	1094	20	2	1	1	13	#NULL!	0	0	0	0	89	7	7	4	1	#NULL!	2	1003	#NULL!	1001	#NULL!	#NULL!	#NULL!	1999	#NULL!	#NULL!	#NULL!	4	4	0	4	1	#NULL!	#NULL!	#NULL!
00890094 01	2	ET7	89	94	1	89	3780683	7	2011	1339	40737	2	1991	1094	20	2	1	1	13	#NULL!	0	0	0	0	89	7	7	4	1	#NULL!	2	1003	#NULL!	1001	#NULL!	#NULL!	#NULL!	1999	#NULL!	#NULL!	#NULL!	4	4	0	4	1	#NULL!	#NULL!	#NULL!
00890099 02	1	ET7	89	99	2	89	3780683	7	2011	1339	40738	4	1969	832	42	6	1	1	14	#NULL!	0	0	0	0	89	7	7	4	1	#NULL!	2	1003	#NULL!	1001	#NULL!	#NULL!	#NULL!	1999	#NULL!	#NULL!	#NULL!	4	4	0	4	1	#NULL!	#NULL!	#NULL!
00890099 02	2	ET7	89	99	2	89	3780683	7	2011	1339	40738	4	1969	832	42	6	1	1	14	#NULL!	0	0	0	0	89	7	7	4	1	#NULL!	2	1003	#NULL!	1001	#NULL!	#NULL!	#NULL!	1999	#NULL!	#NULL!	#NULL!	4	4	0	4	1	#NULL!	#NULL!	#NULL!
00890104 02	1	ET7	89	104	2	89	3780683	7	2011	1339	40738	1	1981	973	30	4	6	1	14	#NULL!	0	0	0	0	89	7	7	4	1	#NULL!	3	1003	#NULL!	1001	#NULL!	#NULL!	#NULL!	1999	#NULL!	#NULL!	#NULL!	2	2	0	4	1	#NULL!	#NULL!	#NULL!
00890104 02	2	ET7	89	104	2	89	3780683	7	2011	1339	40738	1	1981	973	30	4	6	1	14	#NULL!	0	0	0	0	89	7	7	4	1	#NULL!	3	1003	#NULL!	1001	#NULL!	#NULL!	#NULL!	1999	#NULL!	#NULL!	#NULL!	2	2	0	4	1	#NULL!	#NULL!	#NULL!
00890109 02	1	ET7	89	109	2	89	3780683	7	2011	1339	40738	3	1994	1131	17	1	6	1	14	#NULL!	0	0	0	0	89	7	7	4	1	#NULL!	2	1003	#NULL!	1001	#NULL!	#NULL!	#NULL!	1999	#NULL!	#NULL!	#NULL!	4	4	0	4	1	#NULL!	#NULL!	#NULL!
00890124 02	1	ET7	89	124	2	89	3780683	7	2011	1339	40737	6	1986	1038	25	3	1	1	13	#NULL!	0	0	0	0	89	7	7	4	1	#NULL!	2	1001	#NULL!	1001	#NULL!	#NULL!	#NULL!	1999	#NULL!	#NULL!	#NULL!	4	4	1	4	1	#NULL!	#NULL!	#NULL!
00890129 03	1	ET7	89	129	3	89	3780683	7	2011	1339	40737	4	1986	1036	25	3	1	1	13	#NULL!	0	0	0	0	89	7	7	4	1	#NULL!	1	1001	#NULL!	1001	#NULL!	#NULL!	#NULL!	1999	#NULL!	#NULL!	#NULL!	4	4	1	4	1	#NULL!	#NULL!	#NULL!
00890129 03	2	ET7	89	129	3	89	3780683	7	2011	1339	40737	4	1986	1036	25	3	1	1	13	#NULL!	0	0	0	0	89	7	7	4	1	#NULL!	1	1001	#NULL!	1001	#NULL!	#NULL!	#NULL!	1999	#NULL!	#NULL!	#NULL!	4	4	1	4	1	#NULL!	#NULL!	#NULL!
00900047 02	1	ET7	90	47	2	90	6344940	7	2011	1339	40737	8	1983	1004	27	3	2	1	13	#NULL!	0	0	0	0	90	7	7	4	1	#NULL!	1	1101	#NULL!	1101	#NULL!	#NULL!	#NULL!	1571	#NULL!	#NULL!	#NULL!	2	2	0	4	1	#NULL!	#NULL!	#NULL!
00900076 02	1	ET7	90	76	2	90	6344940	7	2011	1339	40738	7	1983	1003	28	3	1	1	14	#NULL!	0	0	0	0	90	7	7	4	1	#NULL!	1	1104	#NULL!	1101	#NULL!	#NULL!	#NULL!	1571	#NULL!	#NULL!	#NULL!	4	4	0	4	1	#NULL!	#NULL!	#NULL!
00900133 02	1	ET7	90	133	2	90	6344940	7	2011	1339	40738	8	1986	1040	24	2	1	1	14	#NULL!	0	0	0	0	90	7	7	4	1	#NULL!	1	1105	#NULL!	1101	#NULL!	#NULL!	#NULL!	1571	#NULL!	#NULL!	#NULL!	2	2	0	4	1	#NULL!	#NULL!	#NULL!
00900169 01	1	ET7	90	169	1	90	6344940	7	2011	1339	40738	4	1991	1096	20	2	2	1	14	#NULL!	0	0	0	0	90	7	7	4	1	#NULL!	1	1103	#NULL!	1101	#NULL!	#NULL!	#NULL!	1571	#NULL!	#NULL!	#NULL!	4	4	0	4	1	#NULL!	#NULL!	#NULL!
00900176 02	1	ET7	90	176	2	90	6344940	7	2011	1339	40738	1	1983	997	28	3	3	1	14	#NULL!	0	0	0	0	90	7	7	4	1	#NULL!	1	1101	#NULL!	1101	#NULL!	#NULL!	#NULL!	1571	#NULL!	#NULL!	#NULL!	2	2	0	4	1	#NULL!	#NULL!	#NULL!
00900198 02	1	ET7	90	198	2	90	6344940	7	2011	1339	40738	7	1991	1099	20	2	1	1	14	#NULL!	0	0	0	0	90	7	7	4	1	#NULL!	1	1104	#NULL!	1101	#NULL!	#NULL!	#NULL!	1571	#NULL!	#NULL!	#NULL!	4	4	0	4	1	#NULL!	#NULL!	#NULL!
00900212 02	1	ET7	90	212	2	90	6344940	7	2011	1339	40738	2	1983	998	28	3	1	1	14	#NULL!	0	0	0	0	90	7	7	4	1	#NULL!	2	1101	#NULL!	1101	#NULL!	#NULL!	#NULL!	1571	#NULL!	#NULL!	#NULL!	2	4	0	4	1	#NULL!	#NULL!	#NULL!
00900212 02	2	ET7	90	212	2	90	6344940	7	2011	1339	40738	2	1983	998	28	3	1	1	14	#NULL!	0	0	0	0	90	7	7	4	1	#NULL!	2	1101	#NULL!	1101	#NULL!	#NULL!	#NULL!	1571	#NULL!	#NULL!	#NULL!	2	4	0	4	1	#NULL!	#NULL!	#NULL!
00910007 01	1	ET7	91	7	1	91	4126113	8	2011	1340	40763	8	1982	992	29	3	3	1	8	#NULL!	0	0	0	0	91	7	7	4	1	#NULL!	1	905	#NULL!	901	#NULL!	#NULL!	#NULL!	1714	#NULL!	#NULL!	#NULL!	2	2	0	4	1	#NULL!	#NULL!	#NULL!
00910030 02	1	ET7	91	30	2	91	4126113	8	2011	1340	40762	2	1976	914	35	5	3	1	7	#NULL!	0	0	0	0	91	7	7	4	1	#NULL!	1	905	#NULL!	901	#NULL!	#NULL!	#NULL!	1714	#NULL!	#NULL!	#NULL!	2	2	0	4	1	#NULL!	#NULL!	#NULL!
00910077 02	1	ET7	91	77	2	91	4126113	8	2011	1340	40762	5	1979	953	32	4	3	1	7	#NULL!	0	0	0	0	91	7	7	4	1	#NULL!	1	904	#NULL!	901	#NULL!	#NULL!	#NULL!	1714	#NULL!	#NULL!	#NULL!	4	4	0	4	1	#NULL!	#NULL!	#NULL!
00910081 02	1	ET7	91	81	2	91	4126113	8	2011	1340	40762	10	1977	934	33	4	3	1	7	#NULL!	0	0	0	0	91	7	7	4	1	#NULL!	1	904	#NULL!	901	#NULL!	#NULL!	#NULL!	1714	#NULL!	#NULL!	#NULL!	4	4	0	4	1	#NULL!	#NULL!	#NULL!
00910104 02	1	ET7	91	104	2	91	4126113	8	2011	1340	40763	4	1987	1048	24	2	3	1	8	#NULL!	0	0	0	0	91	7	7	4	1	#NULL!	1	904	#NULL!	901	#NULL!	#NULL!	#NULL!	1714	#NULL!	#NULL!	#NULL!	4	4	0	4	1	#NULL!	#NULL!	#NULL!
00910114 03	1	ET7	91	114	3	91	4126113	8	2011	1340	40762	1	1977	925	34	4	1	1	7	#NULL!	0	0	0	0	91	7	7	4	1	#NULL!	2	906	#NULL!	901	#NULL!	#NULL!	#NULL!	1714	#NULL!	#NULL!	#NULL!	2	2	0	4	1	#NULL!	#NULL!	#NULL!
00910114 08	1	ET7	91	114	8	91	4126113	8	2011	1340	40762	1	1991	1093	20	2	1	1	7	#NULL!	0	0	0	0	91	7	7	4	1	#NULL!	1	906	#NULL!	901	#NULL!	#NULL!	#NULL!	1714	#NULL!	#NULL!	#NULL!	2	2	0	4	1	#NULL!	#NULL!	#NULL!
00910128 02	1	ET7	91	128	2	91	4126113	8	2011	1340	40763	11	1970	851	40	6	1	1	8	#NULL!	0	0	0	0	91	7	7	4	1	#NULL!	1	903	#NULL!	901	#NULL!	#NULL!	#NULL!	1714	#NULL!	#NULL!	#NULL!	4	4	0	4	1	#NULL!	#NULL!	#NULL!
00910128 02	2	ET7	91	128	2	91	4126113	8	2011	1340	40763	11	1970	851	40	6	1	1	8	#NULL!	0	0	0	0	91	7	7	4	1	#NULL!	1	903	#NULL!	901	#NULL!	#NULL!	#NULL!	1714	#NULL!	#NULL!	#NULL!	4	4	0	4	1	#NULL!	#NULL!	#NULL!
00910132 02	1	ET7	91	132	2	91	4126113	8	2011	1340	40763	4	1984	1012	27	3	1	1	8	#NULL!	0	0	0	0	91	7	7	4	1	#NULL!	5	903	#NULL!	901	#NULL!	#NULL!	#NULL!	1714	#NULL!	#NULL!	#NULL!	4	4	0	4	1	#NULL!	#NULL!	#NULL!
00910132 02	2	ET7	91	132	2	91	4126113	8	2011	1340	40763	4	1984	1012	27	3	1	1	8	#NULL!	0	0	0	0	91	7	7	4	1	#NULL!	5	903	#NULL!	901	#NULL!	#NULL!	#NULL!	1714	#NULL!	#NULL!	#NULL!	4	4	0	4	1	#NULL!	#NULL!	#NULL!
00920008 02	1	ET7	92	8	2	92	1756472	7	2011	1339	40744	7	1981	979	30	4	3	1	20	#NULL!	0	0	0	0	92	8	8	4	2	#NULL!	1	901	#NULL!	901	#NULL!	#NULL!	#NULL!	1950	#NULL!	#NULL!	#NULL!	2	4	1	4	2	#NULL!	#NULL!	#NULL!
00920008 02	2	ET7	92	8	2	92	1756472	7	2011	1339	40744	7	1981	979	30	4	3	1	20	#NULL!	0	0	0	0	92	8	8	4	2	#NULL!	1	901	#NULL!	901	#NULL!	#NULL!	#NULL!	1950	#NULL!	#NULL!	#NULL!	2	4	1	4	2	#NULL!	#NULL!	#NULL!
00920012 02	1	ET7	92	12	2	92	1756472	7	2011	1339	40744	1	1981	973	30	4	3	1	20	#NULL!	0	0	0	0	92	8	8	4	2	#NULL!	1	901	#NULL!	901	#NULL!	#NULL!	#NULL!	1950	#NULL!	#NULL!	#NULL!	2	4	1	4	2	#NULL!	#NULL!	#NULL!
00920014 02	1	ET7	92	14	2	92	1756472	7	2011	1339	40744	6	1982	990	29	3	1	1	20	#NULL!	0	0	0	0	92	8	8	4	2	#NULL!	1	906	#NULL!	901	#NULL!	#NULL!	#NULL!	1950	#NULL!	#NULL!	#NULL!	4	4	0	4	2	#NULL!	#NULL!	#NULL!
00920022 02	1	ET7	92	22	2	92	1756472	7	2011	1339	40744	9	1985	1029	25	3	6	1	20	#NULL!	0	0	0	0	92	8	8	4	2	#NULL!	1	905	#NULL!	901	#NULL!	#NULL!	#NULL!	1950	#NULL!	#NULL!	#NULL!	2	4	1	4	2	#NULL!	#NULL!	#NULL!
00920039 02	1	ET7	92	39	2	92	1756472	7	2011	1339	40744	6	1986	1038	25	3	1	1	20	#NULL!	0	0	0	0	92	8	8	4	2	#NULL!	2	904	#NULL!	901	#NULL!	#NULL!	#NULL!	1950	#NULL!	#NULL!	#NULL!	4	4	0	4	2	#NULL!	#NULL!	#NULL!
00920039 02	2	ET7	92	39	2	92	1756472	7	2011	1339	40744	6	1986	1038	25	3	1	1	20	#NULL!	0	0	0	0	92	8	8	4	2	#NULL!	2	904	#NULL!	901	#NULL!	#NULL!	#NULL!	1950	#NULL!	#NULL!	#NULL!	4	4	0	4	2	#NULL!	#NULL!	#NULL!
00920043 02	1	ET7	92	43	2	92	1756472	7	2011	1339	40744	4	1989	1072	22	2	1	1	20	#NULL!	0	0	0	0	92	8	8	4	2	#NULL!	1	904	#NULL!	901	#NULL!	#NULL!	#NULL!	1950	#NULL!	#NULL!	#NULL!	4	4	0	4	2	#NULL!	#NULL!	#NULL!
00920046 02	1	ET7	92	46	2	92	1756472	7	2011	1339	40744	5	1990	1085	21	2	1	1	20	#NULL!	0	0	0	0	92	8	8	4	2	#NULL!	3	904	#NULL!	901	#NULL!	#NULL!	#NULL!	1950	#NULL!	#NULL!	#NULL!	4	4	0	4	2	#NULL!	#NULL!	#NULL!
00920046 02	2	ET7	92	46	2	92	1756472	7	2011	1339	40744	5	1990	1085	21	2	1	1	20	#NULL!	0	0	0	0	92	8	8	4	2	#NULL!	3	904	#NULL!	901	#NULL!	#NULL!	#NULL!	1950	#NULL!	#NULL!	#NULL!	4	4	0	4	2	#NULL!	#NULL!	#NULL!
00920050 02	1	ET7	92	50	2	92	1756472	7	2011	1339	40744	11	1970	851	40	6	1	1	20	#NULL!	0	0	0	0	92	8	8	4	2	#NULL!	1	903	#NULL!	901	#NULL!	#NULL!	#NULL!	1950	#NULL!	#NULL!	#NULL!	4	4	0	4	2	#NULL!	#NULL!	#NULL!
00920054 02	1	ET7	92	54	2	92	1756472	7	2011	1339	40744	8	1979	956	31	4	1	1	20	#NULL!	0	0	0	0	92	8	8	4	2	#NULL!	1	903	#NULL!	901	#NULL!	#NULL!	#NULL!	1950	#NULL!	#NULL!	#NULL!	4	4	0	4	2	#NULL!	#NULL!	#NULL!
00920056 02	1	ET7	92	56	2	92	1756472	7	2011	1339	40744	4	1966	796	45	7	1	1	20	#NULL!	0	0	0	0	92	8	8	4	2	#NULL!	5	903	#NULL!	901	#NULL!	#NULL!	#NULL!	1950	#NULL!	#NULL!	#NULL!	4	4	0	4	2	#NULL!	#NULL!	#NULL!
00920060 02	1	ET7	92	60	2	92	1756472	7	2011	1339	40744	5	1986	1037	25	3	1	1	20	#NULL!	0	0	0	0	92	8	8	4	2	#NULL!	1	903	#NULL!	901	#NULL!	#NULL!	#NULL!	1950	#NULL!	#NULL!	#NULL!	4	4	0	4	2	#NULL!	#NULL!	#NULL!
00920060 02	2	ET7	92	60	2	92	1756472	7	2011	1339	40744	5	1986	1037	25	3	1	1	20	#NULL!	0	0	0	0	92	8	8	4	2	#NULL!	1	903	#NULL!	901	#NULL!	#NULL!	#NULL!	1950	#NULL!	#NULL!	#NULL!	4	4	0	4	2	#NULL!	#NULL!	#NULL!
00920062 02	1	ET7	92	62	2	92	1756472	7	2011	1339	40744	3	1971	855	40	6	1	1	20	#NULL!	0	0	0	0	92	8	8	4	2	#NULL!	1	903	#NULL!	901	#NULL!	#NULL!	#NULL!	1950	#NULL!	#NULL!	#NULL!	4	4	0	4	2	#NULL!	#NULL!	#NULL!
00930001 02	1	ET7	93	1	2	93	4200809	7	2011	1339	40747	4	1986	1036	25	3	3	1	23	#NULL!	0	0	0	0	93	8	8	4	2	#NULL!	2	903	#NULL!	901	#NULL!	#NULL!	#NULL!	1482	#NULL!	#NULL!	#NULL!	4	4	0	4	2	#NULL!	#NULL!	#NULL!
00930007 02	1	ET7	93	7	2	93	4200809	7	2011	1339	40747	7	1986	1039	25	3	1	1	23	#NULL!	0	0	0	0	93	8	8	4	2	#NULL!	1	903	#NULL!	901	#NULL!	#NULL!	#NULL!	1482	#NULL!	#NULL!	#NULL!	4	4	0	4	2	#NULL!	#NULL!	#NULL!
00930022 02	1	ET7	93	22	2	93	4200809	7	2011	1339	40747	7	1986	1039	25	3	3	1	23	#NULL!	0	0	0	0	93	8	8	4	2	#NULL!	2	905	#NULL!	901	#NULL!	#NULL!	#NULL!	1482	#NULL!	#NULL!	#NULL!	2	4	1	4	2	#NULL!	#NULL!	#NULL!
00930022 02	2	ET7	93	22	2	93	4200809	7	2011	1339	40747	7	1986	1039	25	3	3	1	23	#NULL!	0	0	0	0	93	8	8	4	2	#NULL!	2	905	#NULL!	901	#NULL!	#NULL!	#NULL!	1482	#NULL!	#NULL!	#NULL!	2	4	1	4	2	#NULL!	#NULL!	#NULL!
00930038 02	1	ET7	93	38	2	93	4200809	7	2011	1339	40747	12	1981	984	29	3	1	1	23	#NULL!	0	0	0	0	93	8	8	4	2	#NULL!	1	901	#NULL!	901	#NULL!	#NULL!	#NULL!	1482	#NULL!	#NULL!	#NULL!	2	4	1	4	2	#NULL!	#NULL!	#NULL!
00930043 02	1	ET7	93	43	2	93	4200809	7	2011	1339	40747	3	1991	1095	20	2	3	1	23	#NULL!	0	0	0	0	93	8	8	4	2	#NULL!	1	901	#NULL!	901	#NULL!	#NULL!	#NULL!	1482	#NULL!	#NULL!	#NULL!	2	4	0	4	2	#NULL!	#NULL!	#NULL!
00930058 02	1	ET7	93	58	2	93	4200809	7	2011	1339	40747	7	1986	1039	25	3	1	1	23	#NULL!	0	0	0	0	93	8	8	4	2	#NULL!	1	906	#NULL!	901	#NULL!	#NULL!	#NULL!	1482	#NULL!	#NULL!	#NULL!	4	4	0	4	2	#NULL!	#NULL!	#NULL!
00930058 02	2	ET7	93	58	2	93	4200809	7	2011	1339	40747	7	1986	1039	25	3	1	1	23	#NULL!	0	0	0	0	93	8	8	4	2	#NULL!	1	906	#NULL!	901	#NULL!	#NULL!	#NULL!	1482	#NULL!	#NULL!	#NULL!	4	4	0	4	2	#NULL!	#NULL!	#NULL!
00930069 02	1	ET7	93	69	2	93	4200809	7	2011	1339	40747	9	1985	1029	25	3	6	1	23	#NULL!	0	0	0	0	93	8	8	4	2	#NULL!	1	904	#NULL!	901	#NULL!	#NULL!	#NULL!	1482	#NULL!	#NULL!	#NULL!	4	4	0	4	2	#NULL!	#NULL!	#NULL!
00930079 01	1	ET7	93	79	1	93	4200809	7	2011	1339	40747	12	1982	996	28	3	6	1	23	#NULL!	0	0	0	0	93	8	8	4	2	#NULL!	1	904	#NULL!	901	#NULL!	#NULL!	#NULL!	1482	#NULL!	#NULL!	#NULL!	4	4	0	4	2	#NULL!	#NULL!	#NULL!
00930079 01	2	ET7	93	79	1	93	4200809	7	2011	1339	40747	12	1982	996	28	3	6	1	23	#NULL!	0	0	0	0	93	8	8	4	2	#NULL!	1	904	#NULL!	901	#NULL!	#NULL!	#NULL!	1482	#NULL!	#NULL!	#NULL!	4	4	0	4	2	#NULL!	#NULL!	#NULL!
00930084 02	1	ET7	93	84	2	93	4200809	7	2011	1339	40747	7	1983	1003	28	3	1	1	23	#NULL!	0	0	0	0	93	8	8	4	2	#NULL!	1	904	#NULL!	901	#NULL!	#NULL!	#NULL!	1482	#NULL!	#NULL!	#NULL!	4	4	0	4	2	#NULL!	#NULL!	#NULL!
00930084 02	2	ET7	93	84	2	93	4200809	7	2011	1339	40747	7	1983	1003	28	3	1	1	23	#NULL!	0	0	0	0	93	8	8	4	2	#NULL!	1	904	#NULL!	901	#NULL!	#NULL!	#NULL!	1482	#NULL!	#NULL!	#NULL!	4	4	0	4	2	#NULL!	#NULL!	#NULL!
00930094 02	1	ET7	93	94	2	93	4200809	7	2011	1339	40746	2	1993	1118	18	1	1	1	22	#NULL!	0	0	0	0	93	8	8	4	2	#NULL!	1	904	#NULL!	901	#NULL!	#NULL!	#NULL!	1482	#NULL!	#NULL!	#NULL!	4	4	0	4	2	#NULL!	#NULL!	#NULL!
00930100 02	1	ET7	93	100	2	93	4200809	7	2011	1339	40747	4	1984	1012	27	3	1	1	23	#NULL!	0	0	0	0	93	8	8	4	2	#NULL!	2	906	#NULL!	901	#NULL!	#NULL!	#NULL!	1482	#NULL!	#NULL!	#NULL!	4	4	0	4	2	#NULL!	#NULL!	#NULL!
00930105 02	1	ET7	93	105	2	93	4200809	7	2011	1339	40746	12	1975	912	35	5	1	1	22	#NULL!	0	0	0	0	93	8	8	4	2	#NULL!	1	901	#NULL!	901	#NULL!	#NULL!	#NULL!	1482	#NULL!	#NULL!	#NULL!	4	4	0	4	2	#NULL!	#NULL!	#NULL!
00930105 02	2	ET7	93	105	2	93	4200809	7	2011	1339	40746	12	1975	912	35	5	1	1	22	#NULL!	0	0	0	0	93	8	8	4	2	#NULL!	1	901	#NULL!	901	#NULL!	#NULL!	#NULL!	1482	#NULL!	#NULL!	#NULL!	4	4	0	4	2	#NULL!	#NULL!	#NULL!
00930125 02	1	ET7	93	125	2	93	4200809	7	2011	1339	40747	4	1993	1120	18	1	3	1	23	#NULL!	0	0	0	0	93	8	8	4	2	#NULL!	1	901	#NULL!	901	#NULL!	#NULL!	#NULL!	1482	#NULL!	#NULL!	#NULL!	2	2	0	4	2	#NULL!	#NULL!	#NULL!
00930131 04	1	ET7	93	131	4	93	4200809	7	2011	1339	40747	2	1986	1034	25	3	3	1	23	#NULL!	0	0	0	0	93	8	8	4	2	#NULL!	1	901	#NULL!	901	#NULL!	#NULL!	#NULL!	1482	#NULL!	#NULL!	#NULL!	4	4	0	4	2	#NULL!	#NULL!	#NULL!
00930141 02	1	ET7	93	141	2	93	4200809	7	2011	1339	40746	1	1991	1093	20	2	3	1	22	#NULL!	0	0	0	0	93	8	8	4	2	#NULL!	1	905	#NULL!	901	#NULL!	#NULL!	#NULL!	1482	#NULL!	#NULL!	#NULL!	2	4	1	4	2	#NULL!	#NULL!	#NULL!
00930151 02	1	ET7	93	151	2	93	4200809	7	2011	1339	40747	5	1988	1061	23	2	1	1	23	#NULL!	0	0	0	0	93	8	8	4	2	#NULL!	1	903	#NULL!	901	#NULL!	#NULL!	#NULL!	1482	#NULL!	#NULL!	#NULL!	4	4	0	4	2	#NULL!	#NULL!	#NULL!
00940010 02	1	ET7	94	10	2	94	3177563	7	2011	1339	40750	3	1983	999	28	3	1	1	26	#NULL!	0	0	0	0	94	8	8	4	2	#NULL!	1	903	#NULL!	901	#NULL!	#NULL!	#NULL!	1694	#NULL!	#NULL!	#NULL!	2	2	0	4	2	#NULL!	#NULL!	#NULL!
00940081 02	1	ET7	94	81	2	94	3177563	7	2011	1339	40750	5	1992	1109	19	1	3	1	26	#NULL!	0	0	0	0	94	8	8	4	2	#NULL!	1	906	#NULL!	901	#NULL!	#NULL!	#NULL!	1694	#NULL!	#NULL!	#NULL!	4	4	0	4	2	#NULL!	#NULL!	#NULL!
00940081 02	2	ET7	94	81	2	94	3177563	7	2011	1339	40750	5	1992	1109	19	1	3	1	26	#NULL!	0	0	0	0	94	8	8	4	2	#NULL!	1	906	#NULL!	901	#NULL!	#NULL!	#NULL!	1694	#NULL!	#NULL!	#NULL!	4	4	0	4	2	#NULL!	#NULL!	#NULL!
00940086 04	1	ET7	94	86	4	94	3177563	7	2011	1339	40750	8	1988	1064	22	2	1	1	26	#NULL!	0	0	0	0	94	8	8	4	2	#NULL!	1	906	#NULL!	901	#NULL!	#NULL!	#NULL!	1694	#NULL!	#NULL!	#NULL!	4	4	0	4	2	#NULL!	#NULL!	#NULL!
00940086 05	1	ET7	94	86	5	94	3177563	7	2011	1339	40750	12	1991	1104	19	1	1	1	26	#NULL!	0	0	0	0	94	8	8	4	2	#NULL!	1	906	#NULL!	901	#NULL!	#NULL!	#NULL!	1694	#NULL!	#NULL!	#NULL!	4	4	0	4	2	#NULL!	#NULL!	#NULL!
00940090 02	1	ET7	94	90	2	94	3177563	7	2011	1339	40750	2	1987	1046	24	2	1	1	26	#NULL!	0	0	0	0	94	8	8	4	2	#NULL!	2	906	#NULL!	901	#NULL!	#NULL!	#NULL!	1694	#NULL!	#NULL!	#NULL!	4	4	0	4	2	#NULL!	#NULL!	#NULL!
00940099 02	1	ET7	94	99	2	94	3177563	7	2011	1339	40750	6	1986	1038	25	3	3	1	26	#NULL!	0	0	0	0	94	8	8	4	2	#NULL!	2	905	#NULL!	901	#NULL!	#NULL!	#NULL!	1694	#NULL!	#NULL!	#NULL!	2	4	1	4	2	#NULL!	#NULL!	#NULL!
00950011 02	1	ET7	95	11	2	95	2951878	8	2011	1340	40766	7	1981	979	30	4	3	1	11	#NULL!	0	0	0	0	95	8	8	4	2	#NULL!	1	905	#NULL!	901	#NULL!	#NULL!	#NULL!	2011	#NULL!	#NULL!	#NULL!	2	4	1	4	2	#NULL!	#NULL!	#NULL!
00950011 02	2	ET7	95	11	2	95	2951878	8	2011	1340	40766	7	1981	979	30	4	3	1	11	#NULL!	0	0	0	0	95	8	8	4	2	#NULL!	1	905	#NULL!	901	#NULL!	#NULL!	#NULL!	2011	#NULL!	#NULL!	#NULL!	2	4	1	4	2	#NULL!	#NULL!	#NULL!
00950022 02	1	ET7	95	22	2	95	2951878	8	2011	1340	40765	8	1976	920	35	5	3	1	10	#NULL!	0	0	0	0	95	8	8	4	2	#NULL!	1	905	#NULL!	901	#NULL!	#NULL!	#NULL!	2011	#NULL!	#NULL!	#NULL!	2	2	1	4	2	#NULL!	#NULL!	#NULL!
00950032 02	1	ET7	95	32	2	95	2951878	8	2011	1340	40766	2	1993	1118	18	1	3	1	11	#NULL!	0	0	0	0	95	8	8	4	2	#NULL!	1	905	#NULL!	901	#NULL!	#NULL!	#NULL!	2011	#NULL!	#NULL!	#NULL!	2	4	1	4	2	#NULL!	#NULL!	#NULL!
00950032 02	2	ET7	95	32	2	95	2951878	8	2011	1340	40766	2	1993	1118	18	1	3	1	11	#NULL!	0	0	0	0	95	8	8	4	2	#NULL!	1	905	#NULL!	901	#NULL!	#NULL!	#NULL!	2011	#NULL!	#NULL!	#NULL!	2	4	1	4	2	#NULL!	#NULL!	#NULL!
00950043 02	1	ET7	95	43	2	95	2951878	8	2011	1340	40766	2	1978	938	33	4	3	1	11	#NULL!	0	0	0	0	95	8	8	4	2	#NULL!	1	905	#NULL!	901	#NULL!	#NULL!	#NULL!	2011	#NULL!	#NULL!	#NULL!	2	4	1	4	2	#NULL!	#NULL!	#NULL!
00950043 02	2	ET7	95	43	2	95	2951878	8	2011	1340	40766	2	1978	938	33	4	3	1	11	#NULL!	0	0	0	0	95	8	8	4	2	#NULL!	1	905	#NULL!	901	#NULL!	#NULL!	#NULL!	2011	#NULL!	#NULL!	#NULL!	2	4	1	4	2	#NULL!	#NULL!	#NULL!
00950043 02	3	ET7	95	43	2	95	2951878	8	2011	1340	40766	2	1978	938	33	4	3	1	11	#NULL!	0	0	0	0	95	8	8	4	2	#NULL!	1	905	#NULL!	901	#NULL!	#NULL!	#NULL!	2011	#NULL!	#NULL!	#NULL!	2	4	1	4	2	#NULL!	#NULL!	#NULL!
00950070 02	1	ET7	95	70	2	95	2951878	8	2011	1340	40766	3	1971	855	40	6	1	1	11	#NULL!	0	0	0	0	95	8	8	4	2	#NULL!	2	903	#NULL!	901	#NULL!	#NULL!	#NULL!	2011	#NULL!	#NULL!	#NULL!	4	4	0	4	2	#NULL!	#NULL!	#NULL!
00950070 02	2	ET7	95	70	2	95	2951878	8	2011	1340	40766	3	1971	855	40	6	1	1	11	#NULL!	0	0	0	0	95	8	8	4	2	#NULL!	2	903	#NULL!	901	#NULL!	#NULL!	#NULL!	2011	#NULL!	#NULL!	#NULL!	4	4	0	4	2	#NULL!	#NULL!	#NULL!
00950097 02	1	ET7	95	97	2	95	2951878	8	2011	1340	40767	10	1965	790	45	7	1	1	12	#NULL!	0	0	0	0	95	8	8	4	2	#NULL!	4	903	#NULL!	901	#NULL!	#NULL!	#NULL!	2011	#NULL!	#NULL!	#NULL!	4	4	0	4	2	#NULL!	#NULL!	#NULL!
00950097 02	2	ET7	95	97	2	95	2951878	8	2011	1340	40767	10	1965	790	45	7	1	1	12	#NULL!	0	0	0	0	95	8	8	4	2	#NULL!	4	903	#NULL!	901	#NULL!	#NULL!	#NULL!	2011	#NULL!	#NULL!	#NULL!	4	4	0	4	2	#NULL!	#NULL!	#NULL!
00950107 02	1	ET7	95	107	2	95	2951878	8	2011	1340	40766	2	1979	950	32	4	3	1	11	#NULL!	0	0	0	0	95	8	8	4	2	#NULL!	5	904	#NULL!	901	#NULL!	#NULL!	#NULL!	2011	#NULL!	#NULL!	#NULL!	4	4	0	4	2	#NULL!	#NULL!	#NULL!
00950107 02	2	ET7	95	107	2	95	2951878	8	2011	1340	40766	2	1979	950	32	4	3	1	11	#NULL!	0	0	0	0	95	8	8	4	2	#NULL!	5	904	#NULL!	901	#NULL!	#NULL!	#NULL!	2011	#NULL!	#NULL!	#NULL!	4	4	0	4	2	#NULL!	#NULL!	#NULL!
00950123 02	1	ET7	95	123	2	95	2951878	8	2011	1340	40766	1	1981	973	30	4	3	1	11	#NULL!	0	0	0	0	95	8	8	4	2	#NULL!	1	904	#NULL!	901	#NULL!	#NULL!	#NULL!	2011	#NULL!	#NULL!	#NULL!	4	4	0	4	2	#NULL!	#NULL!	#NULL!
00950129 02	1	ET7	95	129	2	95	2951878	8	2011	1340	40765	5	1981	977	30	4	3	1	10	#NULL!	0	0	0	0	95	8	8	4	2	#NULL!	1	904	#NULL!	901	#NULL!	#NULL!	#NULL!	2011	#NULL!	#NULL!	#NULL!	4	4	0	4	2	#NULL!	#NULL!	#NULL!
00950140 02	1	ET7	95	140	2	95	2951878	8	2011	1340	40767	3	1976	915	35	5	3	1	12	#NULL!	0	0	0	0	95	8	8	4	2	#NULL!	1	904	#NULL!	901	#NULL!	#NULL!	#NULL!	2011	#NULL!	#NULL!	#NULL!	4	4	0	4	2	#NULL!	#NULL!	#NULL!
00950140 02	2	ET7	95	140	2	95	2951878	8	2011	1340	40767	3	1976	915	35	5	3	1	12	#NULL!	0	0	0	0	95	8	8	4	2	#NULL!	1	904	#NULL!	901	#NULL!	#NULL!	#NULL!	2011	#NULL!	#NULL!	#NULL!	4	4	0	4	2	#NULL!	#NULL!	#NULL!
00950145 02	1	ET7	95	145	2	95	2951878	8	2011	1340	40767	4	1978	940	33	4	3	1	12	#NULL!	0	0	0	0	95	8	8	4	2	#NULL!	1	904	#NULL!	901	#NULL!	#NULL!	#NULL!	2011	#NULL!	#NULL!	#NULL!	4	4	0	4	2	#NULL!	#NULL!	#NULL!
00950150 02	1	ET7	95	150	2	95	2951878	8	2011	1340	40767	5	1983	1001	28	3	3	1	12	#NULL!	0	0	0	0	95	8	8	4	2	#NULL!	1	905	#NULL!	901	#NULL!	#NULL!	#NULL!	2011	#NULL!	#NULL!	#NULL!	2	4	1	4	2	#NULL!	#NULL!	#NULL!
00950150 02	2	ET7	95	150	2	95	2951878	8	2011	1340	40767	5	1983	1001	28	3	3	1	12	#NULL!	0	0	0	0	95	8	8	4	2	#NULL!	1	905	#NULL!	901	#NULL!	#NULL!	#NULL!	2011	#NULL!	#NULL!	#NULL!	2	4	1	4	2	#NULL!	#NULL!	#NULL!
00950156 02	1	ET7	95	156	2	95	2951878	8	2011	1340	40767	5	1986	1037	25	3	3	1	12	#NULL!	0	0	0	0	95	8	8	4	2	#NULL!	1	905	#NULL!	901	#NULL!	#NULL!	#NULL!	2011	#NULL!	#NULL!	#NULL!	2	4	1	4	2	#NULL!	#NULL!	#NULL!
00950161 02	1	ET7	95	161	2	95	2951878	8	2011	1340	40765	12	1976	924	34	4	1	1	10	#NULL!	0	0	0	0	95	8	8	4	2	#NULL!	1	903	#NULL!	901	#NULL!	#NULL!	#NULL!	2011	#NULL!	#NULL!	#NULL!	4	4	0	4	2	#NULL!	#NULL!	#NULL!
00950161 02	2	ET7	95	161	2	95	2951878	8	2011	1340	40765	12	1976	924	34	4	1	1	10	#NULL!	0	0	0	0	95	8	8	4	2	#NULL!	1	903	#NULL!	901	#NULL!	#NULL!	#NULL!	2011	#NULL!	#NULL!	#NULL!	4	4	0	4	2	#NULL!	#NULL!	#NULL!
00960003 02	1	ET7	96	3	2	96	2604168	8	2011	1340	40758	11	1990	1091	20	2	3	1	3	#NULL!	0	0	0	0	96	8	8	4	2	#NULL!	1	905	#NULL!	901	#NULL!	#NULL!	#NULL!	1996	#NULL!	#NULL!	#NULL!	2	4	1	4	2	#NULL!	#NULL!	#NULL!
00960003 02	2	ET7	96	3	2	96	2604168	8	2011	1340	40758	11	1990	1091	20	2	3	1	3	#NULL!	0	0	0	0	96	8	8	4	2	#NULL!	1	905	#NULL!	901	#NULL!	#NULL!	#NULL!	1996	#NULL!	#NULL!	#NULL!	2	4	1	4	2	#NULL!	#NULL!	#NULL!
00960018 02	1	ET7	96	18	2	96	2604168	8	2011	1340	40759	4	1989	1072	22	2	3	1	4	#NULL!	0	0	0	0	96	8	8	4	2	#NULL!	2	905	#NULL!	901	#NULL!	#NULL!	#NULL!	1996	#NULL!	#NULL!	#NULL!	2	4	1	4	2	#NULL!	#NULL!	#NULL!
00960018 02	2	ET7	96	18	2	96	2604168	8	2011	1340	40759	4	1989	1072	22	2	3	1	4	#NULL!	0	0	0	0	96	8	8	4	2	#NULL!	2	905	#NULL!	901	#NULL!	#NULL!	#NULL!	1996	#NULL!	#NULL!	#NULL!	2	4	1	4	2	#NULL!	#NULL!	#NULL!
00960022 02	1	ET7	96	22	2	96	2604168	8	2011	1340	40759	1	1970	841	41	6	3	1	4	#NULL!	0	0	0	0	96	8	8	4	2	#NULL!	2	904	#NULL!	901	#NULL!	#NULL!	#NULL!	1996	#NULL!	#NULL!	#NULL!	4	4	0	4	2	#NULL!	#NULL!	#NULL!
00960029 01	1	ET7	96	29	1	96	2604168	8	2011	1340	40759	5	1984	1013	27	3	3	1	4	#NULL!	0	0	0	0	96	8	8	4	2	#NULL!	1	905	#NULL!	901	#NULL!	#NULL!	#NULL!	1996	#NULL!	#NULL!	#NULL!	2	4	1	4	2	#NULL!	#NULL!	#NULL!
00960040 02	1	ET7	96	40	2	96	2604168	8	2011	1340	40760	2	1986	1034	25	3	3	1	5	#NULL!	0	0	0	0	96	8	8	4	2	#NULL!	1	906	#NULL!	901	#NULL!	#NULL!	#NULL!	1996	#NULL!	#NULL!	#NULL!	4	4	0	4	2	#NULL!	#NULL!	#NULL!
00960043 02	1	ET7	96	43	2	96	2604168	8	2011	1340	40758	5	1988	1061	23	2	1	1	3	#NULL!	0	0	0	0	96	8	8	4	2	#NULL!	1	906	#NULL!	901	#NULL!	#NULL!	#NULL!	1996	#NULL!	#NULL!	#NULL!	4	4	0	4	2	#NULL!	#NULL!	#NULL!
00960051 02	1	ET7	96	51	2	96	2604168	8	2011	1340	40758	7	1986	1039	25	3	1	1	3	#NULL!	0	0	0	0	96	8	8	4	2	#NULL!	1	901	#NULL!	901	#NULL!	#NULL!	#NULL!	1996	#NULL!	#NULL!	#NULL!	4	2	1	4	2	#NULL!	#NULL!	#NULL!
00960054 02	1	ET7	96	54	2	96	2604168	8	2011	1340	40758	11	1970	851	40	6	1	1	3	#NULL!	0	0	0	0	96	8	8	4	2	#NULL!	2	901	#NULL!	901	#NULL!	#NULL!	#NULL!	1996	#NULL!	#NULL!	#NULL!	4	2	1	4	2	#NULL!	#NULL!	#NULL!
00960062 02	1	ET7	96	62	2	96	2604168	8	2011	1340	40759	7	1976	919	35	5	3	1	4	#NULL!	0	0	0	0	96	8	8	4	2	#NULL!	2	901	#NULL!	901	#NULL!	#NULL!	#NULL!	1996	#NULL!	#NULL!	#NULL!	4	2	1	4	2	#NULL!	#NULL!	#NULL!
00960065 02	1	ET7	96	65	2	96	2604168	8	2011	1340	40759	2	1987	1046	24	2	1	1	4	#NULL!	0	0	0	0	96	8	8	4	2	#NULL!	1	903	#NULL!	901	#NULL!	#NULL!	#NULL!	1996	#NULL!	#NULL!	#NULL!	4	4	0	4	2	#NULL!	#NULL!	#NULL!
00960069 02	1	ET7	96	69	2	96	2604168	8	2011	1340	40759	2	1984	1010	27	3	1	1	4	#NULL!	0	0	0	0	96	8	8	4	2	#NULL!	2	903	#NULL!	901	#NULL!	#NULL!	#NULL!	1996	#NULL!	#NULL!	#NULL!	4	4	0	4	2	#NULL!	#NULL!	#NULL!
00960091 02	1	ET7	96	91	2	96	2604168	8	2011	1340	40758	10	1975	910	35	5	1	1	3	#NULL!	0	0	0	0	96	8	8	4	2	#NULL!	1	903	#NULL!	901	#NULL!	#NULL!	#NULL!	1996	#NULL!	#NULL!	#NULL!	4	4	0	4	2	#NULL!	#NULL!	#NULL!
00960091 02	2	ET7	96	91	2	96	2604168	8	2011	1340	40758	10	1975	910	35	5	1	1	3	#NULL!	0	0	0	0	96	8	8	4	2	#NULL!	1	903	#NULL!	901	#NULL!	#NULL!	#NULL!	1996	#NULL!	#NULL!	#NULL!	4	4	0	4	2	#NULL!	#NULL!	#NULL!
00960102 02	1	ET7	96	102	2	96	2604168	8	2011	1340	40759	8	1976	920	35	5	3	1	4	#NULL!	0	0	0	0	96	8	8	4	2	#NULL!	1	904	#NULL!	901	#NULL!	#NULL!	#NULL!	1996	#NULL!	#NULL!	#NULL!	4	4	0	4	2	#NULL!	#NULL!	#NULL!
00960102 02	2	ET7	96	102	2	96	2604168	8	2011	1340	40759	8	1976	920	35	5	3	1	4	#NULL!	0	0	0	0	96	8	8	4	2	#NULL!	1	904	#NULL!	901	#NULL!	#NULL!	#NULL!	1996	#NULL!	#NULL!	#NULL!	4	4	0	4	2	#NULL!	#NULL!	#NULL!
00960105 02	1	ET7	96	105	2	96	2604168	8	2011	1340	40759	5	1981	977	30	4	3	1	4	#NULL!	0	0	0	0	96	8	8	4	2	#NULL!	1	904	#NULL!	901	#NULL!	#NULL!	#NULL!	1996	#NULL!	#NULL!	#NULL!	4	4	0	4	2	#NULL!	#NULL!	#NULL!
00960105 02	2	ET7	96	105	2	96	2604168	8	2011	1340	40759	5	1981	977	30	4	3	1	4	#NULL!	0	0	0	0	96	8	8	4	2	#NULL!	1	904	#NULL!	901	#NULL!	#NULL!	#NULL!	1996	#NULL!	#NULL!	#NULL!	4	4	0	4	2	#NULL!	#NULL!	#NULL!
00960109 02	1	ET7	96	109	2	96	2604168	8	2011	1340	40759	2	1988	1058	23	2	3	1	4	#NULL!	0	0	0	0	96	8	8	4	2	#NULL!	1	904	#NULL!	901	#NULL!	#NULL!	#NULL!	1996	#NULL!	#NULL!	#NULL!	4	4	0	4	2	#NULL!	#NULL!	#NULL!
00970002 02	1	ET7	97	2	2	97	3053689	8	2011	1340	40756	8	1984	1016	27	3	3	1	1	#NULL!	0	0	0	0	97	8	8	4	2	#NULL!	1	905	#NULL!	901	#NULL!	#NULL!	#NULL!	1982	#NULL!	#NULL!	#NULL!	2	3	1	4	2	#NULL!	#NULL!	#NULL!
00970010 02	1	ET7	97	10	2	97	3053689	8	2011	1340	40756	10	1973	886	37	5	1	1	1	#NULL!	0	0	0	0	97	8	8	4	2	#NULL!	1	901	#NULL!	901	#NULL!	#NULL!	#NULL!	1982	#NULL!	#NULL!	#NULL!	4	2	1	4	2	#NULL!	#NULL!	#NULL!
00970014 02	1	ET7	97	14	2	97	3053689	8	2011	1340	40756	11	1985	1031	25	3	1	1	1	#NULL!	0	0	0	0	97	8	8	4	2	#NULL!	1	903	#NULL!	901	#NULL!	#NULL!	#NULL!	1982	#NULL!	#NULL!	#NULL!	4	4	0	4	2	#NULL!	#NULL!	#NULL!
00970014 02	2	ET7	97	14	2	97	3053689	8	2011	1340	40756	11	1985	1031	25	3	1	1	1	#NULL!	0	0	0	0	97	8	8	4	2	#NULL!	1	903	#NULL!	901	#NULL!	#NULL!	#NULL!	1982	#NULL!	#NULL!	#NULL!	4	4	0	4	2	#NULL!	#NULL!	#NULL!
00970022 02	1	ET7	97	22	2	97	3053689	8	2011	1340	40756	8	1971	860	40	6	3	1	1	#NULL!	0	0	0	0	97	8	8	4	2	#NULL!	1	901	#NULL!	901	#NULL!	#NULL!	#NULL!	1982	#NULL!	#NULL!	#NULL!	4	2	0	4	2	#NULL!	#NULL!	#NULL!
00970022 02	2	ET7	97	22	2	97	3053689	8	2011	1340	40756	8	1971	860	40	6	3	1	1	#NULL!	0	0	0	0	97	8	8	4	2	#NULL!	1	901	#NULL!	901	#NULL!	#NULL!	#NULL!	1982	#NULL!	#NULL!	#NULL!	4	2	0	4	2	#NULL!	#NULL!	#NULL!
00970041 02	1	ET7	97	41	2	97	3053689	8	2011	1340	40756	7	1988	1063	23	2	3	1	1	#NULL!	0	0	0	0	97	8	8	4	2	#NULL!	1	904	#NULL!	901	#NULL!	#NULL!	#NULL!	1982	#NULL!	#NULL!	#NULL!	4	4	0	4	2	#NULL!	#NULL!	#NULL!
00970057 02	1	ET7	97	57	2	97	3053689	7	2011	1339	40755	4	1989	1072	22	2	3	1	31	#NULL!	0	0	0	0	97	8	8	4	2	#NULL!	1	904	#NULL!	901	#NULL!	#NULL!	#NULL!	1982	#NULL!	#NULL!	#NULL!	4	4	0	4	2	#NULL!	#NULL!	#NULL!
00970069 05	1	ET7	97	69	5	97	3053689	7	2011	1339	40755	1	1988	1057	23	2	3	1	31	#NULL!	0	0	0	0	97	8	8	4	2	#NULL!	1	901	#NULL!	901	#NULL!	#NULL!	#NULL!	1982	#NULL!	#NULL!	#NULL!	4	4	1	4	2	#NULL!	#NULL!	#NULL!
00970080 02	1	ET7	97	80	2	97	3053689	7	2011	1339	40755	3	1976	915	35	5	3	1	31	#NULL!	0	0	0	0	97	8	8	4	2	#NULL!	2	905	#NULL!	901	#NULL!	#NULL!	#NULL!	1982	#NULL!	#NULL!	#NULL!	2	4	1	4	2	#NULL!	#NULL!	#NULL!
00970088 06	1	ET7	97	88	6	97	3053689	8	2011	1340	40757	12	1984	1020	26	3	1	1	2	#NULL!	0	0	0	0	97	8	8	4	2	#NULL!	5	903	#NULL!	901	#NULL!	#NULL!	#NULL!	1982	#NULL!	#NULL!	#NULL!	4	4	0	4	2	#NULL!	#NULL!	#NULL!
00970096 02	1	ET7	97	96	2	97	3053689	7	2011	1339	40755	9	1985	1029	25	3	1	1	31	#NULL!	0	0	0	0	97	8	8	4	2	#NULL!	1	903	#NULL!	901	#NULL!	#NULL!	#NULL!	1982	#NULL!	#NULL!	#NULL!	4	4	0	4	2	#NULL!	#NULL!	#NULL!
00970096 02	2	ET7	97	96	2	97	3053689	7	2011	1339	40755	9	1985	1029	25	3	1	1	31	#NULL!	0	0	0	0	97	8	8	4	2	#NULL!	1	903	#NULL!	901	#NULL!	#NULL!	#NULL!	1982	#NULL!	#NULL!	#NULL!	4	4	0	4	2	#NULL!	#NULL!	#NULL!
00970104 02	1	ET7	97	104	2	97	3053689	8	2011	1340	40756	3	1982	987	29	3	1	1	1	#NULL!	0	0	0	0	97	8	8	4	2	#NULL!	2	903	#NULL!	901	#NULL!	#NULL!	#NULL!	1982	#NULL!	#NULL!	#NULL!	4	4	0	4	2	#NULL!	#NULL!	#NULL!
00970104 02	2	ET7	97	104	2	97	3053689	8	2011	1340	40756	3	1982	987	29	3	1	1	1	#NULL!	0	0	0	0	97	8	8	4	2	#NULL!	2	903	#NULL!	901	#NULL!	#NULL!	#NULL!	1982	#NULL!	#NULL!	#NULL!	4	4	0	4	2	#NULL!	#NULL!	#NULL!
00970112 03	1	ET7	97	112	3	97	3053689	8	2011	1340	40756	11	1970	851	40	6	1	1	1	#NULL!	0	0	0	0	97	8	8	4	2	#NULL!	2	905	#NULL!	901	#NULL!	#NULL!	#NULL!	1982	#NULL!	#NULL!	#NULL!	2	4	1	4	2	#NULL!	#NULL!	#NULL!
00980002 02	1	ET7	98	2	2	98	1302084	9	2011	1341	40791	4	1971	856	40	6	3	1	5	#NULL!	0	0	0	0	98	8	8	4	2	#NULL!	2	905	#NULL!	901	#NULL!	#NULL!	#NULL!	1715	#NULL!	#NULL!	#NULL!	2	4	1	4	2	#NULL!	#NULL!	#NULL!
00980006 02	1	ET7	98	6	2	98	1302084	9	2011	1341	40790	3	1986	1035	25	3	3	1	4	#NULL!	0	0	0	0	98	8	8	4	2	#NULL!	3	905	#NULL!	901	#NULL!	#NULL!	#NULL!	1715	#NULL!	#NULL!	#NULL!	2	4	1	4	2	#NULL!	#NULL!	#NULL!
00980006 02	2	ET7	98	6	2	98	1302084	9	2011	1341	40790	3	1986	1035	25	3	3	1	4	#NULL!	0	0	0	0	98	8	8	4	2	#NULL!	3	905	#NULL!	901	#NULL!	#NULL!	#NULL!	1715	#NULL!	#NULL!	#NULL!	2	4	1	4	2	#NULL!	#NULL!	#NULL!
00980010 02	1	ET7	98	10	2	98	1302084	9	2011	1341	40791	2	1991	1094	20	2	3	1	5	#NULL!	0	0	0	0	98	8	8	4	2	#NULL!	2	905	#NULL!	901	#NULL!	#NULL!	#NULL!	1715	#NULL!	#NULL!	#NULL!	2	4	1	4	2	#NULL!	#NULL!	#NULL!
00980010 02	2	ET7	98	10	2	98	1302084	9	2011	1341	40791	2	1991	1094	20	2	3	1	5	#NULL!	0	0	0	0	98	8	8	4	2	#NULL!	2	905	#NULL!	901	#NULL!	#NULL!	#NULL!	1715	#NULL!	#NULL!	#NULL!	2	4	1	4	2	#NULL!	#NULL!	#NULL!
00980017 02	1	ET7	98	17	2	98	1302084	9	2011	1341	40790	5	1986	1037	25	3	3	1	4	#NULL!	0	0	0	0	98	8	8	4	2	#NULL!	1	905	#NULL!	901	#NULL!	#NULL!	#NULL!	1715	#NULL!	#NULL!	#NULL!	2	4	1	4	2	#NULL!	#NULL!	#NULL!
00980017 02	2	ET7	98	17	2	98	1302084	9	2011	1341	40790	5	1986	1037	25	3	3	1	4	#NULL!	0	0	0	0	98	8	8	4	2	#NULL!	1	905	#NULL!	901	#NULL!	#NULL!	#NULL!	1715	#NULL!	#NULL!	#NULL!	2	4	1	4	2	#NULL!	#NULL!	#NULL!
00980024 02	1	ET7	98	24	2	98	1302084	9	2011	1341	40790	7	1976	919	35	5	3	1	4	#NULL!	0	0	0	0	98	8	8	4	2	#NULL!	1	905	#NULL!	901	#NULL!	#NULL!	#NULL!	1715	#NULL!	#NULL!	#NULL!	2	4	1	4	2	#NULL!	#NULL!	#NULL!
00980024 02	2	ET7	98	24	2	98	1302084	9	2011	1341	40790	7	1976	919	35	5	3	1	4	#NULL!	0	0	0	0	98	8	8	4	2	#NULL!	1	905	#NULL!	901	#NULL!	#NULL!	#NULL!	1715	#NULL!	#NULL!	#NULL!	2	4	1	4	2	#NULL!	#NULL!	#NULL!
00980042 02	1	ET7	98	42	2	98	1302084	9	2011	1341	40790	4	1978	940	33	4	1	1	4	#NULL!	0	0	0	0	98	8	8	4	2	#NULL!	1	906	#NULL!	901	#NULL!	#NULL!	#NULL!	1715	#NULL!	#NULL!	#NULL!	4	4	0	4	2	#NULL!	#NULL!	#NULL!
00980071 02	1	ET7	98	71	2	98	1302084	9	2011	1341	40791	6	1976	918	35	5	1	1	5	#NULL!	0	0	0	0	98	8	8	4	2	#NULL!	2	904	#NULL!	901	#NULL!	#NULL!	#NULL!	1715	#NULL!	#NULL!	#NULL!	4	4	0	4	2	#NULL!	#NULL!	#NULL!
00980075 02	1	ET7	98	75	2	98	1302084	9	2011	1341	40791	2	1988	1058	23	2	1	1	5	#NULL!	0	0	0	0	98	8	8	4	2	#NULL!	1	904	#NULL!	901	#NULL!	#NULL!	#NULL!	1715	#NULL!	#NULL!	#NULL!	4	4	0	4	2	#NULL!	#NULL!	#NULL!
00980075 02	2	ET7	98	75	2	98	1302084	9	2011	1341	40791	2	1988	1058	23	2	1	1	5	#NULL!	0	0	0	0	98	8	8	4	2	#NULL!	1	904	#NULL!	901	#NULL!	#NULL!	#NULL!	1715	#NULL!	#NULL!	#NULL!	4	4	0	4	2	#NULL!	#NULL!	#NULL!
00980097 02	1	ET7	98	97	2	98	1302084	9	2011	1341	40790	1	1971	853	40	6	3	1	4	#NULL!	0	0	0	0	98	8	8	4	2	#NULL!	1	903	#NULL!	901	#NULL!	#NULL!	#NULL!	1715	#NULL!	#NULL!	#NULL!	2	2	0	4	2	#NULL!	#NULL!	#NULL!
00980101 02	1	ET7	98	101	2	98	1302084	9	2011	1341	40791	9	1978	945	33	4	3	1	5	#NULL!	0	0	0	0	98	8	8	4	2	#NULL!	3	903	#NULL!	901	#NULL!	#NULL!	#NULL!	1715	#NULL!	#NULL!	#NULL!	4	4	0	4	2	#NULL!	#NULL!	#NULL!
00980101 02	2	ET7	98	101	2	98	1302084	9	2011	1341	40791	9	1978	945	33	4	3	1	5	#NULL!	0	0	0	0	98	8	8	4	2	#NULL!	3	903	#NULL!	901	#NULL!	#NULL!	#NULL!	1715	#NULL!	#NULL!	#NULL!	4	4	0	4	2	#NULL!	#NULL!	#NULL!
00990002 02	1	ET7	99	2	2	99	2823535	8	2011	1340	40777	4	1989	1072	22	2	1	1	22	#NULL!	0	0	0	0	99	8	8	4	2	#NULL!	1	1001	#NULL!	1001	#NULL!	#NULL!	#NULL!	1764	#NULL!	#NULL!	#NULL!	2	4	1	4	2	#NULL!	#NULL!	#NULL!
00990002 02	2	ET7	99	2	2	99	2823535	8	2011	1340	40777	4	1989	1072	22	2	1	1	22	#NULL!	0	0	0	0	99	8	8	4	2	#NULL!	1	1001	#NULL!	1001	#NULL!	#NULL!	#NULL!	1764	#NULL!	#NULL!	#NULL!	2	4	1	4	2	#NULL!	#NULL!	#NULL!
00990016 02	1	ET7	99	16	2	99	2823535	8	2011	1340	40778	8	1986	1040	25	3	1	1	23	#NULL!	0	0	0	0	99	8	8	4	2	#NULL!	2	1004	#NULL!	1001	#NULL!	#NULL!	#NULL!	1764	#NULL!	#NULL!	#NULL!	4	4	0	4	2	#NULL!	#NULL!	#NULL!
00990016 02	2	ET7	99	16	2	99	2823535	8	2011	1340	40778	8	1986	1040	25	3	1	1	23	#NULL!	0	0	0	0	99	8	8	4	2	#NULL!	2	1004	#NULL!	1001	#NULL!	#NULL!	#NULL!	1764	#NULL!	#NULL!	#NULL!	4	4	0	4	2	#NULL!	#NULL!	#NULL!
00990020 02	1	ET7	99	20	2	99	2823535	8	2011	1340	40778	3	1991	1095	20	2	1	1	23	#NULL!	0	0	0	0	99	8	8	4	2	#NULL!	1	1004	#NULL!	1001	#NULL!	#NULL!	#NULL!	1764	#NULL!	#NULL!	#NULL!	4	4	0	4	2	#NULL!	#NULL!	#NULL!
00990024 02	1	ET7	99	24	2	99	2823535	8	2011	1340	40778	5	1976	917	35	5	1	1	23	#NULL!	0	0	0	0	99	8	8	4	2	#NULL!	1	1004	#NULL!	1001	#NULL!	#NULL!	#NULL!	1764	#NULL!	#NULL!	#NULL!	4	4	0	4	2	#NULL!	#NULL!	#NULL!
00990038 02	1	ET7	99	38	2	99	2823535	8	2011	1340	40778	8	1976	920	35	5	1	1	23	#NULL!	0	0	0	0	99	8	8	4	2	#NULL!	1	1004	#NULL!	1001	#NULL!	#NULL!	#NULL!	1764	#NULL!	#NULL!	#NULL!	4	4	0	4	2	#NULL!	#NULL!	#NULL!
00990046 02	1	ET7	99	46	2	99	2823535	8	2011	1340	40777	3	1971	855	40	6	1	1	22	#NULL!	0	0	0	0	99	8	8	4	2	#NULL!	1	1004	#NULL!	1001	#NULL!	#NULL!	#NULL!	1764	#NULL!	#NULL!	#NULL!	4	4	0	4	2	#NULL!	#NULL!	#NULL!
00990046 02	2	ET7	99	46	2	99	2823535	8	2011	1340	40777	3	1971	855	40	6	1	1	22	#NULL!	0	0	0	0	99	8	8	4	2	#NULL!	1	1004	#NULL!	1001	#NULL!	#NULL!	#NULL!	1764	#NULL!	#NULL!	#NULL!	4	4	0	4	2	#NULL!	#NULL!	#NULL!
00990055 02	1	ET7	99	55	2	99	2823535	8	2011	1340	40777	4	1989	1072	22	2	1	1	22	#NULL!	0	0	0	0	99	8	8	4	2	#NULL!	1	1004	#NULL!	1001	#NULL!	#NULL!	#NULL!	1764	#NULL!	#NULL!	#NULL!	4	4	1	4	2	#NULL!	#NULL!	#NULL!
00990082 02	1	ET7	99	82	2	99	2823535	8	2011	1340	40777	10	1972	874	38	5	1	1	22	#NULL!	0	0	0	0	99	8	8	4	2	#NULL!	2	1003	#NULL!	1001	#NULL!	#NULL!	#NULL!	1764	#NULL!	#NULL!	#NULL!	4	4	0	4	2	#NULL!	#NULL!	#NULL!
00990086 02	1	ET7	99	86	2	99	2823535	8	2011	1340	40777	12	1990	1092	20	2	1	1	22	#NULL!	0	0	0	0	99	8	8	4	2	#NULL!	1	1003	#NULL!	1001	#NULL!	#NULL!	#NULL!	1764	#NULL!	#NULL!	#NULL!	4	4	0	4	2	#NULL!	#NULL!	#NULL!
00990090 02	1	ET7	99	90	2	99	2823535	8	2011	1340	40777	10	1973	886	37	5	1	1	22	#NULL!	0	0	0	0	99	8	8	4	2	#NULL!	2	1003	#NULL!	1001	#NULL!	#NULL!	#NULL!	1764	#NULL!	#NULL!	#NULL!	4	4	0	4	2	#NULL!	#NULL!	#NULL!
00990099 01	1	ET7	99	99	1	99	2823535	8	2011	1340	40778	4	1971	856	40	6	1	1	23	#NULL!	0	0	0	0	99	8	8	4	2	#NULL!	1	1003	#NULL!	1001	#NULL!	#NULL!	#NULL!	1764	#NULL!	#NULL!	#NULL!	4	4	0	4	2	#NULL!	#NULL!	#NULL!
00990099 01	2	ET7	99	99	1	99	2823535	8	2011	1340	40778	4	1971	856	40	6	1	1	23	#NULL!	0	0	0	0	99	8	8	4	2	#NULL!	1	1003	#NULL!	1001	#NULL!	#NULL!	#NULL!	1764	#NULL!	#NULL!	#NULL!	4	4	0	4	2	#NULL!	#NULL!	#NULL!
00990112 02	1	ET7	99	112	2	99	2823535	8	2011	1340	40777	4	1977	928	34	4	1	1	22	#NULL!	0	0	0	0	99	8	8	4	2	#NULL!	1	1005	#NULL!	1001	#NULL!	#NULL!	#NULL!	1764	#NULL!	#NULL!	#NULL!	4	4	0	4	2	#NULL!	#NULL!	#NULL!
00990117 02	1	ET7	99	117	2	99	2823535	8	2011	1340	40777	2	1991	1094	20	2	1	1	22	#NULL!	0	0	0	0	99	8	8	4	2	#NULL!	1	1005	#NULL!	1001	#NULL!	#NULL!	#NULL!	1764	#NULL!	#NULL!	#NULL!	4	4	0	4	2	#NULL!	#NULL!	#NULL!
00990117 02	2	ET7	99	117	2	99	2823535	8	2011	1340	40777	2	1991	1094	20	2	1	1	22	#NULL!	0	0	0	0	99	8	8	4	2	#NULL!	1	1005	#NULL!	1001	#NULL!	#NULL!	#NULL!	1764	#NULL!	#NULL!	#NULL!	4	4	0	4	2	#NULL!	#NULL!	#NULL!
00990126 02	1	ET7	99	126	2	99	2823535	8	2011	1340	40777	5	1985	1025	26	3	1	1	22	#NULL!	0	0	0	0	99	8	8	4	2	#NULL!	1	1005	#NULL!	1001	#NULL!	#NULL!	#NULL!	1764	#NULL!	#NULL!	#NULL!	4	4	0	4	2	#NULL!	#NULL!	#NULL!
00990126 02	2	ET7	99	126	2	99	2823535	8	2011	1340	40777	5	1985	1025	26	3	1	1	22	#NULL!	0	0	0	0	99	8	8	4	2	#NULL!	1	1005	#NULL!	1001	#NULL!	#NULL!	#NULL!	1764	#NULL!	#NULL!	#NULL!	4	4	0	4	2	#NULL!	#NULL!	#NULL!
01000001 02	1	ET7	100	1	2	100	2214896	9	2011	1341	40790	2	1975	902	36	5	1	1	4	#NULL!	0	0	0	0	100	8	8	4	2	#NULL!	1	1003	#NULL!	1001	#NULL!	#NULL!	#NULL!	2165	#NULL!	#NULL!	#NULL!	4	4	0	4	2	#NULL!	#NULL!	#NULL!
01000007 02	1	ET7	100	7	2	100	2214896	9	2011	1341	40789	7	1976	919	35	5	1	1	3	#NULL!	0	0	0	0	100	8	8	4	2	#NULL!	1	1003	#NULL!	1001	#NULL!	#NULL!	#NULL!	2165	#NULL!	#NULL!	#NULL!	4	4	0	4	2	#NULL!	#NULL!	#NULL!
01000013 02	1	ET7	100	13	2	100	2214896	9	2011	1341	40790	8	1991	1100	20	2	1	1	4	#NULL!	0	0	0	0	100	8	8	4	2	#NULL!	1	1003	#NULL!	1001	#NULL!	#NULL!	#NULL!	2165	#NULL!	#NULL!	#NULL!	4	4	0	4	2	#NULL!	#NULL!	#NULL!
01000028 02	1	ET7	100	28	2	100	2214896	9	2011	1341	40790	4	1983	1000	28	3	1	1	4	#NULL!	0	0	0	0	100	8	8	4	2	#NULL!	1	1003	#NULL!	1001	#NULL!	#NULL!	#NULL!	2165	#NULL!	#NULL!	#NULL!	4	4	0	4	2	#NULL!	#NULL!	#NULL!
01000031 02	1	ET7	100	31	2	100	2214896	9	2011	1341	40789	7	1981	979	30	4	1	1	3	#NULL!	0	0	0	0	100	8	8	4	2	#NULL!	1	1005	#NULL!	1001	#NULL!	#NULL!	#NULL!	2165	#NULL!	#NULL!	#NULL!	4	4	0	4	2	#NULL!	#NULL!	#NULL!
01000040 02	1	ET7	100	40	2	100	2214896	9	2011	1341	40790	3	1976	915	35	5	1	1	4	#NULL!	0	0	0	0	100	8	8	4	2	#NULL!	1	1004	#NULL!	1001	#NULL!	#NULL!	#NULL!	2165	#NULL!	#NULL!	#NULL!	4	4	0	4	2	#NULL!	#NULL!	#NULL!
01000045 02	1	ET7	100	45	2	100	2214896	9	2011	1341	40789	4	1983	1000	28	3	1	1	3	#NULL!	0	0	0	0	100	8	8	4	2	#NULL!	1	1004	#NULL!	1001	#NULL!	#NULL!	#NULL!	2165	#NULL!	#NULL!	#NULL!	4	4	0	4	2	#NULL!	#NULL!	#NULL!
01000045 02	2	ET7	100	45	2	100	2214896	9	2011	1341	40789	4	1983	1000	28	3	1	1	3	#NULL!	0	0	0	0	100	8	8	4	2	#NULL!	1	1004	#NULL!	1001	#NULL!	#NULL!	#NULL!	2165	#NULL!	#NULL!	#NULL!	4	4	0	4	2	#NULL!	#NULL!	#NULL!
01000048 02	1	ET7	100	48	2	100	2214896	9	2011	1341	40790	4	1981	976	30	4	1	1	4	#NULL!	0	0	0	0	100	8	8	4	2	#NULL!	1	1004	#NULL!	1001	#NULL!	#NULL!	#NULL!	2165	#NULL!	#NULL!	#NULL!	4	4	0	4	2	#NULL!	#NULL!	#NULL!
01000084 02	1	ET7	100	84	2	100	2214896	9	2011	1341	40790	7	1986	1039	25	3	3	1	4	#NULL!	0	0	0	0	100	8	8	4	2	#NULL!	1	1001	#NULL!	1001	#NULL!	#NULL!	#NULL!	2165	#NULL!	#NULL!	#NULL!	2	4	1	4	2	#NULL!	#NULL!	#NULL!
01000084 02	2	ET7	100	84	2	100	2214896	9	2011	1341	40790	7	1986	1039	25	3	3	1	4	#NULL!	0	0	0	0	100	8	8	4	2	#NULL!	1	1001	#NULL!	1001	#NULL!	#NULL!	#NULL!	2165	#NULL!	#NULL!	#NULL!	2	4	1	4	2	#NULL!	#NULL!	#NULL!
01000086 04	1	ET7	100	86	4	100	2214896	9	2011	1341	40790	3	1992	1107	19	1	1	1	4	#NULL!	0	0	0	0	100	8	8	4	2	#NULL!	1	1001	#NULL!	1001	#NULL!	#NULL!	#NULL!	2165	#NULL!	#NULL!	#NULL!	2	4	1	4	2	#NULL!	#NULL!	#NULL!
01010006 02	1	ET7	101	6	2	101	2681213	8	2011	1340	40768	2	1988	1058	23	2	1	1	13	#NULL!	0	0	0	0	101	8	8	4	2	#NULL!	1	1101	#NULL!	1101	#NULL!	#NULL!	#NULL!	1813	#NULL!	#NULL!	#NULL!	2	2	0	4	2	#NULL!	#NULL!	#NULL!
01010016 02	1	ET7	101	16	2	101	2681213	8	2011	1340	40768	9	1978	945	32	4	1	1	13	#NULL!	0	0	0	0	101	8	8	4	2	#NULL!	1	1105	#NULL!	1101	#NULL!	#NULL!	#NULL!	1813	#NULL!	#NULL!	#NULL!	4	4	0	4	2	#NULL!	#NULL!	#NULL!
01010031 08	1	ET7	101	31	8	101	2681213	8	2011	1340	40768	4	1992	1108	19	1	1	1	13	#NULL!	0	0	0	0	101	8	8	4	2	#NULL!	1	1101	#NULL!	1101	#NULL!	#NULL!	#NULL!	1813	#NULL!	#NULL!	#NULL!	2	2	0	4	2	#NULL!	#NULL!	#NULL!
01010061 02	1	ET7	101	61	2	101	2681213	8	2011	1340	40768	9	1982	993	28	3	1	1	13	#NULL!	0	0	0	0	101	8	8	4	2	#NULL!	1	1103	#NULL!	1101	#NULL!	#NULL!	#NULL!	1813	#NULL!	#NULL!	#NULL!	4	4	0	4	2	#NULL!	#NULL!	#NULL!
01010066 02	1	ET7	101	66	2	101	2681213	8	2011	1340	40768	2	1986	1034	25	3	1	1	13	#NULL!	0	0	0	0	101	8	8	4	2	#NULL!	1	1104	#NULL!	1101	#NULL!	#NULL!	#NULL!	1813	#NULL!	#NULL!	#NULL!	4	4	0	4	2	#NULL!	#NULL!	#NULL!
01010086 02	1	ET7	101	86	2	101	2681213	8	2011	1340	40769	6	1983	1002	28	3	3	1	14	#NULL!	0	0	0	0	101	8	8	4	2	#NULL!	2	1103	#NULL!	1101	#NULL!	#NULL!	#NULL!	1813	#NULL!	#NULL!	#NULL!	2	2	0	4	2	#NULL!	#NULL!	#NULL!
01010101 02	1	ET7	101	101	2	101	2681213	8	2011	1340	40769	2	1978	938	33	4	1	1	14	#NULL!	0	0	0	0	101	8	8	4	2	#NULL!	1	1101	#NULL!	1101	#NULL!	#NULL!	#NULL!	1813	#NULL!	#NULL!	#NULL!	2	2	0	4	2	#NULL!	#NULL!	#NULL!
01010121 02	1	ET7	101	121	2	101	2681213	8	2011	1340	40769	3	1983	999	28	3	1	1	14	#NULL!	0	0	0	0	101	8	8	4	2	#NULL!	3	1105	#NULL!	1101	#NULL!	#NULL!	#NULL!	1813	#NULL!	#NULL!	#NULL!	2	2	0	4	2	#NULL!	#NULL!	#NULL!
01010131 02	1	ET7	101	131	2	101	2681213	8	2011	1340	40769	4	1974	892	37	5	1	1	14	#NULL!	0	0	0	0	101	8	8	4	2	#NULL!	2	1105	#NULL!	1101	#NULL!	#NULL!	#NULL!	1813	#NULL!	#NULL!	#NULL!	2	2	0	4	2	#NULL!	#NULL!	#NULL!
01010136 02	1	ET7	101	136	2	101	2681213	8	2011	1340	40769	6	1977	930	34	4	1	1	14	#NULL!	0	0	0	0	101	8	8	4	2	#NULL!	1	1104	#NULL!	1101	#NULL!	#NULL!	#NULL!	1813	#NULL!	#NULL!	#NULL!	4	4	0	4	2	#NULL!	#NULL!	#NULL!
01010140 02	1	ET7	101	140	2	101	2681213	8	2011	1340	40769	4	1979	952	32	4	1	1	14	#NULL!	0	0	0	0	101	8	8	4	2	#NULL!	2	1104	#NULL!	1101	#NULL!	#NULL!	#NULL!	1813	#NULL!	#NULL!	#NULL!	4	4	0	4	2	#NULL!	#NULL!	#NULL!
01020011 02	1	ET7	102	11	2	102	2915145	9	2011	1341	40792	2	1986	1034	25	3	3	1	6	#NULL!	0	0	0	0	102	8	8	4	2	#NULL!	3	1103	#NULL!	1101	#NULL!	#NULL!	#NULL!	2013	#NULL!	#NULL!	#NULL!	4	2	0	4	2	#NULL!	#NULL!	#NULL!
01020022 02	1	ET7	102	22	2	102	2915145	9	2011	1341	40791	1	1981	973	30	4	3	1	5	#NULL!	0	0	0	0	102	8	8	4	2	#NULL!	2	1105	#NULL!	1101	#NULL!	#NULL!	#NULL!	2013	#NULL!	#NULL!	#NULL!	2	2	0	4	2	#NULL!	#NULL!	#NULL!
01020022 02	2	ET7	102	22	2	102	2915145	9	2011	1341	40791	1	1981	973	30	4	3	1	5	#NULL!	0	0	0	0	102	8	8	4	2	#NULL!	2	1105	#NULL!	1101	#NULL!	#NULL!	#NULL!	2013	#NULL!	#NULL!	#NULL!	2	2	0	4	2	#NULL!	#NULL!	#NULL!
01020032 02	1	ET7	102	32	2	102	2915145	9	2011	1341	40791	4	1992	1108	19	1	3	1	5	#NULL!	0	0	0	0	102	8	8	4	2	#NULL!	1	1101	#NULL!	1101	#NULL!	#NULL!	#NULL!	2013	#NULL!	#NULL!	#NULL!	2	2	0	4	2	#NULL!	#NULL!	#NULL!
01020043 02	1	ET7	102	43	2	102	2915145	9	2011	1341	40791	1	1990	1081	21	2	1	1	5	#NULL!	0	0	0	0	102	8	8	4	2	#NULL!	3	1105	#NULL!	1101	#NULL!	#NULL!	#NULL!	2013	#NULL!	#NULL!	#NULL!	4	4	0	4	2	#NULL!	#NULL!	#NULL!
01020054 02	1	ET7	102	54	2	102	2915145	9	2011	1341	40791	6	1986	1038	25	3	1	1	5	#NULL!	0	0	0	0	102	8	8	4	2	#NULL!	2	1105	#NULL!	1101	#NULL!	#NULL!	#NULL!	2013	#NULL!	#NULL!	#NULL!	2	2	0	4	2	#NULL!	#NULL!	#NULL!
01020054 02	2	ET7	102	54	2	102	2915145	9	2011	1341	40791	6	1986	1038	25	3	1	1	5	#NULL!	0	0	0	0	102	8	8	4	2	#NULL!	2	1105	#NULL!	1101	#NULL!	#NULL!	#NULL!	2013	#NULL!	#NULL!	#NULL!	2	2	0	4	2	#NULL!	#NULL!	#NULL!
01020065 02	1	ET7	102	65	2	102	2915145	9	2011	1341	40791	8	1992	1112	19	1	1	1	5	#NULL!	0	0	0	0	102	8	8	4	2	#NULL!	1	1104	#NULL!	1101	#NULL!	#NULL!	#NULL!	2013	#NULL!	#NULL!	#NULL!	4	4	0	4	2	#NULL!	#NULL!	#NULL!
01020070 02	1	ET7	102	70	2	102	2915145	9	2011	1341	40790	3	1985	1023	26	3	3	1	4	#NULL!	0	0	0	0	102	8	8	4	2	#NULL!	3	1104	#NULL!	1101	#NULL!	#NULL!	#NULL!	2013	#NULL!	#NULL!	#NULL!	4	4	0	4	2	#NULL!	#NULL!	#NULL!
01020081 02	1	ET7	102	81	2	102	2915145	9	2011	1341	40790	4	1988	1060	23	2	6	1	4	#NULL!	0	0	0	0	102	8	8	4	2	#NULL!	3	1104	#NULL!	1101	#NULL!	#NULL!	#NULL!	2013	#NULL!	#NULL!	#NULL!	2	2	0	4	2	#NULL!	#NULL!	#NULL!
01020086 02	1	ET7	102	86	2	102	2915145	9	2011	1341	40790	5	1991	1097	20	2	1	1	4	#NULL!	0	0	0	0	102	8	8	4	2	#NULL!	1	1105	#NULL!	1101	#NULL!	#NULL!	#NULL!	2013	#NULL!	#NULL!	#NULL!	2	2	0	4	2	#NULL!	#NULL!	#NULL!
01020108 02	1	ET7	102	108	2	102	2915145	9	2011	1341	40790	5	1992	1109	19	1	1	1	4	#NULL!	0	0	0	0	102	8	8	4	2	#NULL!	1	1103	#NULL!	1101	#NULL!	#NULL!	#NULL!	2013	#NULL!	#NULL!	#NULL!	2	2	0	4	2	#NULL!	#NULL!	#NULL!
01020135 02	1	ET7	102	135	2	102	2915145	9	2011	1341	40790	6	1979	954	32	4	3	1	4	#NULL!	0	0	0	0	102	8	8	4	2	#NULL!	1	1106	#NULL!	1101	#NULL!	#NULL!	#NULL!	2013	#NULL!	#NULL!	#NULL!	4	4	0	4	2	#NULL!	#NULL!	#NULL!
01020157 02	1	ET7	102	157	2	102	2915145	9	2011	1341	40790	1	1985	1021	26	3	1	1	4	#NULL!	0	0	0	0	102	8	8	4	2	#NULL!	1	1101	#NULL!	1101	#NULL!	#NULL!	#NULL!	2013	#NULL!	#NULL!	#NULL!	2	2	0	4	2	#NULL!	#NULL!	#NULL!
01020157 02	2	ET7	102	157	2	102	2915145	9	2011	1341	40790	1	1985	1021	26	3	1	1	4	#NULL!	0	0	0	0	102	8	8	4	2	#NULL!	1	1101	#NULL!	1101	#NULL!	#NULL!	#NULL!	2013	#NULL!	#NULL!	#NULL!	2	2	0	4	2	#NULL!	#NULL!	#NULL!
01030004 02	1	ET7	103	4	2	103	3516101	8	2011	1340	40786	6	1986	1038	25	3	3	1	31	#NULL!	0	0	0	0	103	8	8	4	2	#NULL!	2	1104	#NULL!	1101	#NULL!	#NULL!	#NULL!	2079	#NULL!	#NULL!	#NULL!	4	4	0	4	2	#NULL!	#NULL!	#NULL!
01030004 02	2	ET7	103	4	2	103	3516101	8	2011	1340	40786	6	1986	1038	25	3	3	1	31	#NULL!	0	0	0	0	103	8	8	4	2	#NULL!	2	1104	#NULL!	1101	#NULL!	#NULL!	#NULL!	2079	#NULL!	#NULL!	#NULL!	4	4	0	4	2	#NULL!	#NULL!	#NULL!
01030016 02	1	ET7	103	16	2	103	3516101	9	2011	1341	40787	5	1972	869	39	5	1	1	1	#NULL!	0	0	0	0	103	8	8	4	2	#NULL!	2	1104	#NULL!	1101	#NULL!	#NULL!	#NULL!	2079	#NULL!	#NULL!	#NULL!	4	4	0	4	2	#NULL!	#NULL!	#NULL!
01030020 02	1	ET7	103	20	2	103	3516101	9	2011	1341	40787	3	1986	1035	25	3	1	1	1	#NULL!	0	0	0	0	103	8	8	4	2	#NULL!	2	1101	#NULL!	1101	#NULL!	#NULL!	#NULL!	2079	#NULL!	#NULL!	#NULL!	4	4	0	4	2	#NULL!	#NULL!	#NULL!
01030020 02	2	ET7	103	20	2	103	3516101	9	2011	1341	40787	3	1986	1035	25	3	1	1	1	#NULL!	0	0	0	0	103	8	8	4	2	#NULL!	2	1101	#NULL!	1101	#NULL!	#NULL!	#NULL!	2079	#NULL!	#NULL!	#NULL!	4	4	0	4	2	#NULL!	#NULL!	#NULL!
01030024 02	1	ET7	103	24	2	103	3516101	9	2011	1341	40787	8	1981	980	30	4	1	1	1	#NULL!	0	0	0	0	103	8	8	4	2	#NULL!	4	1101	#NULL!	1101	#NULL!	#NULL!	#NULL!	2079	#NULL!	#NULL!	#NULL!	4	4	0	4	2	#NULL!	#NULL!	#NULL!
01030024 02	2	ET7	103	24	2	103	3516101	9	2011	1341	40787	8	1981	980	30	4	1	1	1	#NULL!	0	0	0	0	103	8	8	4	2	#NULL!	4	1101	#NULL!	1101	#NULL!	#NULL!	#NULL!	2079	#NULL!	#NULL!	#NULL!	4	4	0	4	2	#NULL!	#NULL!	#NULL!
01030028 02	1	ET7	103	28	2	103	3516101	9	2011	1341	40787	1	1976	913	35	5	3	1	1	#NULL!	0	0	0	0	103	8	8	4	2	#NULL!	2	1104	#NULL!	1101	#NULL!	#NULL!	#NULL!	2079	#NULL!	#NULL!	#NULL!	4	4	0	4	2	#NULL!	#NULL!	#NULL!
01030036 02	1	ET7	103	36	2	103	3516101	9	2011	1341	40788	7	1983	1003	28	3	3	1	2	#NULL!	0	0	0	0	103	8	8	4	2	#NULL!	5	1105	#NULL!	1101	#NULL!	#NULL!	#NULL!	2079	#NULL!	#NULL!	#NULL!	4	4	0	4	2	#NULL!	#NULL!	#NULL!
01030040 02	1	ET7	103	40	2	103	3516101	8	2011	1340	40786	3	1988	1059	23	2	3	1	31	#NULL!	0	0	0	0	103	8	8	4	2	#NULL!	1	1104	#NULL!	1101	#NULL!	#NULL!	#NULL!	2079	#NULL!	#NULL!	#NULL!	4	4	0	4	2	#NULL!	#NULL!	#NULL!
01030040 02	2	ET7	103	40	2	103	3516101	8	2011	1340	40786	3	1988	1059	23	2	3	1	31	#NULL!	0	0	0	0	103	8	8	4	2	#NULL!	1	1104	#NULL!	1101	#NULL!	#NULL!	#NULL!	2079	#NULL!	#NULL!	#NULL!	4	4	0	4	2	#NULL!	#NULL!	#NULL!
01030048 02	1	ET7	103	48	2	103	3516101	9	2011	1341	40787	4	1971	856	40	6	3	1	1	#NULL!	0	0	0	0	103	8	8	4	2	#NULL!	1	1101	#NULL!	1101	#NULL!	#NULL!	#NULL!	2079	#NULL!	#NULL!	#NULL!	4	4	0	4	2	#NULL!	#NULL!	#NULL!
01030048 02	2	ET7	103	48	2	103	3516101	9	2011	1341	40787	4	1971	856	40	6	3	1	1	#NULL!	0	0	0	0	103	8	8	4	2	#NULL!	1	1101	#NULL!	1101	#NULL!	#NULL!	#NULL!	2079	#NULL!	#NULL!	#NULL!	4	4	0	4	2	#NULL!	#NULL!	#NULL!
01030052 02	1	ET7	103	52	2	103	3516101	9	2011	1341	40787	8	1989	1076	22	2	3	1	1	#NULL!	0	0	0	0	103	8	8	4	2	#NULL!	1	1104	#NULL!	1101	#NULL!	#NULL!	#NULL!	2079	#NULL!	#NULL!	#NULL!	4	4	0	4	2	#NULL!	#NULL!	#NULL!
01030056 02	1	ET7	103	56	2	103	3516101	9	2011	1341	40788	7	1981	979	30	4	3	1	2	#NULL!	0	0	0	0	103	8	8	4	2	#NULL!	2	1105	#NULL!	1101	#NULL!	#NULL!	#NULL!	2079	#NULL!	#NULL!	#NULL!	4	4	0	4	2	#NULL!	#NULL!	#NULL!
01030080 02	1	ET7	103	80	2	103	3516101	9	2011	1341	40787	9	1981	981	30	4	3	1	1	#NULL!	0	0	0	0	103	8	8	4	2	#NULL!	1	1105	#NULL!	1101	#NULL!	#NULL!	#NULL!	2079	#NULL!	#NULL!	#NULL!	4	4	0	4	2	#NULL!	#NULL!	#NULL!
01030088 02	1	ET7	103	88	2	103	3516101	9	2011	1341	40788	2	1987	1046	24	2	3	1	2	#NULL!	0	0	0	0	103	8	8	4	2	#NULL!	1	1105	#NULL!	1101	#NULL!	#NULL!	#NULL!	2079	#NULL!	#NULL!	#NULL!	4	4	0	4	2	#NULL!	#NULL!	#NULL!
01030092 02	1	ET7	103	92	2	103	3516101	9	2011	1341	40788	1	1986	1033	25	3	3	1	2	#NULL!	0	0	0	0	103	8	8	4	2	#NULL!	2	1104	#NULL!	1101	#NULL!	#NULL!	#NULL!	2079	#NULL!	#NULL!	#NULL!	4	4	0	4	2	#NULL!	#NULL!	#NULL!
01030108 02	1	ET7	103	108	2	103	3516101	9	2011	1341	40788	7	1977	931	34	4	3	1	2	#NULL!	0	0	0	0	103	8	8	4	2	#NULL!	1	1104	#NULL!	1101	#NULL!	#NULL!	#NULL!	2079	#NULL!	#NULL!	#NULL!	4	4	0	4	2	#NULL!	#NULL!	#NULL!
01030108 02	2	ET7	103	108	2	103	3516101	9	2011	1341	40788	7	1977	931	34	4	3	1	2	#NULL!	0	0	0	0	103	8	8	4	2	#NULL!	1	1104	#NULL!	1101	#NULL!	#NULL!	#NULL!	2079	#NULL!	#NULL!	#NULL!	4	4	0	4	2	#NULL!	#NULL!	#NULL!
01030116 02	1	ET7	103	116	2	103	3516101	9	2011	1341	40788	6	1983	1002	28	3	3	1	2	#NULL!	0	0	0	0	103	8	8	4	2	#NULL!	5	1101	#NULL!	1101	#NULL!	#NULL!	#NULL!	2079	#NULL!	#NULL!	#NULL!	4	4	0	4	2	#NULL!	#NULL!	#NULL!
01030116 02	2	ET7	103	116	2	103	3516101	9	2011	1341	40788	6	1983	1002	28	3	3	1	2	#NULL!	0	0	0	0	103	8	8	4	2	#NULL!	5	1101	#NULL!	1101	#NULL!	#NULL!	#NULL!	2079	#NULL!	#NULL!	#NULL!	4	4	0	4	2	#NULL!	#NULL!	#NULL!
01040003 02	1	ET7	104	3	2	104	2953727	8	2011	1340	40778	3	1983	999	28	3	1	1	23	#NULL!	0	0	0	0	104	8	8	4	2	#NULL!	2	1104	#NULL!	1101	#NULL!	#NULL!	#NULL!	2514	#NULL!	#NULL!	#NULL!	4	4	0	4	2	#NULL!	#NULL!	#NULL!
01040003 02	2	ET7	104	3	2	104	2953727	8	2011	1340	40778	3	1983	999	28	3	1	1	23	#NULL!	0	0	0	0	104	8	8	4	2	#NULL!	2	1104	#NULL!	1101	#NULL!	#NULL!	#NULL!	2514	#NULL!	#NULL!	#NULL!	4	4	0	4	2	#NULL!	#NULL!	#NULL!
01040008 02	1	ET7	104	8	2	104	2953727	8	2011	1340	40778	8	1986	1040	25	3	1	1	23	#NULL!	0	0	0	0	104	8	8	4	2	#NULL!	1	1104	#NULL!	1101	#NULL!	#NULL!	#NULL!	2514	#NULL!	#NULL!	#NULL!	4	4	0	4	2	#NULL!	#NULL!	#NULL!
01040012 02	1	ET7	104	12	2	104	2953727	8	2011	1340	40778	4	1987	1048	24	2	1	1	23	#NULL!	0	0	0	0	104	8	8	4	2	#NULL!	1	1105	#NULL!	1101	#NULL!	#NULL!	#NULL!	2514	#NULL!	#NULL!	#NULL!	4	4	0	4	2	#NULL!	#NULL!	#NULL!
01040017 02	1	ET7	104	17	2	104	2953727	8	2011	1340	40778	8	1976	920	35	5	3	1	23	#NULL!	0	0	0	0	104	8	8	4	2	#NULL!	1	1101	#NULL!	1101	#NULL!	#NULL!	#NULL!	2514	#NULL!	#NULL!	#NULL!	4	4	0	4	2	#NULL!	#NULL!	#NULL!
01040017 02	2	ET7	104	17	2	104	2953727	8	2011	1340	40778	8	1976	920	35	5	3	1	23	#NULL!	0	0	0	0	104	8	8	4	2	#NULL!	1	1101	#NULL!	1101	#NULL!	#NULL!	#NULL!	2514	#NULL!	#NULL!	#NULL!	4	4	0	4	2	#NULL!	#NULL!	#NULL!
01040034 02	1	ET7	104	34	2	104	2953727	8	2011	1340	40778	2	1988	1058	23	2	3	1	23	#NULL!	0	0	0	0	104	8	8	4	2	#NULL!	2	1105	#NULL!	1101	#NULL!	#NULL!	#NULL!	2514	#NULL!	#NULL!	#NULL!	4	4	0	4	2	#NULL!	#NULL!	#NULL!
01040039 02	1	ET7	104	39	2	104	2953727	8	2011	1340	40778	5	1987	1049	24	2	3	1	23	#NULL!	0	0	0	0	104	8	8	4	2	#NULL!	3	1101	#NULL!	1101	#NULL!	#NULL!	#NULL!	2514	#NULL!	#NULL!	#NULL!	4	4	0	4	2	#NULL!	#NULL!	#NULL!
01040039 02	2	ET7	104	39	2	104	2953727	8	2011	1340	40778	5	1987	1049	24	2	3	1	23	#NULL!	0	0	0	0	104	8	8	4	2	#NULL!	3	1101	#NULL!	1101	#NULL!	#NULL!	#NULL!	2514	#NULL!	#NULL!	#NULL!	4	4	0	4	2	#NULL!	#NULL!	#NULL!
01040065 02	1	ET7	104	65	2	104	2953727	8	2011	1340	40778	2	1979	950	32	4	1	1	23	#NULL!	0	0	0	0	104	8	8	4	2	#NULL!	1	1104	#NULL!	1101	#NULL!	#NULL!	#NULL!	2514	#NULL!	#NULL!	#NULL!	4	4	0	4	2	#NULL!	#NULL!	#NULL!
01040069 02	1	ET7	104	69	2	104	2953727	8	2011	1340	40778	3	1990	1083	21	2	3	1	23	#NULL!	0	0	0	0	104	8	8	4	2	#NULL!	1	1105	#NULL!	1101	#NULL!	#NULL!	#NULL!	2514	#NULL!	#NULL!	#NULL!	4	4	0	4	2	#NULL!	#NULL!	#NULL!
01040069 02	2	ET7	104	69	2	104	2953727	8	2011	1340	40778	3	1990	1083	21	2	3	1	23	#NULL!	0	0	0	0	104	8	8	4	2	#NULL!	1	1105	#NULL!	1101	#NULL!	#NULL!	#NULL!	2514	#NULL!	#NULL!	#NULL!	4	4	0	4	2	#NULL!	#NULL!	#NULL!
01040074 02	1	ET7	104	74	2	104	2953727	8	2011	1340	40777	3	1988	1059	23	2	3	1	22	#NULL!	0	0	0	0	104	8	8	4	2	#NULL!	1	1106	#NULL!	1101	#NULL!	#NULL!	#NULL!	2514	#NULL!	#NULL!	#NULL!	4	4	0	4	2	#NULL!	#NULL!	#NULL!
01040078 02	1	ET7	104	78	2	104	2953727	8	2011	1340	40778	2	1969	830	42	6	3	1	23	#NULL!	0	0	0	0	104	8	8	4	2	#NULL!	2	1106	#NULL!	1101	#NULL!	#NULL!	#NULL!	2514	#NULL!	#NULL!	#NULL!	4	4	0	4	2	#NULL!	#NULL!	#NULL!
01040078 02	2	ET7	104	78	2	104	2953727	8	2011	1340	40778	2	1969	830	42	6	3	1	23	#NULL!	0	0	0	0	104	8	8	4	2	#NULL!	2	1106	#NULL!	1101	#NULL!	#NULL!	#NULL!	2514	#NULL!	#NULL!	#NULL!	4	4	0	4	2	#NULL!	#NULL!	#NULL!
01040078 02	3	ET7	104	78	2	104	2953727	8	2011	1340	40778	2	1969	830	42	6	3	1	23	#NULL!	0	0	0	0	104	8	8	4	2	#NULL!	2	1106	#NULL!	1101	#NULL!	#NULL!	#NULL!	2514	#NULL!	#NULL!	#NULL!	4	4	0	4	2	#NULL!	#NULL!	#NULL!
01040083 02	1	ET7	104	83	2	104	2953727	8	2011	1340	40777	7	1986	1039	25	3	3	1	22	#NULL!	0	0	0	0	104	8	8	4	2	#NULL!	1	1105	#NULL!	1101	#NULL!	#NULL!	#NULL!	2514	#NULL!	#NULL!	#NULL!	4	4	0	4	2	#NULL!	#NULL!	#NULL!
01040083 02	2	ET7	104	83	2	104	2953727	8	2011	1340	40777	7	1986	1039	25	3	3	1	22	#NULL!	0	0	0	0	104	8	8	4	2	#NULL!	1	1105	#NULL!	1101	#NULL!	#NULL!	#NULL!	2514	#NULL!	#NULL!	#NULL!	4	4	0	4	2	#NULL!	#NULL!	#NULL!
01040096 02	1	ET7	104	96	2	104	2953727	8	2011	1340	40777	7	1991	1099	20	2	6	1	22	#NULL!	0	0	0	0	104	8	8	4	2	#NULL!	1	1101	#NULL!	1101	#NULL!	#NULL!	#NULL!	2514	#NULL!	#NULL!	#NULL!	4	4	0	4	2	#NULL!	#NULL!	#NULL!
01040100 02	1	ET7	104	100	2	104	2953727	8	2011	1340	40777	1	1971	853	40	6	6	1	22	#NULL!	0	0	0	0	104	8	8	4	2	#NULL!	2	1101	#NULL!	1101	#NULL!	#NULL!	#NULL!	2514	#NULL!	#NULL!	#NULL!	4	4	0	4	2	#NULL!	#NULL!	#NULL!
[truncated: 3,829 more rows]
[truncated: 1,036 more columns]
