# Supplementary material for: Rural-urban disparities in full antenatal care utilization among women in Ethiopia: A further analysis of Mini-EDHS, 2019
Source: PLoS One. 2024 Nov 18;19(11):e0310901. doi: 10.1371/journal.pone.0310901 (PMC11573122; doi:10.1371/journal.pone.0310901)
Supplement: S1 Data — (XLSX) [file pone.0310901.s002.xlsx]

## Sheet: FANC
v021	v022	v023	wt	residence	wealth_status	women_education	women_age1	marital_status	birth_order	religion	parity	fanc	newregion
1	1	1	1.54334	0	3	3	2	0	2	1	2	1	3
1	1	1	1.54334	0	3	4	2	0	1	1	1	1	3
1	1	1	1.54334	0	3	3	2	0	1	1	1	1	3
1	1	1	1.54334	0	3	4	2	0	1	1	1	1	3
1	1	1	1.54334	0	3	3	2	0	2	1	2	0	3
1	1	1	1.54334	0	3	3	2	0	2	2	2	1	3
1	1	1	1.54334	0	3	4	2	0	2	1	2	1	3
1	1	1	1.54334	0	3	3	1	0	1	1	1	1	3
1	1	1	1.54334	0	3	3	3	0	4	1	3	1	3
1	1	1	1.54334	0	3	4	2	0	1	3	1	0	3
1	1	1	1.54334	0	3	1	1	1	1	1	1	0	3
1	1	1	1.54334	0	3	2	1	0	2	2	2	1	3
1	1	1	1.54334	0	3	4	3	1	2	1	2	1	3
1	1	1	1.54334	0	3	4	2	0	2	1	2	1	3
1	1	1	1.54334	0	3	3	2	0	2	1	2	1	3
1	1	1	1.54334	0	3	2	3	0	3	1	3	1	3
1	1	1	1.54334	0	3	3	2	0	2	1	2	1	3
1	1	1	1.54334	0	3	4	2	0	1	1	1	1	3
2	1	1	1.43024	0	3	2	1	0	1	1	1	1	3
2	1	1	1.43024	0	3	4	2	0	1	1	1	1	3
2	1	1	1.43024	0	3	3	2	0	2	1	2	1	3
2	1	1	1.43024	0	3	2	3	0	2	1	2	0	3
2	1	1	1.43024	0	3	3	2	1	2	1	2	1	3
2	1	1	1.43024	0	3	4	2	0	3	1	3	1	3
2	1	1	1.43024	0	3	2	2	0	2	1	2	1	3
2	1	1	1.43024	0	3	4	2	0	1	1	1	0	3
2	1	1	1.43024	0	3	3	2	1	2	1	2	1	3
2	1	1	1.43024	0	3	4	2	0	2	1	2	1	3
2	1	1	1.43024	0	3	2	3	0	2	1	2	1	3
2	1	1	1.43024	0	3	2	2	0	1	1	1	0	3
3	1	1	1.4781	0	3	2	1	0	1	1	1	1	3
3	1	1	1.4781	0	3	3	2	0	2	1	2	1	3
3	1	1	1.4781	0	3	4	2	0	2	1	2	1	3
3	1	1	1.4781	0	3	2	1	0	1	1	1	1	3
3	1	1	1.4781	0	3	1	3	1	2	1	2	1	3
3	1	1	1.4781	0	3	3	2	0	1	1	1	1	3
3	1	1	1.4781	0	3	1	3	0	2	1	2	1	3
3	1	1	1.4781	0	3	3	1	0	1	1	1	1	3
3	1	1	1.4781	0	3	1	3	0	4	1	3	1	3
3	1	1	1.4781	0	3	4	2	0	2	1	2	0	3
3	1	1	1.4781	0	3	2	2	0	3	1	3	1	3
3	1	1	1.4781	0	3	2	1	1	1	1	1	1	3
4	1	1	1.31704	0	3	2	3	0	4	1	3	1	3
4	1	1	1.31704	0	3	2	2	0	1	1	1	0	3
4	1	1	1.31704	0	3	2	2	0	1	1	1	1	3
4	1	1	1.31704	0	3	4	2	0	2	1	2	1	3
4	1	1	1.31704	0	3	4	2	1	1	1	1	1	3
4	1	1	1.31704	0	3	2	2	0	2	1	2	1	3
4	1	1	1.31704	0	3	2	2	0	2	1	2	1	3
4	1	1	1.31704	0	3	2	2	0	2	1	2	1	3
4	1	1	1.31704	0	3	1	2	0	2	1	2	1	3
5	1	1	1.37849	0	3	1	3	0	2	1	2	1	3
5	1	1	1.37849	0	3	3	3	0	3	1	3	1	3
5	1	1	1.37849	0	3	2	2	0	2	1	2	1	3
5	1	1	1.37849	0	3	3	1	0	1	1	1	1	3
5	1	1	1.37849	0	3	4	1	1	1	1	1	1	3
5	1	1	1.37849	0	3	3	2	0	2	1	2	1	3
5	1	1	1.37849	0	3	3	2	0	2	1	2	1	3
5	1	1	1.37849	0	3	3	2	0	2	1	2	0	3
5	1	1	1.37849	0	3	3	2	0	2	1	2	1	3
5	1	1	1.37849	0	3	4	1	0	1	1	1	1	3
6	2	2	0.652857	1	1	1	2	0	2	1	2	0	3
6	2	2	0.652857	1	1	1	2	0	3	1	3	0	3
6	2	2	0.652857	1	1	1	2	0	2	1	2	1	3
6	2	2	0.652857	1	1	1	1	0	1	1	1	0	3
6	2	2	0.652857	1	1	1	1	0	2	1	2	1	3
6	2	2	0.652857	1	1	1	2	0	2	1	2	0	3
6	2	2	0.652857	1	1	1	3	0	4	1	3	0	3
6	2	2	0.652857	1	1	1	1	0	2	1	2	0	3
6	2	2	0.652857	1	1	1	2	0	3	1	3	0	3
6	2	2	0.652857	1	1	1	1	0	2	1	2	0	3
6	2	2	0.652857	1	1	1	1	0	2	1	2	1	3
6	2	2	0.652857	1	1	1	3	0	4	1	3	0	3
6	2	2	0.652857	1	1	2	2	0	2	1	2	0	3
6	2	2	0.652857	1	1	2	2	0	3	1	3	0	3
6	2	2	0.652857	1	1	2	1	0	2	1	2	0	3
6	2	2	0.652857	1	1	2	2	0	2	1	2	0	3
6	2	2	0.652857	1	1	1	2	0	4	1	3	0	3
7	2	2	0.633933	1	1	1	2	0	2	1	2	1	3
7	2	2	0.633933	1	1	1	2	0	1	1	1	1	3
7	2	2	0.633933	1	2	1	2	0	3	1	3	0	3
7	2	2	0.633933	1	1	1	2	0	2	1	2	0	3
7	2	2	0.633933	1	1	2	1	0	1	1	1	1	3
7	2	2	0.633933	1	1	1	2	0	2	1	2	0	3
7	2	2	0.633933	1	1	1	2	0	2	1	2	0	3
7	2	2	0.633933	1	1	1	2	0	3	1	3	0	3
7	2	2	0.633933	1	1	1	3	0	4	1	3	0	3
7	2	2	0.633933	1	1	1	2	0	2	1	2	0	3
7	2	2	0.633933	1	1	1	3	0	4	1	3	0	3
8	2	2	0.89939	1	1	1	1	0	2	1	2	0	3
8	2	2	0.89939	1	2	1	3	0	3	1	3	0	3
8	2	2	0.89939	1	2	1	2	0	3	1	2	0	3
8	2	2	0.89939	1	3	1	3	0	4	1	3	1	3
8	2	2	0.89939	1	3	1	2	0	4	1	3	0	3
8	2	2	0.89939	1	3	1	2	0	4	1	3	0	3
8	2	2	0.89939	1	1	1	2	0	2	1	2	1	3
8	2	2	0.89939	1	3	1	1	0	3	1	3	1	3
8	2	2	0.89939	1	3	2	1	0	1	1	1	1	3
8	2	2	0.89939	1	3	1	2	0	3	1	3	0	3
8	2	2	0.89939	1	3	1	2	0	2	1	2	0	3
8	2	2	0.89939	1	3	1	2	0	3	1	3	1	3
8	2	2	0.89939	1	1	1	2	0	2	1	2	0	3
8	2	2	0.89939	1	2	2	3	0	4	1	3	0	3
8	2	2	0.89939	1	3	2	1	1	1	1	1	0	3
8	2	2	0.89939	1	2	1	2	0	2	1	2	0	3
8	2	2	0.89939	1	3	2	1	0	1	1	1	0	3
9	2	2	0.652857	1	1	1	2	0	2	1	2	1	3
9	2	2	0.652857	1	2	1	3	0	4	1	3	1	3
9	2	2	0.652857	1	1	1	2	1	3	1	3	1	3
9	2	2	0.652857	1	1	1	3	0	4	1	3	0	3
9	2	2	0.652857	1	1	1	2	0	2	1	2	1	3
9	2	2	0.652857	1	1	1	3	0	3	1	3	0	3
9	2	2	0.652857	1	1	1	2	0	2	1	2	0	3
9	2	2	0.652857	1	3	1	2	0	4	1	3	0	3
9	2	2	0.652857	1	1	1	1	0	1	1	1	0	3
9	2	2	0.652857	1	2	2	1	0	1	1	1	0	3
9	2	2	0.652857	1	1	1	2	0	2	1	2	1	3
9	2	2	0.652857	1	1	1	1	0	1	1	1	1	3
9	2	2	0.652857	1	1	2	1	0	1	1	1	1	3
9	2	2	0.652857	1	1	1	3	0	4	1	3	0	3
9	2	2	0.652857	1	1	1	2	0	2	1	2	0	3
9	2	2	0.652857	1	1	1	2	0	3	1	3	0	3
9	2	2	0.652857	1	1	1	3	0	4	1	3	1	3
9	2	2	0.652857	1	1	1	1	0	2	1	2	1	3
10	2	2	0.620214	1	2	1	3	0	3	1	3	1	3
10	2	2	0.620214	1	2	2	1	0	2	1	1	1	3
10	2	2	0.620214	1	2	3	2	0	2	1	2	1	3
10	2	2	0.620214	1	2	1	2	0	3	1	3	1	3
10	2	2	0.620214	1	1	1	3	0	4	1	3	0	3
10	2	2	0.620214	1	3	1	3	0	4	1	3	1	3
10	2	2	0.620214	1	3	2	2	0	2	1	2	0	3
10	2	2	0.620214	1	3	1	2	0	2	1	2	1	3
10	2	2	0.620214	1	3	3	1	0	1	1	1	1	3
10	2	2	0.620214	1	3	2	2	0	3	1	3	1	3
10	2	2	0.620214	1	3	3	2	1	1	1	1	1	3
10	2	2	0.620214	1	3	3	1	0	2	1	2	0	3
10	2	2	0.620214	1	3	2	3	0	3	1	3	1	3
10	2	2	0.620214	1	3	3	1	0	1	1	1	1	3
10	2	2	0.620214	1	1	2	2	0	2	1	2	1	3
10	2	2	0.620214	1	3	3	2	0	2	1	2	0	3
11	2	2	0.612769	1	2	1	3	0	3	1	3	0	3
11	2	2	0.612769	1	2	2	3	0	3	1	3	1	3
11	2	2	0.612769	1	3	2	2	0	3	1	3	0	3
11	2	2	0.612769	1	3	3	2	0	2	1	2	0	3
11	2	2	0.612769	1	2	3	2	0	2	1	2	1	3
11	2	2	0.612769	1	2	2	1	0	1	1	1	1	3
11	2	2	0.612769	1	1	3	2	0	1	1	1	1	3
11	2	2	0.612769	1	1	1	3	0	4	1	3	0	3
11	2	2	0.612769	1	2	3	1	0	1	1	1	1	3
12	2	2	0.674439	1	1	2	1	0	1	1	1	1	3
12	2	2	0.674439	1	2	1	2	0	2	1	2	1	3
12	2	2	0.674439	1	1	2	3	0	2	1	2	1	3
12	2	2	0.674439	1	2	1	3	0	4	1	3	0	3
12	2	2	0.674439	1	1	1	3	0	3	1	3	0	3
12	2	2	0.674439	1	2	2	2	1	1	1	1	0	3
12	2	2	0.674439	1	1	1	2	0	3	1	3	0	3
12	2	2	0.674439	1	3	3	1	0	1	1	1	1	3
12	2	2	0.674439	1	2	2	2	0	2	1	2	1	3
12	2	2	0.674439	1	2	2	3	0	4	1	3	1	3
13	2	2	0.658686	1	2	1	3	0	4	1	3	1	3
13	2	2	0.658686	1	2	1	3	0	4	1	3	0	3
13	2	2	0.658686	1	1	1	3	0	3	1	3	1	3
13	2	2	0.658686	1	1	1	3	0	3	1	3	1	3
13	2	2	0.658686	1	2	2	2	0	3	1	3	1	3
13	2	2	0.658686	1	3	1	2	0	3	1	3	1	3
13	2	2	0.658686	1	2	2	2	0	1	1	1	1	3
13	2	2	0.658686	1	1	1	2	0	3	1	3	0	3
13	2	2	0.658686	1	3	2	2	0	2	1	2	1	3
14	2	2	0.991603	1	3	2	1	0	2	1	1	1	3
14	2	2	0.991603	1	3	1	2	0	3	1	3	1	3
14	2	2	0.991603	1	2	1	2	0	4	1	3	0	3
14	2	2	0.991603	1	3	2	1	0	1	1	1	1	3
14	2	2	0.991603	1	3	1	1	0	2	1	2	0	3
14	2	2	0.991603	1	3	1	1	0	2	1	2	1	3
14	2	2	0.991603	1	3	2	2	0	1	1	1	0	3
14	2	2	0.991603	1	3	1	3	0	4	1	3	1	3
14	2	2	0.991603	1	3	1	2	0	2	1	2	0	3
14	2	2	0.991603	1	3	3	1	0	2	1	2	0	3
14	2	2	0.991603	1	3	1	2	0	3	1	3	1	3
14	2	2	0.991603	1	2	1	2	0	2	1	2	1	3
14	2	2	0.991603	1	3	2	1	0	1	1	1	0	3
14	2	2	0.991603	1	2	2	1	0	2	1	2	1	3
14	2	2	0.991603	1	2	1	3	1	3	1	3	1	3
14	2	2	0.991603	1	3	1	2	0	2	1	2	1	3
14	2	2	0.991603	1	3	1	3	0	4	1	3	0	3
14	2	2	0.991603	1	3	1	3	0	3	1	3	1	3
14	2	2	0.991603	1	1	1	3	0	4	1	3	1	3
14	2	2	0.991603	1	1	1	3	0	3	1	3	0	3
15	2	2	0.619661	1	2	3	1	1	1	1	1	1	3
15	2	2	0.619661	1	2	1	2	0	4	2	3	1	3
15	2	2	0.619661	1	1	1	2	0	4	2	3	1	3
15	2	2	0.619661	1	1	1	3	0	4	2	3	1	3
15	2	2	0.619661	1	1	1	2	0	2	2	2	1	3
15	2	2	0.619661	1	1	1	3	0	4	1	3	1	3
15	2	2	0.619661	1	1	1	3	0	4	1	3	1	3
15	2	2	0.619661	1	2	2	2	0	2	1	2	1	3
15	2	2	0.619661	1	1	2	1	0	1	1	1	1	3
15	2	2	0.619661	1	2	2	2	0	3	2	3	1	3
15	2	2	0.619661	1	1	1	1	0	1	2	1	1	3
15	2	2	0.619661	1	1	1	3	0	4	1	3	0	3
15	2	2	0.619661	1	1	1	2	0	2	1	2	0	3
15	2	2	0.619661	1	2	2	2	0	4	2	3	1	3
15	2	2	0.619661	1	3	2	2	0	2	1	2	1	3
15	2	2	0.619661	1	2	1	3	0	3	1	3	1	3
15	2	2	0.619661	1	1	1	2	0	3	1	3	1	3
15	2	2	0.619661	1	2	1	2	0	2	1	2	1	3
15	2	2	0.619661	1	3	3	2	0	2	1	2	0	3
15	2	2	0.619661	1	3	3	1	0	2	2	2	1	3
16	2	2	0.591477	1	2	1	3	0	3	1	3	1	3
16	2	2	0.591477	1	2	2	2	0	3	1	3	1	3
16	2	2	0.591477	1	2	2	3	0	4	1	3	0	3
16	2	2	0.591477	1	3	2	1	0	1	1	1	0	3
16	2	2	0.591477	1	2	1	3	0	3	1	3	0	3
16	2	2	0.591477	1	3	3	3	0	3	1	3	1	3
16	2	2	0.591477	1	2	3	2	0	2	1	2	1	3
16	2	2	0.591477	1	2	2	2	0	2	1	2	0	3
16	2	2	0.591477	1	2	3	1	0	1	1	1	1	3
16	2	2	0.591477	1	1	3	1	0	1	1	1	1	3
16	2	2	0.591477	1	1	2	3	0	3	1	3	1	3
17	2	2	0.616248	1	2	2	2	0	3	1	3	0	3
17	2	2	0.616248	1	2	2	2	0	3	1	3	0	3
17	2	2	0.616248	1	1	1	2	0	3	1	3	0	3
17	2	2	0.616248	1	1	1	2	0	4	1	3	0	3
17	2	2	0.616248	1	2	2	2	0	2	1	2	0	3
17	2	2	0.616248	1	1	1	2	0	4	1	3	0	3
17	2	2	0.616248	1	1	1	3	0	4	1	3	0	3
17	2	2	0.616248	1	1	1	1	1	1	1	1	0	3
17	2	2	0.616248	1	1	1	3	0	4	1	3	0	3
17	2	2	0.616248	1	1	1	3	0	4	1	3	0	3
17	2	2	0.616248	1	1	2	2	0	3	1	3	0	3
17	2	2	0.616248	1	1	2	2	0	3	1	3	0	3
17	2	2	0.616248	1	1	1	2	0	4	1	3	0	3
17	2	2	0.616248	1	1	1	2	0	1	1	1	1	3
17	2	2	0.616248	1	1	2	2	0	3	1	3	1	3
17	2	2	0.616248	1	1	2	2	0	2	1	2	0	3
17	2	2	0.616248	1	1	2	3	0	4	1	3	0	3
17	2	2	0.616248	1	1	2	1	0	2	1	2	0	3
18	2	2	0.697118	1	1	1	3	0	2	1	2	1	3
18	2	2	0.697118	1	1	1	1	0	2	1	2	0	3
18	2	2	0.697118	1	1	2	1	0	1	1	1	0	3
18	2	2	0.697118	1	1	1	2	0	3	1	3	1	3
18	2	2	0.697118	1	1	1	2	0	3	1	2	1	3
18	2	2	0.697118	1	1	1	3	0	4	1	3	0	3
18	2	2	0.697118	1	2	1	3	0	4	1	3	0	3
18	2	2	0.697118	1	1	2	2	0	3	1	3	0	3
18	2	2	0.697118	1	1	1	3	0	4	1	3	0	3
18	2	2	0.697118	1	1	1	3	0	4	1	3	0	3
18	2	2	0.697118	1	1	1	2	0	2	1	2	1	3
18	2	2	0.697118	1	1	1	1	0	2	1	2	0	3
18	2	2	0.697118	1	1	1	3	0	4	1	3	1	3
18	2	2	0.697118	1	1	1	1	0	1	1	1	1	3
18	2	2	0.697118	1	1	1	2	0	2	1	2	1	3
18	2	2	0.697118	1	1	1	2	0	3	1	3	1	3
19	2	2	0.693917	1	3	1	3	0	4	1	3	0	3
19	2	2	0.693917	1	1	1	3	0	3	1	3	0	3
19	2	2	0.693917	1	1	2	2	0	3	1	3	0	3
19	2	2	0.693917	1	1	2	1	0	1	1	1	1	3
19	2	2	0.693917	1	1	2	2	0	4	1	3	0	3
19	2	2	0.693917	1	1	1	1	0	1	1	1	1	3
19	2	2	0.693917	1	1	2	1	1	1	1	1	1	3
19	2	2	0.693917	1	2	1	1	0	1	1	1	1	3
19	2	2	0.693917	1	1	2	1	0	1	1	1	1	3
19	2	2	0.693917	1	1	1	2	0	1	1	1	1	3
19	2	2	0.693917	1	1	2	1	0	1	1	1	1	3
19	2	2	0.693917	1	1	1	3	0	3	1	3	0	3
19	2	2	0.693917	1	1	2	2	0	2	1	2	1	3
19	2	2	0.693917	1	1	1	1	0	2	1	2	1	3
19	2	2	0.693917	1	1	1	3	0	4	1	3	1	3
19	2	2	0.693917	1	1	2	2	0	4	1	3	1	3
19	2	2	0.693917	1	1	4	2	0	1	1	1	1	3
20	2	2	0.787745	1	1	2	2	0	2	1	2	1	3
20	2	2	0.787745	1	1	1	2	0	3	1	3	0	3
20	2	2	0.787745	1	1	1	3	0	4	1	3	1	3
20	2	2	0.787745	1	3	1	2	0	4	1	3	1	3
20	2	2	0.787745	1	3	3	1	0	1	1	1	1	3
20	2	2	0.787745	1	3	2	2	0	3	1	3	1	3
20	2	2	0.787745	1	3	2	1	0	1	1	1	0	3
20	2	2	0.787745	1	2	1	2	0	3	1	3	1	3
20	2	2	0.787745	1	2	3	2	0	2	1	2	1	3
20	2	2	0.787745	1	1	1	1	1	1	1	1	1	3
20	2	2	0.787745	1	3	1	2	0	3	1	3	1	3
20	2	2	0.787745	1	1	1	1	0	2	1	2	0	3
20	2	2	0.787745	1	1	2	1	0	1	1	1	1	3
20	2	2	0.787745	1	3	3	2	0	3	1	3	1	3
20	2	2	0.787745	1	2	2	1	0	1	1	1	0	3
21	2	2	0.581712	1	3	2	2	0	4	1	3	1	3
21	2	2	0.581712	1	3	2	1	0	1	1	1	1	3
21	2	2	0.581712	1	3	1	2	0	2	1	2	1	3
21	2	2	0.581712	1	3	2	2	0	2	1	2	1	3
21	2	2	0.581712	1	3	4	2	1	1	1	1	1	3
21	2	2	0.581712	1	3	1	3	1	3	1	3	1	3
21	2	2	0.581712	1	3	2	2	0	3	1	3	1	3
21	2	2	0.581712	1	3	2	1	0	1	1	1	1	3
21	2	2	0.581712	1	3	2	1	0	2	1	2	1	3
22	2	2	0.713479	1	1	1	2	0	3	1	3	1	3
22	2	2	0.713479	1	1	2	1	0	1	1	1	0	3
22	2	2	0.713479	1	1	1	1	0	2	1	2	0	3
22	2	2	0.713479	1	1	2	1	0	2	1	2	0	3
22	2	2	0.713479	1	1	1	2	0	3	1	3	0	3
22	2	2	0.713479	1	1	1	3	0	3	1	3	1	3
22	2	2	0.713479	1	1	2	2	0	2	1	2	0	3
22	2	2	0.713479	1	1	1	3	0	4	1	3	0	3
22	2	2	0.713479	1	2	1	2	0	3	1	2	0	3
22	2	2	0.713479	1	1	2	2	0	2	1	2	0	3
22	2	2	0.713479	1	2	1	2	0	3	1	2	0	3
22	2	2	0.713479	1	1	2	2	1	2	1	2	1	3
22	2	2	0.713479	1	1	1	2	0	3	1	3	0	3
22	2	2	0.713479	1	1	1	2	0	3	1	3	0	3
23	2	2	0.529482	1	2	2	3	1	4	1	3	1	3
23	2	2	0.529482	1	3	1	2	0	3	1	3	1	3
23	2	2	0.529482	1	1	1	3	0	4	1	3	0	3
23	2	2	0.529482	1	1	3	1	0	1	1	1	0	3
23	2	2	0.529482	1	3	2	1	1	1	1	1	1	3
23	2	2	0.529482	1	2	2	2	0	1	1	1	0	3
23	2	2	0.529482	1	1	1	2	0	2	1	2	1	3
23	2	2	0.529482	1	1	2	1	0	2	1	2	0	3
23	2	2	0.529482	1	3	1	3	0	4	1	3	0	3
23	2	2	0.529482	1	1	2	2	0	3	1	3	0	3
23	2	2	0.529482	1	1	2	2	0	2	1	2	0	3
24	2	2	0.616248	1	1	1	1	1	1	1	1	0	3
24	2	2	0.616248	1	1	2	2	0	3	1	3	1	3
24	2	2	0.616248	1	3	1	1	0	2	1	2	1	3
24	2	2	0.616248	1	2	3	2	0	1	1	1	1	3
24	2	2	0.616248	1	3	2	2	0	3	1	3	1	3
24	2	2	0.616248	1	3	1	3	0	4	1	3	1	3
24	2	2	0.616248	1	3	3	2	0	1	1	1	1	3
24	2	2	0.616248	1	3	1	3	0	2	1	2	1	3
24	2	2	0.616248	1	3	1	2	0	4	1	3	0	3
24	2	2	0.616248	1	3	1	2	0	2	1	2	0	3
24	2	2	0.616248	1	3	3	1	0	1	1	1	1	3
24	2	2	0.616248	1	3	1	3	0	4	1	3	1	3
24	2	2	0.616248	1	3	1	3	0	4	1	3	1	3
25	2	2	0.8087	1	3	3	2	0	2	1	2	1	3
25	2	2	0.8087	1	3	3	1	1	1	1	1	1	3
25	2	2	0.8087	1	3	2	1	0	1	1	1	1	3
25	2	2	0.8087	1	3	2	1	0	1	1	1	1	3
25	2	2	0.8087	1	3	3	1	0	1	1	1	1	3
25	2	2	0.8087	1	3	1	3	0	4	1	3	1	3
25	2	2	0.8087	1	3	2	1	0	2	1	2	1	3
25	2	2	0.8087	1	3	4	2	0	1	1	1	1	3
25	2	2	0.8087	1	3	2	1	0	2	1	2	1	3
25	2	2	0.8087	1	3	3	1	0	1	1	1	1	3
25	2	2	0.8087	1	3	1	3	0	3	1	3	1	3
25	2	2	0.8087	1	3	3	1	0	1	1	1	0	3
25	2	2	0.8087	1	3	2	1	0	1	1	1	0	3
25	2	2	0.8087	1	3	2	2	1	2	1	2	1	3
26	3	3	0.182806	0	3	4	1	0	2	2	2	0	1
26	3	3	0.182806	0	3	3	2	0	4	2	3	0	1
26	3	3	0.182806	0	3	2	2	0	2	2	2	1	1
26	3	3	0.182806	0	3	3	2	0	1	2	1	1	1
26	3	3	0.182806	0	3	1	2	0	2	2	2	1	1
26	3	3	0.182806	0	3	1	3	0	2	2	2	0	1
27	3	3	0.279249	0	1	2	2	0	4	2	3	1	1
27	3	3	0.279249	0	1	1	2	0	4	2	3	1	1
27	3	3	0.279249	0	2	2	2	0	1	2	1	1	1
27	3	3	0.279249	0	2	1	2	0	2	2	2	0	1
27	3	3	0.279249	0	2	2	1	0	1	2	1	1	1
27	3	3	0.279249	0	3	3	2	0	2	2	2	0	1
27	3	3	0.279249	0	1	2	1	1	1	2	1	1	1
27	3	3	0.279249	0	3	2	1	0	1	2	1	0	1
27	3	3	0.279249	0	3	3	2	0	2	2	2	1	1
27	3	3	0.279249	0	2	3	1	0	3	2	3	0	1
27	3	3	0.279249	0	3	2	2	0	4	2	3	0	1
27	3	3	0.279249	0	3	1	1	0	2	2	2	1	1
27	3	3	0.279249	0	3	2	2	0	4	2	3	0	1
27	3	3	0.279249	0	3	4	1	0	2	2	2	1	1
27	3	3	0.279249	0	3	1	3	0	3	2	3	1	1
27	3	3	0.279249	0	3	2	1	0	2	2	2	1	1
27	3	3	0.279249	0	3	1	2	0	4	2	3	1	1
27	3	3	0.279249	0	3	1	1	0	2	2	2	0	1
27	3	3	0.279249	0	1	1	3	0	4	2	3	0	1
27	3	3	0.279249	0	1	2	1	0	2	2	2	0	1
27	3	3	0.279249	0	1	1	3	0	4	2	3	1	1
28	3	3	0.193074	0	1	1	3	0	4	2	3	0	1
28	3	3	0.193074	0	1	1	1	0	2	2	2	0	1
28	3	3	0.193074	0	3	2	1	0	1	1	1	0	1
28	3	3	0.193074	0	3	2	2	1	2	2	2	1	1
28	3	3	0.193074	0	3	2	3	0	2	1	2	0	1
28	3	3	0.193074	0	3	2	1	0	2	3	2	1	1
28	3	3	0.193074	0	3	4	2	0	1	3	1	1	1
28	3	3	0.193074	0	3	2	1	0	2	2	2	0	1
28	3	3	0.193074	0	3	2	3	0	2	2	2	1	1
29	3	3	0.161716	0	1	1	2	0	3	2	3	0	1
29	3	3	0.161716	0	1	1	2	0	4	2	3	1	1
29	3	3	0.161716	0	2	2	1	0	1	2	1	0	1
29	3	3	0.161716	0	1	1	3	0	4	2	3	1	1
29	3	3	0.161716	0	3	1	2	0	2	2	2	0	1
29	3	3	0.161716	0	3	1	2	0	4	2	3	0	1
29	3	3	0.161716	0	3	1	2	0	2	2	2	0	1
29	3	3	0.161716	0	3	1	1	0	2	2	2	0	1
29	3	3	0.161716	0	3	1	3	0	4	2	3	1	1
29	3	3	0.161716	0	3	2	1	0	2	2	2	1	1
29	3	3	0.161716	0	3	1	2	0	3	2	3	1	1
29	3	3	0.161716	0	3	1	2	0	3	2	3	0	1
29	3	3	0.161716	0	3	3	1	0	2	2	2	1	1
29	3	3	0.161716	0	3	2	3	0	4	2	3	0	1
30	3	3	0.184493	0	3	1	2	0	3	2	3	0	1
30	3	3	0.184493	0	3	2	1	0	1	2	1	0	1
30	3	3	0.184493	0	3	2	2	0	2	2	2	1	1
30	3	3	0.184493	0	3	2	1	1	2	2	2	0	1
30	3	3	0.184493	0	3	1	2	1	1	2	1	1	1
30	3	3	0.184493	0	3	2	1	0	1	2	1	1	1
30	3	3	0.184493	0	3	1	2	0	2	2	2	1	1
30	3	3	0.184493	0	3	1	2	0	1	2	1	0	1
30	3	3	0.184493	0	1	1	2	0	4	2	3	0	1
30	3	3	0.184493	0	1	1	2	0	2	2	1	1	1
30	3	3	0.184493	0	3	1	2	1	4	2	3	1	1
30	3	3	0.184493	0	3	1	2	0	2	2	2	0	1
30	3	3	0.184493	0	3	1	2	0	2	2	2	1	1
30	3	3	0.184493	0	3	4	2	0	2	2	2	1	1
30	3	3	0.184493	0	3	1	2	0	2	2	2	1	1
30	3	3	0.184493	0	3	2	1	0	1	2	1	0	1
30	3	3	0.184493	0	3	1	3	0	4	2	3	0	1
30	3	3	0.184493	0	3	3	1	1	1	2	1	1	1
30	3	3	0.184493	0	3	1	1	0	3	2	3	0	1
31	4	4	0.134624	1	3	2	2	0	2	2	2	0	1
31	4	4	0.134624	1	3	3	2	0	1	1	1	0	1
31	4	4	0.134624	1	3	3	1	0	2	2	2	0	1
31	4	4	0.134624	1	1	3	1	0	1	2	1	0	1
31	4	4	0.134624	1	3	3	1	0	1	2	1	0	1
31	4	4	0.134624	1	3	2	1	1	1	2	1	0	1
32	4	4	0.129903	1	1	1	1	0	3	2	2	0	1
32	4	4	0.129903	1	1	1	2	0	2	2	2	0	1
32	4	4	0.129903	1	1	1	1	1	1	2	1	0	1
32	4	4	0.129903	1	1	1	1	0	1	2	1	0	1
32	4	4	0.129903	1	1	1	2	0	3	2	3	0	1
32	4	4	0.129903	1	1	1	1	0	2	2	2	0	1
32	4	4	0.129903	1	1	1	2	0	3	2	3	0	1
32	4	4	0.129903	1	1	1	2	0	3	2	3	1	1
32	4	4	0.129903	1	1	2	1	0	1	2	1	1	1
32	4	4	0.129903	1	1	2	3	0	3	2	3	0	1
32	4	4	0.129903	1	1	1	2	0	1	2	1	1	1
32	4	4	0.129903	1	1	1	2	0	3	2	3	0	1
32	4	4	0.129903	1	1	1	2	0	4	2	3	0	1
32	4	4	0.129903	1	1	3	1	0	2	2	2	0	1
33	4	4	0.112382	1	1	1	1	0	2	2	2	0	1
33	4	4	0.112382	1	1	1	2	0	3	2	3	0	1
33	4	4	0.112382	1	1	2	1	0	2	2	2	0	1
33	4	4	0.112382	1	1	2	1	0	1	2	1	0	1
33	4	4	0.112382	1	1	1	2	0	2	2	2	0	1
33	4	4	0.112382	1	1	1	3	0	4	2	3	0	1
33	4	4	0.112382	1	1	2	2	0	3	2	3	1	1
33	4	4	0.112382	1	1	1	3	1	3	2	3	1	1
33	4	4	0.112382	1	3	2	1	0	3	2	3	1	1
33	4	4	0.112382	1	1	1	3	0	4	2	3	1	1
33	4	4	0.112382	1	1	2	1	0	2	2	2	0	1
33	4	4	0.112382	1	1	1	3	0	3	2	3	0	1
33	4	4	0.112382	1	1	1	3	0	4	2	3	0	1
33	4	4	0.112382	1	1	1	3	0	4	2	3	1	1
33	4	4	0.112382	1	1	2	1	0	1	2	1	1	1
33	4	4	0.112382	1	1	1	3	0	3	2	3	0	1
33	4	4	0.112382	1	1	1	2	0	2	2	2	0	1
34	4	4	0.140069	1	1	1	2	0	3	2	3	0	1
34	4	4	0.140069	1	1	1	2	0	2	2	2	0	1
34	4	4	0.140069	1	1	1	2	0	2	2	2	0	1
34	4	4	0.140069	1	1	1	2	0	3	2	3	0	1
34	4	4	0.140069	1	1	1	1	0	2	2	2	0	1
34	4	4	0.140069	1	1	1	3	0	3	2	3	0	1
34	4	4	0.140069	1	1	1	2	0	3	2	3	0	1
34	4	4	0.140069	1	1	1	2	0	3	2	3	0	1
34	4	4	0.140069	1	1	2	1	0	2	2	2	0	1
34	4	4	0.140069	1	1	1	2	0	2	2	2	0	1
34	4	4	0.140069	1	1	2	2	0	2	2	2	0	1
34	4	4	0.140069	1	1	2	1	0	2	2	2	0	1
34	4	4	0.140069	1	1	2	2	0	3	2	3	0	1
35	4	4	0.14099	1	1	1	2	0	2	2	1	0	1
35	4	4	0.14099	1	1	1	1	1	1	2	1	0	1
35	4	4	0.14099	1	1	1	3	0	4	2	3	1	1
35	4	4	0.14099	1	1	2	2	0	2	2	2	1	1
35	4	4	0.14099	1	1	1	3	0	4	2	3	0	1
35	4	4	0.14099	1	1	1	1	0	2	2	2	0	1
35	4	4	0.14099	1	1	1	2	0	3	2	3	0	1
35	4	4	0.14099	1	1	2	1	0	2	2	1	1	1
35	4	4	0.14099	1	1	1	2	1	2	2	2	0	1
35	4	4	0.14099	1	1	1	2	0	4	2	3	1	1
35	4	4	0.14099	1	1	1	3	0	4	2	3	0	1
35	4	4	0.14099	1	1	1	2	0	1	2	1	0	1
35	4	4	0.14099	1	1	1	2	0	4	2	3	1	1
35	4	4	0.14099	1	1	2	1	0	1	2	1	0	1
35	4	4	0.14099	1	1	2	1	0	2	2	2	1	1
35	4	4	0.14099	1	1	2	1	0	1	2	1	0	1
36	4	4	0.123218	1	1	1	1	0	2	2	2	0	1
36	4	4	0.123218	1	1	1	2	0	2	2	2	1	1
36	4	4	0.123218	1	1	1	2	1	2	2	2	0	1
36	4	4	0.123218	1	1	1	3	0	4	2	3	1	1
36	4	4	0.123218	1	1	1	1	0	2	2	2	0	1
36	4	4	0.123218	1	1	1	2	0	3	2	3	1	1
36	4	4	0.123218	1	1	1	2	0	4	2	3	0	1
36	4	4	0.123218	1	1	1	2	0	4	2	3	1	1
36	4	4	0.123218	1	1	1	3	1	3	2	3	1	1
36	4	4	0.123218	1	1	1	2	0	2	2	2	0	1
36	4	4	0.123218	1	1	1	1	0	2	2	2	1	1
36	4	4	0.123218	1	1	2	2	0	3	2	3	1	1
36	4	4	0.123218	1	1	1	1	0	1	2	1	0	1
36	4	4	0.123218	1	3	1	1	0	3	2	3	0	1
36	4	4	0.123218	1	1	1	2	0	4	2	3	0	1
36	4	4	0.123218	1	1	1	1	0	3	2	3	0	1
36	4	4	0.123218	1	1	1	2	0	4	2	3	0	1
36	4	4	0.123218	1	1	1	2	0	4	2	3	0	1
37	4	4	0.120172	1	1	2	2	0	2	2	2	1	1
37	4	4	0.120172	1	1	1	2	0	4	2	3	1	1
37	4	4	0.120172	1	1	1	2	0	4	2	3	0	1
37	4	4	0.120172	1	3	1	3	0	4	2	3	1	1
37	4	4	0.120172	1	2	2	1	1	1	2	1	1	1
37	4	4	0.120172	1	3	3	1	0	1	2	1	1	1
37	4	4	0.120172	1	1	2	2	0	2	2	2	1	1
37	4	4	0.120172	1	3	2	1	0	2	2	2	1	1
37	4	4	0.120172	1	1	1	2	0	4	2	3	1	1
37	4	4	0.120172	1	1	2	2	0	3	2	3	1	1
37	4	4	0.120172	1	1	1	2	0	4	2	3	1	1
37	4	4	0.120172	1	1	2	1	0	1	2	1	1	1
37	4	4	0.120172	1	2	2	1	0	2	2	1	1	1
38	4	4	0.116063	1	1	1	2	0	3	2	3	0	1
38	4	4	0.116063	1	1	1	2	0	1	2	1	0	1
38	4	4	0.116063	1	2	1	2	0	2	2	2	0	1
38	4	4	0.116063	1	1	1	2	0	1	2	1	1	1
38	4	4	0.116063	1	1	1	1	0	2	2	2	0	1
38	4	4	0.116063	1	1	1	3	0	4	2	3	0	1
38	4	4	0.116063	1	1	1	3	1	4	2	3	0	1
38	4	4	0.116063	1	1	1	1	0	1	2	1	1	1
38	4	4	0.116063	1	1	1	1	0	1	2	1	1	1
38	4	4	0.116063	1	1	1	2	0	2	2	2	0	1
38	4	4	0.116063	1	1	2	1	0	2	2	2	0	1
38	4	4	0.116063	1	2	1	1	0	2	2	2	0	1
38	4	4	0.116063	1	1	1	1	0	2	2	2	1	1
38	4	4	0.116063	1	1	1	2	0	3	2	3	0	1
38	4	4	0.116063	1	1	1	2	0	4	2	3	0	1
38	4	4	0.116063	1	1	1	2	0	2	2	2	0	1
38	4	4	0.116063	1	1	1	2	0	2	2	2	1	1
39	4	4	0.115779	1	1	1	2	0	2	2	2	0	1
39	4	4	0.115779	1	1	1	2	0	3	2	3	0	1
39	4	4	0.115779	1	1	1	2	0	3	2	3	0	1
39	4	4	0.115779	1	1	1	2	0	4	2	3	0	1
39	4	4	0.115779	1	1	1	2	0	3	2	3	0	1
39	4	4	0.115779	1	1	1	3	0	4	2	3	0	1
39	4	4	0.115779	1	1	2	1	0	2	2	2	0	1
39	4	4	0.115779	1	1	1	3	0	4	2	3	0	1
39	4	4	0.115779	1	1	1	2	0	2	2	2	0	1
39	4	4	0.115779	1	1	2	1	0	2	2	2	0	1
39	4	4	0.115779	1	1	1	3	0	4	2	3	0	1
39	4	4	0.115779	1	1	2	2	0	2	2	2	0	1
39	4	4	0.115779	1	1	1	1	0	1	2	1	0	1
39	4	4	0.115779	1	1	1	2	0	4	2	3	0	1
39	4	4	0.115779	1	1	1	3	0	4	2	3	0	1
39	4	4	0.115779	1	1	1	3	0	3	2	3	0	1
39	4	4	0.115779	1	1	1	3	0	4	2	3	0	1
39	4	4	0.115779	1	1	2	2	1	2	2	2	0	1
39	4	4	0.115779	1	1	2	1	0	1	2	1	0	1
40	4	4	0.123293	1	1	1	3	0	4	2	3	0	1
40	4	4	0.123293	1	1	1	1	0	1	2	1	0	1
40	4	4	0.123293	1	1	1	2	0	4	2	3	0	1
40	4	4	0.123293	1	1	2	1	0	2	2	2	0	1
40	4	4	0.123293	1	1	1	2	0	3	2	3	0	1
40	4	4	0.123293	1	1	1	2	0	2	2	2	0	1
40	4	4	0.123293	1	1	1	1	0	2	2	2	0	1
40	4	4	0.123293	1	1	1	1	0	1	2	1	0	1
40	4	4	0.123293	1	1	1	1	0	2	2	2	0	1
40	4	4	0.123293	1	1	1	1	0	3	2	3	0	1
40	4	4	0.123293	1	1	1	2	0	2	2	2	0	1
40	4	4	0.123293	1	1	1	2	0	2	2	2	0	1
40	4	4	0.123293	1	1	1	2	0	1	2	1	0	1
40	4	4	0.123293	1	1	1	1	0	3	2	3	0	1
40	4	4	0.123293	1	1	1	3	0	3	2	3	0	1
40	4	4	0.123293	1	1	1	1	0	2	2	2	0	1
40	4	4	0.123293	1	1	1	2	0	2	2	2	0	1
40	4	4	0.123293	1	1	1	2	0	4	2	3	0	1
40	4	4	0.123293	1	1	1	2	0	4	2	3	0	1
40	4	4	0.123293	1	1	1	2	0	2	2	2	0	1
40	4	4	0.123293	1	1	1	1	0	2	2	2	0	1
41	4	4	0.152898	1	1	1	2	0	4	2	3	1	1
41	4	4	0.152898	1	1	1	2	0	2	2	2	1	1
41	4	4	0.152898	1	1	1	2	0	2	2	2	1	1
41	4	4	0.152898	1	1	1	1	0	2	2	1	1	1
41	4	4	0.152898	1	1	1	1	0	2	2	2	1	1
41	4	4	0.152898	1	1	1	3	0	4	2	3	0	1
41	4	4	0.152898	1	1	1	2	0	4	2	3	1	1
41	4	4	0.152898	1	1	2	2	0	3	2	3	0	1
41	4	4	0.152898	1	1	1	1	0	3	2	3	1	1
41	4	4	0.152898	1	1	1	1	0	1	2	1	0	1
41	4	4	0.152898	1	1	1	2	0	4	2	3	0	1
41	4	4	0.152898	1	1	1	2	0	3	2	3	1	1
41	4	4	0.152898	1	1	1	2	0	3	2	3	1	1
41	4	4	0.152898	1	1	1	2	0	3	2	3	0	1
41	4	4	0.152898	1	1	1	2	0	4	2	3	0	1
42	4	4	0.15038	1	1	1	2	0	2	2	2	0	1
42	4	4	0.15038	1	1	1	2	0	3	2	3	0	1
42	4	4	0.15038	1	1	1	3	0	4	2	3	0	1
42	4	4	0.15038	1	1	1	3	0	4	2	3	0	1
42	4	4	0.15038	1	1	1	2	0	1	2	1	0	1
42	4	4	0.15038	1	1	1	1	0	1	2	1	0	1
42	4	4	0.15038	1	1	1	2	0	3	2	3	0	1
42	4	4	0.15038	1	1	1	2	0	1	2	1	0	1
42	4	4	0.15038	1	1	1	1	0	1	2	1	0	1
42	4	4	0.15038	1	1	1	1	0	2	2	2	0	1
42	4	4	0.15038	1	1	1	1	0	1	2	1	0	1
42	4	4	0.15038	1	1	1	1	0	2	2	2	0	1
42	4	4	0.15038	1	1	1	1	0	2	2	2	0	1
42	4	4	0.15038	1	1	1	3	0	2	2	2	0	1
42	4	4	0.15038	1	3	1	2	0	2	2	2	0	1
42	4	4	0.15038	1	1	1	2	0	2	2	2	0	1
43	4	4	0.129983	1	1	1	2	0	4	2	3	0	1
43	4	4	0.129983	1	1	1	1	0	2	2	2	0	1
43	4	4	0.129983	1	1	1	3	0	4	2	3	0	1
43	4	4	0.129983	1	1	1	2	0	2	2	2	0	1
43	4	4	0.129983	1	1	1	2	0	1	2	1	0	1
43	4	4	0.129983	1	1	1	3	0	4	2	3	0	1
43	4	4	0.129983	1	1	1	2	0	2	2	2	1	1
43	4	4	0.129983	1	1	1	2	0	3	2	3	0	1
43	4	4	0.129983	1	1	1	2	0	2	2	2	0	1
43	4	4	0.129983	1	1	1	2	0	2	2	2	1	1
43	4	4	0.129983	1	1	1	2	0	3	2	2	0	1
43	4	4	0.129983	1	1	1	1	0	2	2	2	0	1
43	4	4	0.129983	1	1	1	1	0	2	2	2	0	1
43	4	4	0.129983	1	1	1	2	0	2	2	2	0	1
44	4	4	0.107337	1	1	1	1	0	2	2	2	0	1
44	4	4	0.107337	1	1	1	2	0	3	2	3	1	1
44	4	4	0.107337	1	1	1	1	0	2	2	2	0	1
44	4	4	0.107337	1	1	1	2	0	3	2	3	0	1
44	4	4	0.107337	1	1	1	2	0	3	2	3	0	1
44	4	4	0.107337	1	1	1	1	0	2	2	2	0	1
44	4	4	0.107337	1	1	2	1	0	2	2	2	0	1
44	4	4	0.107337	1	1	1	3	0	4	2	3	0	1
44	4	4	0.107337	1	1	1	1	0	2	2	2	0	1
44	4	4	0.107337	1	1	1	2	0	2	2	2	0	1
44	4	4	0.107337	1	1	1	2	0	2	2	2	0	1
44	4	4	0.107337	1	1	1	2	0	1	2	1	0	1
44	4	4	0.107337	1	1	1	1	0	2	2	2	0	1
44	4	4	0.107337	1	1	1	1	0	2	2	2	0	1
44	4	4	0.107337	1	1	2	1	0	1	2	1	0	1
44	4	4	0.107337	1	1	1	2	0	3	2	3	0	1
44	4	4	0.107337	1	1	1	2	0	4	2	3	0	1
44	4	4	0.107337	1	1	1	2	0	3	2	3	0	1
44	4	4	0.107337	1	1	1	1	0	1	2	1	0	1
44	4	4	0.107337	1	1	1	3	0	4	2	3	0	1
44	4	4	0.107337	1	1	1	3	0	4	2	3	0	1
44	4	4	0.107337	1	1	1	2	0	2	2	2	0	1
45	4	4	0.133828	1	1	1	2	0	4	2	3	1	1
45	4	4	0.133828	1	1	1	1	0	3	2	3	0	1
45	4	4	0.133828	1	1	1	3	0	4	2	3	0	1
45	4	4	0.133828	1	1	2	1	0	1	2	1	0	1
45	4	4	0.133828	1	1	1	1	0	1	2	1	0	1
45	4	4	0.133828	1	1	1	2	1	2	2	2	0	1
45	4	4	0.133828	1	2	1	2	0	4	2	3	0	1
45	4	4	0.133828	1	1	1	2	0	2	2	2	0	1
45	4	4	0.133828	1	1	1	2	0	4	2	3	0	1
45	4	4	0.133828	1	2	3	1	0	2	2	1	0	1
45	4	4	0.133828	1	1	1	1	0	2	2	2	0	1
45	4	4	0.133828	1	1	1	2	0	3	2	3	0	1
45	4	4	0.133828	1	2	1	2	0	4	2	3	1	1
45	4	4	0.133828	1	2	1	2	0	2	2	2	0	1
45	4	4	0.133828	1	1	1	2	0	4	2	3	1	1
45	4	4	0.133828	1	3	1	3	0	4	2	3	0	1
45	4	4	0.133828	1	1	1	2	0	4	2	3	1	1
45	4	4	0.133828	1	1	1	3	0	4	2	3	0	1
45	4	4	0.133828	1	1	1	1	0	1	2	1	1	1
45	4	4	0.133828	1	1	1	2	0	3	2	3	0	1
45	4	4	0.133828	1	1	1	1	0	1	2	1	0	1
46	4	4	0.13195	1	1	1	2	0	1	2	1	0	1
46	4	4	0.13195	1	1	1	3	0	4	2	3	1	1
46	4	4	0.13195	1	1	1	2	0	4	2	3	1	1
46	4	4	0.13195	1	1	1	3	0	4	2	3	0	1
46	4	4	0.13195	1	1	2	2	0	2	2	2	0	1
46	4	4	0.13195	1	1	1	2	0	3	2	3	1	1
46	4	4	0.13195	1	1	2	1	0	2	2	1	0	1
46	4	4	0.13195	1	1	1	2	0	3	2	3	0	1
46	4	4	0.13195	1	1	1	3	0	3	2	3	0	1
46	4	4	0.13195	1	1	1	2	0	3	2	3	1	1
46	4	4	0.13195	1	1	1	2	0	3	2	3	0	1
46	4	4	0.13195	1	1	2	1	0	1	2	1	1	1
46	4	4	0.13195	1	1	1	1	0	3	2	3	0	1
46	4	4	0.13195	1	1	1	2	1	2	2	1	0	1
46	4	4	0.13195	1	1	1	2	0	4	2	3	1	1
46	4	4	0.13195	1	1	1	2	0	3	2	3	1	1
46	4	4	0.13195	1	1	2	1	0	2	2	2	0	1
46	4	4	0.13195	1	1	2	1	1	1	2	1	0	1
46	4	4	0.13195	1	1	2	2	0	4	2	3	0	1
46	4	4	0.13195	1	1	1	2	0	4	2	3	0	1
46	4	4	0.13195	1	1	2	1	0	1	2	1	0	1
47	4	4	0.052191	1	1	1	3	0	4	2	3	0	1
47	4	4	0.052191	1	1	1	2	0	3	2	2	0	1
47	4	4	0.052191	1	1	2	1	0	2	2	2	0	1
47	4	4	0.052191	1	1	1	2	0	3	2	3	0	1
47	4	4	0.052191	1	1	1	2	0	3	2	3	0	1
47	4	4	0.052191	1	1	1	2	0	4	2	3	0	1
47	4	4	0.052191	1	1	2	2	0	2	2	2	0	1
47	4	4	0.052191	1	1	1	1	0	2	2	2	0	1
47	4	4	0.052191	1	1	2	1	0	1	4	1	0	1
47	4	4	0.052191	1	1	1	2	0	3	2	3	0	1
47	4	4	0.052191	1	1	1	1	0	1	2	1	0	1
47	4	4	0.052191	1	1	1	2	0	3	2	3	0	1
48	4	4	0.031687	1	1	1	2	1	4	2	3	0	1
48	4	4	0.031687	1	1	1	2	0	4	2	3	0	1
48	4	4	0.031687	1	1	1	3	0	3	2	3	0	1
48	4	4	0.031687	1	1	1	2	0	2	2	2	1	1
48	4	4	0.031687	1	1	1	2	0	2	2	2	0	1
48	4	4	0.031687	1	1	1	2	0	2	2	2	0	1
48	4	4	0.031687	1	1	1	1	0	2	2	2	1	1
48	4	4	0.031687	1	1	1	2	0	4	2	3	1	1
48	4	4	0.031687	1	1	1	1	0	2	2	2	0	1
48	4	4	0.031687	1	1	2	1	0	2	2	2	1	1
48	4	4	0.031687	1	1	2	2	0	4	2	3	1	1
48	4	4	0.031687	1	1	1	2	0	3	2	2	0	1
48	4	4	0.031687	1	1	1	3	1	3	2	2	0	1
48	4	4	0.031687	1	1	2	1	0	1	2	1	1	1
48	4	4	0.031687	1	1	1	2	0	3	2	3	0	1
48	4	4	0.031687	1	1	1	2	0	1	2	1	1	1
49	4	4	0.076789	1	1	1	3	0	4	2	3	0	1
49	4	4	0.076789	1	1	1	1	0	2	2	2	0	1
49	4	4	0.076789	1	1	1	2	0	2	2	2	0	1
49	4	4	0.076789	1	1	1	2	0	3	2	3	0	1
49	4	4	0.076789	1	1	1	2	0	3	2	3	0	1
49	4	4	0.076789	1	1	1	2	0	3	2	3	0	1
49	4	4	0.076789	1	1	1	2	0	2	2	2	0	1
49	4	4	0.076789	1	1	2	1	0	2	2	2	1	1
49	4	4	0.076789	1	1	1	2	0	4	2	3	0	1
49	4	4	0.076789	1	1	1	2	0	3	2	3	1	1
49	4	4	0.076789	1	1	1	2	0	3	2	3	0	1
49	4	4	0.076789	1	1	1	1	1	1	2	1	0	1
49	4	4	0.076789	1	1	2	2	0	2	2	2	0	1
49	4	4	0.076789	1	1	2	1	0	1	2	1	0	1
49	4	4	0.076789	1	1	2	1	0	2	2	2	0	1
49	4	4	0.076789	1	1	1	2	0	2	2	2	0	1
49	4	4	0.076789	1	1	1	3	0	3	2	3	0	1
49	4	4	0.076789	1	1	2	2	0	3	2	3	1	1
50	4	4	0.058069	1	1	1	1	0	2	2	1	0	1
50	4	4	0.058069	1	1	1	2	0	2	2	2	0	1
50	4	4	0.058069	1	1	1	2	0	3	2	3	0	1
50	4	4	0.058069	1	1	1	1	0	2	2	2	0	1
50	4	4	0.058069	1	1	1	2	0	4	2	3	0	1
50	4	4	0.058069	1	1	1	1	0	2	2	1	0	1
50	4	4	0.058069	1	1	2	1	0	2	2	2	1	1
50	4	4	0.058069	1	1	1	1	0	2	2	2	0	1
50	4	4	0.058069	1	1	1	2	0	3	2	3	0	1
50	4	4	0.058069	1	1	1	2	0	4	2	3	0	1
50	4	4	0.058069	1	1	1	3	0	4	2	3	0	1
51	5	5	3.32929	0	3	2	1	1	1	2	1	0	3
51	5	5	3.32929	0	3	1	2	0	2	2	2	1	3
51	5	5	3.32929	0	3	2	1	0	1	2	1	0	3
51	5	5	3.32929	0	3	2	2	0	1	2	1	0	3
51	5	5	3.32929	0	3	2	2	0	2	2	2	1	3
51	5	5	3.32929	0	3	2	1	0	1	2	1	0	3
51	5	5	3.32929	0	3	2	2	0	1	2	1	1	3
51	5	5	3.32929	0	3	1	3	0	2	2	2	1	3
51	5	5	3.32929	0	3	1	2	0	2	2	2	0	3
52	5	5	3.41847	0	3	4	3	0	2	1	2	0	3
52	5	5	3.41847	0	3	1	2	0	2	1	2	0	3
52	5	5	3.41847	0	3	1	2	0	3	1	2	0	3
52	5	5	3.41847	0	3	2	2	1	2	1	2	0	3
52	5	5	3.41847	0	3	1	2	0	2	1	2	1	3
52	5	5	3.41847	0	3	1	2	0	3	1	3	1	3
52	5	5	3.41847	0	3	2	3	0	2	1	2	1	3
52	5	5	3.41847	0	3	2	2	0	1	1	1	1	3
52	5	5	3.41847	0	3	1	3	0	2	1	2	1	3
53	5	5	3.47466	0	3	4	2	0	2	1	2	1	3
53	5	5	3.47466	0	3	2	1	0	1	2	1	1	3
53	5	5	3.47466	0	3	2	3	0	4	2	3	1	3
53	5	5	3.47466	0	3	2	2	0	1	1	1	0	3
53	5	5	3.47466	0	3	2	2	0	3	1	3	0	3
53	5	5	3.47466	0	3	3	1	0	1	1	1	0	3
53	5	5	3.47466	0	3	4	1	0	1	1	1	1	3
53	5	5	3.47466	0	3	2	2	0	2	2	2	1	3
54	5	5	4.39739	0	3	1	2	0	2	1	2	0	3
54	5	5	4.39739	0	3	3	2	0	1	1	1	1	3
54	5	5	4.39739	0	3	4	1	0	2	1	2	1	3
54	5	5	4.39739	0	3	1	2	0	2	1	2	1	3
54	5	5	4.39739	0	3	1	1	0	1	1	1	1	3
54	5	5	4.39739	0	3	2	1	0	2	1	2	0	3
54	5	5	4.39739	0	3	3	2	1	2	1	2	1	3
54	5	5	4.39739	0	3	2	1	0	1	1	1	1	3
54	5	5	4.39739	0	3	2	2	0	2	1	2	1	3
54	5	5	4.39739	0	3	2	2	0	2	1	2	1	3
54	5	5	4.39739	0	3	3	1	0	1	1	1	1	3
55	5	5	5.55642	0	1	1	2	0	4	1	3	0	3
55	5	5	5.55642	0	3	2	2	0	2	1	2	0	3
55	5	5	5.55642	0	1	2	2	0	3	1	3	0	3
55	5	5	5.55642	0	3	3	3	0	3	1	3	1	3
55	5	5	5.55642	0	3	2	2	0	2	1	2	1	3
55	5	5	5.55642	0	3	2	1	0	1	1	1	1	3
55	5	5	5.55642	0	3	2	2	0	2	1	2	1	3
55	5	5	5.55642	0	3	2	1	0	2	1	2	1	3
55	5	5	5.55642	0	3	4	2	0	2	1	2	1	3
56	6	6	1.35597	1	2	1	3	0	4	1	3	1	3
56	6	6	1.35597	1	1	3	1	0	1	1	1	1	3
56	6	6	1.35597	1	1	1	2	0	3	1	3	0	3
56	6	6	1.35597	1	1	1	3	0	4	1	3	0	3
56	6	6	1.35597	1	1	1	3	0	2	1	2	1	3
56	6	6	1.35597	1	1	1	3	0	2	1	2	1	3
56	6	6	1.35597	1	1	1	2	0	3	1	3	1	3
56	6	6	1.35597	1	1	1	2	0	2	1	2	1	3
56	6	6	1.35597	1	1	2	1	0	3	1	3	0	3
56	6	6	1.35597	1	1	1	2	0	3	1	3	0	3
56	6	6	1.35597	1	1	2	2	0	1	1	1	1	3
56	6	6	1.35597	1	1	2	2	0	1	1	1	0	3
56	6	6	1.35597	1	2	2	2	0	3	1	3	1	3
56	6	6	1.35597	1	1	1	2	0	2	1	2	0	3
56	6	6	1.35597	1	1	2	1	0	1	1	1	1	3
56	6	6	1.35597	1	1	1	3	0	4	1	3	0	3
57	6	6	1.86015	1	1	1	2	0	3	1	3	0	3
57	6	6	1.86015	1	1	1	1	0	2	1	1	0	3
57	6	6	1.86015	1	2	1	2	0	3	1	3	0	3
57	6	6	1.86015	1	1	1	2	0	2	1	2	0	3
57	6	6	1.86015	1	1	1	2	0	3	1	3	0	3
57	6	6	1.86015	1	1	1	3	0	3	1	2	1	3
57	6	6	1.86015	1	1	1	1	0	2	1	2	0	3
57	6	6	1.86015	1	1	1	3	0	4	1	3	0	3
57	6	6	1.86015	1	1	1	2	0	3	1	3	0	3
57	6	6	1.86015	1	1	1	2	0	2	1	2	1	3
57	6	6	1.86015	1	1	1	2	0	3	1	3	1	3
57	6	6	1.86015	1	1	1	2	0	2	1	2	0	3
57	6	6	1.86015	1	2	1	3	0	4	1	3	1	3
58	6	6	1.85297	1	2	2	1	0	1	1	1	0	3
58	6	6	1.85297	1	1	2	1	0	1	1	1	1	3
58	6	6	1.85297	1	2	2	2	0	3	1	3	1	3
58	6	6	1.85297	1	1	2	1	0	2	1	2	1	3
58	6	6	1.85297	1	2	1	3	0	4	1	3	0	3
58	6	6	1.85297	1	3	2	3	0	4	1	3	0	3
58	6	6	1.85297	1	1	1	2	0	3	1	3	1	3
58	6	6	1.85297	1	1	2	2	0	2	1	2	1	3
58	6	6	1.85297	1	2	2	1	0	2	1	2	1	3
58	6	6	1.85297	1	3	4	2	0	1	1	1	0	3
58	6	6	1.85297	1	3	2	1	0	1	1	1	1	3
58	6	6	1.85297	1	1	1	3	0	4	1	3	0	3
58	6	6	1.85297	1	1	2	2	0	3	1	3	1	3
58	6	6	1.85297	1	2	2	2	0	3	1	3	0	3
58	6	6	1.85297	1	2	1	3	0	3	1	2	0	3
58	6	6	1.85297	1	2	1	2	0	1	1	1	0	3
58	6	6	1.85297	1	2	2	2	1	1	1	1	0	3
58	6	6	1.85297	1	3	1	3	0	4	1	3	0	3
59	6	6	1.95281	1	1	1	3	0	4	1	3	0	3
59	6	6	1.95281	1	2	1	3	0	3	1	3	1	3
59	6	6	1.95281	1	3	4	2	0	1	1	1	1	3
59	6	6	1.95281	1	2	1	2	0	2	1	2	0	3
59	6	6	1.95281	1	3	1	1	0	1	1	1	0	3
59	6	6	1.95281	1	3	1	2	0	2	1	2	1	3
59	6	6	1.95281	1	1	1	2	0	3	1	3	1	3
59	6	6	1.95281	1	1	1	3	0	4	1	3	1	3
59	6	6	1.95281	1	1	1	3	0	4	1	3	1	3
59	6	6	1.95281	1	1	1	2	0	2	1	2	0	3
60	6	6	1.80143	1	1	1	2	0	2	1	2	0	3
60	6	6	1.80143	1	1	1	2	0	2	1	2	0	3
60	6	6	1.80143	1	1	1	2	0	3	1	3	1	3
60	6	6	1.80143	1	1	1	1	0	2	1	2	1	3
60	6	6	1.80143	1	1	1	2	0	2	1	2	0	3
60	6	6	1.80143	1	1	1	2	0	3	1	3	0	3
60	6	6	1.80143	1	1	1	1	0	2	1	2	0	3
60	6	6	1.80143	1	1	2	1	0	1	1	1	0	3
60	6	6	1.80143	1	1	1	2	0	2	1	2	0	3
60	6	6	1.80143	1	1	1	3	0	3	1	3	0	3
60	6	6	1.80143	1	1	1	3	0	4	1	3	1	3
60	6	6	1.80143	1	1	1	2	0	3	1	3	0	3
61	6	6	1.8492	1	3	2	2	0	3	1	2	0	3
61	6	6	1.8492	1	2	1	3	0	3	1	2	0	3
61	6	6	1.8492	1	3	2	2	0	3	1	3	1	3
61	6	6	1.8492	1	3	2	2	0	1	1	1	1	3
61	6	6	1.8492	1	2	1	2	0	1	1	1	0	3
61	6	6	1.8492	1	2	1	2	0	3	1	3	0	3
61	6	6	1.8492	1	3	1	2	0	2	1	2	1	3
61	6	6	1.8492	1	3	1	2	0	3	1	2	0	3
61	6	6	1.8492	1	2	1	2	0	3	1	3	1	3
61	6	6	1.8492	1	2	2	2	0	2	1	2	0	3
61	6	6	1.8492	1	2	1	2	0	3	1	3	0	3
61	6	6	1.8492	1	2	2	2	0	2	1	2	1	3
61	6	6	1.8492	1	2	1	3	0	3	1	3	0	3
61	6	6	1.8492	1	3	1	3	0	4	1	3	0	3
61	6	6	1.8492	1	2	1	2	0	2	1	2	1	3
61	6	6	1.8492	1	1	1	2	0	1	1	1	0	3
62	6	6	1.8627	1	2	2	2	0	3	1	2	0	3
62	6	6	1.8627	1	3	2	2	0	1	1	1	1	3
62	6	6	1.8627	1	3	1	3	0	4	1	3	1	3
62	6	6	1.8627	1	3	2	3	0	3	1	3	1	3
62	6	6	1.8627	1	3	1	3	0	3	1	3	1	3
62	6	6	1.8627	1	3	1	2	0	2	1	2	1	3
62	6	6	1.8627	1	2	2	1	0	2	1	2	0	3
62	6	6	1.8627	1	3	3	2	0	1	1	1	1	3
62	6	6	1.8627	1	3	2	2	0	2	1	2	1	3
62	6	6	1.8627	1	3	2	1	0	1	1	1	0	3
62	6	6	1.8627	1	2	1	3	0	3	1	3	0	3
62	6	6	1.8627	1	1	3	2	0	2	1	2	1	3
62	6	6	1.8627	1	1	1	3	0	4	1	3	1	3
63	6	6	1.84811	1	2	2	2	0	1	2	1	1	3
63	6	6	1.84811	1	2	3	1	0	1	2	1	1	3
63	6	6	1.84811	1	2	1	2	0	3	2	3	1	3
63	6	6	1.84811	1	2	2	3	0	2	2	2	1	3
63	6	6	1.84811	1	3	1	3	0	2	2	1	1	3
64	6	6	2.72531	1	1	2	2	0	3	2	1	1	3
64	6	6	2.72531	1	1	1	2	0	3	2	3	1	3
64	6	6	2.72531	1	1	1	2	0	3	2	3	0	3
64	6	6	2.72531	1	2	2	2	0	2	2	2	0	3
64	6	6	2.72531	1	3	1	3	0	3	2	3	1	3
64	6	6	2.72531	1	1	2	2	0	2	2	2	1	3
64	6	6	2.72531	1	3	2	1	0	1	2	1	0	3
64	6	6	2.72531	1	1	1	2	0	2	2	2	1	3
64	6	6	2.72531	1	3	4	2	0	1	2	1	1	3
64	6	6	2.72531	1	3	4	2	0	1	2	1	0	3
64	6	6	2.72531	1	1	2	2	0	2	2	2	1	3
65	6	6	1.8747	1	2	1	3	0	4	1	3	0	3
65	6	6	1.8747	1	1	2	2	0	1	1	1	0	3
65	6	6	1.8747	1	1	1	1	0	1	1	1	0	3
65	6	6	1.8747	1	1	2	1	0	1	1	1	0	3
65	6	6	1.8747	1	1	1	3	0	4	1	3	0	3
65	6	6	1.8747	1	1	1	3	0	3	1	2	0	3
65	6	6	1.8747	1	1	2	3	0	4	1	3	0	3
65	6	6	1.8747	1	1	1	3	0	3	1	3	0	3
65	6	6	1.8747	1	1	1	3	0	2	1	2	0	3
65	6	6	1.8747	1	1	1	3	0	4	1	3	1	3
65	6	6	1.8747	1	3	4	2	0	1	1	1	1	3
66	6	6	1.87675	1	3	2	2	1	2	2	1	0	3
66	6	6	1.87675	1	3	2	1	0	1	2	1	1	3
66	6	6	1.87675	1	3	2	2	0	2	1	2	1	3
66	6	6	1.87675	1	3	2	1	0	1	1	1	1	3
66	6	6	1.87675	1	3	2	1	0	1	2	1	1	3
66	6	6	1.87675	1	1	2	2	0	2	2	2	0	3
66	6	6	1.87675	1	2	2	2	0	2	2	2	1	3
66	6	6	1.87675	1	3	3	1	0	1	2	1	0	3
66	6	6	1.87675	1	1	1	3	0	3	2	3	1	3
66	6	6	1.87675	1	2	2	2	0	2	2	2	0	3
66	6	6	1.87675	1	2	1	2	0	4	2	2	1	3
67	6	6	1.83615	1	1	2	1	0	2	1	1	0	3
67	6	6	1.83615	1	1	1	3	0	3	1	3	0	3
67	6	6	1.83615	1	1	1	2	0	2	1	2	1	3
67	6	6	1.83615	1	2	1	1	0	1	1	1	0	3
67	6	6	1.83615	1	1	1	1	1	1	1	1	0	3
67	6	6	1.83615	1	1	2	1	0	1	1	1	1	3
67	6	6	1.83615	1	2	2	2	0	2	1	2	0	3
67	6	6	1.83615	1	1	1	2	0	2	1	2	0	3
67	6	6	1.83615	1	1	1	2	0	1	1	1	0	3
67	6	6	1.83615	1	1	1	2	0	2	1	2	0	3
67	6	6	1.83615	1	1	2	1	0	1	1	1	1	3
68	6	6	2.53973	1	1	1	2	0	3	1	3	1	3
68	6	6	2.53973	1	2	1	2	0	3	1	2	0	3
68	6	6	2.53973	1	1	1	3	0	4	1	3	1	3
68	6	6	2.53973	1	1	1	3	0	4	1	3	0	3
68	6	6	2.53973	1	3	2	1	0	1	1	1	1	3
68	6	6	2.53973	1	3	1	2	0	4	2	3	0	3
68	6	6	2.53973	1	3	1	3	0	3	1	3	1	3
68	6	6	2.53973	1	3	1	2	0	2	2	2	1	3
68	6	6	2.53973	1	3	2	2	0	2	1	2	1	3
68	6	6	2.53973	1	1	1	2	0	3	1	3	1	3
68	6	6	2.53973	1	3	1	2	0	3	1	3	0	3
69	6	6	1.64446	1	2	1	3	0	3	1	3	1	3
69	6	6	1.64446	1	2	2	1	0	1	1	1	1	3
70	6	6	1.17348	1	3	1	2	0	3	1	3	1	3
70	6	6	1.17348	1	2	1	3	0	3	1	3	1	3
70	6	6	1.17348	1	3	1	3	0	3	1	3	1	3
70	6	6	1.17348	1	2	2	1	0	1	1	1	1	3
70	6	6	1.17348	1	3	3	1	0	1	1	1	0	3
70	6	6	1.17348	1	3	1	3	0	4	1	3	0	3
70	6	6	1.17348	1	2	2	3	0	4	1	3	1	3
70	6	6	1.17348	1	3	1	3	0	2	1	2	1	3
70	6	6	1.17348	1	3	1	2	0	2	1	2	1	3
70	6	6	1.17348	1	3	2	1	0	1	1	1	1	3
70	6	6	1.17348	1	3	1	3	0	2	1	2	0	3
70	6	6	1.17348	1	3	1	2	1	2	1	1	1	3
71	6	6	1.57367	1	2	1	3	0	3	1	3	0	3
71	6	6	1.57367	1	3	1	3	0	2	1	2	1	3
71	6	6	1.57367	1	2	1	2	0	4	1	3	0	3
71	6	6	1.57367	1	3	1	1	0	2	1	2	0	3
71	6	6	1.57367	1	1	2	2	0	4	1	2	1	3
71	6	6	1.57367	1	3	1	3	0	4	1	3	1	3
71	6	6	1.57367	1	3	1	3	0	4	1	3	0	3
71	6	6	1.57367	1	2	1	3	0	3	1	2	0	3
71	6	6	1.57367	1	2	2	2	0	1	1	1	0	3
71	6	6	1.57367	1	2	1	1	0	1	1	1	0	3
71	6	6	1.57367	1	2	1	2	0	3	1	3	1	3
71	6	6	1.57367	1	3	1	3	0	4	1	3	0	3
72	6	6	1.24402	1	3	4	2	0	1	1	1	1	3
72	6	6	1.24402	1	3	1	2	0	2	1	2	1	3
72	6	6	1.24402	1	1	1	3	0	4	1	3	0	3
72	6	6	1.24402	1	1	1	2	0	3	1	2	0	3
72	6	6	1.24402	1	3	1	2	0	4	1	3	0	3
72	6	6	1.24402	1	1	1	3	0	2	1	2	0	3
72	6	6	1.24402	1	2	1	3	0	2	1	2	0	3
72	6	6	1.24402	1	2	1	2	0	3	1	3	1	3
72	6	6	1.24402	1	1	1	3	0	3	1	3	0	3
72	6	6	1.24402	1	2	1	3	0	3	1	3	0	3
72	6	6	1.24402	1	2	1	3	0	4	1	3	0	3
73	6	6	1.54424	1	2	1	3	0	2	1	2	1	3
73	6	6	1.54424	1	3	1	2	0	3	1	3	1	3
73	6	6	1.54424	1	3	3	1	0	1	1	1	1	3
73	6	6	1.54424	1	3	1	3	0	2	1	2	1	3
73	6	6	1.54424	1	3	1	1	0	1	1	1	1	3
73	6	6	1.54424	1	3	1	2	1	3	1	2	1	3
73	6	6	1.54424	1	3	1	2	0	2	1	1	1	3
73	6	6	1.54424	1	3	4	2	0	1	1	1	1	3
73	6	6	1.54424	1	3	3	2	1	1	1	1	0	3
73	6	6	1.54424	1	3	1	3	0	3	1	3	1	3
74	6	6	1.80295	1	2	1	3	0	3	1	3	1	3
74	6	6	1.80295	1	2	1	3	0	4	1	3	0	3
74	6	6	1.80295	1	2	1	1	0	2	1	2	0	3
74	6	6	1.80295	1	2	1	2	0	3	1	3	1	3
74	6	6	1.80295	1	1	1	2	0	3	1	3	1	3
74	6	6	1.80295	1	2	1	3	0	3	1	3	0	3
74	6	6	1.80295	1	1	1	2	0	2	1	2	1	3
74	6	6	1.80295	1	2	2	2	0	2	1	2	0	3
74	6	6	1.80295	1	1	1	3	0	4	1	3	0	3
74	6	6	1.80295	1	1	1	2	0	3	1	3	0	3
74	6	6	1.80295	1	2	1	3	0	4	1	3	1	3
74	6	6	1.80295	1	1	1	3	0	4	1	3	0	3
74	6	6	1.80295	1	1	1	2	0	4	1	3	0	3
75	6	6	1.70349	1	2	2	1	0	2	1	2	0	3
75	6	6	1.70349	1	2	1	2	0	1	1	1	0	3
75	6	6	1.70349	1	2	1	1	0	2	1	2	0	3
75	6	6	1.70349	1	2	1	2	0	3	1	3	0	3
75	6	6	1.70349	1	1	2	2	1	1	1	1	0	3
75	6	6	1.70349	1	1	1	2	0	3	1	3	0	3
75	6	6	1.70349	1	1	1	2	0	3	1	2	0	3
75	6	6	1.70349	1	1	1	3	0	3	1	3	0	3
75	6	6	1.70349	1	2	1	3	0	4	1	3	1	3
75	6	6	1.70349	1	3	2	2	0	1	1	1	1	3
75	6	6	1.70349	1	2	1	3	0	4	1	3	1	3
75	6	6	1.70349	1	1	1	3	1	3	1	3	0	3
75	6	6	1.70349	1	2	1	2	0	3	1	3	0	3
75	6	6	1.70349	1	2	1	1	0	1	1	1	0	3
75	6	6	1.70349	1	1	1	3	0	4	1	3	1	3
75	6	6	1.70349	1	2	1	2	0	4	1	3	1	3
75	6	6	1.70349	1	2	2	1	0	1	1	1	1	3
75	6	6	1.70349	1	2	1	3	0	3	1	3	1	3
75	6	6	1.70349	1	2	1	2	0	2	1	2	1	3
76	6	6	1.91269	1	1	1	3	0	3	1	3	1	3
76	6	6	1.91269	1	2	1	2	0	4	1	2	0	3
76	6	6	1.91269	1	2	1	3	0	3	1	3	0	3
76	6	6	1.91269	1	2	1	1	0	2	1	2	1	3
76	6	6	1.91269	1	2	1	2	0	1	1	1	1	3
76	6	6	1.91269	1	2	1	2	0	2	1	2	1	3
76	6	6	1.91269	1	2	1	2	0	3	1	3	1	3
76	6	6	1.91269	1	2	1	2	0	3	1	3	1	3
76	6	6	1.91269	1	2	1	3	0	3	1	3	0	3
76	6	6	1.91269	1	2	1	2	0	3	1	3	1	3
76	6	6	1.91269	1	2	2	1	0	1	1	1	0	3
76	6	6	1.91269	1	2	1	3	0	4	1	3	0	3
77	6	6	1.99856	1	3	1	3	0	3	1	3	1	3
77	6	6	1.99856	1	3	2	2	0	3	1	3	1	3
77	6	6	1.99856	1	3	2	1	0	2	1	1	0	3
77	6	6	1.99856	1	3	2	1	0	1	1	1	1	3
77	6	6	1.99856	1	2	1	3	1	3	1	3	0	3
77	6	6	1.99856	1	3	1	3	0	3	1	2	1	3
78	6	6	2.10543	1	1	1	3	0	4	1	3	1	3
78	6	6	2.10543	1	1	2	1	1	1	1	1	0	3
78	6	6	2.10543	1	1	2	1	0	2	1	2	0	3
78	6	6	2.10543	1	1	2	1	0	1	1	1	0	3
78	6	6	2.10543	1	1	1	2	0	3	1	3	0	3
78	6	6	2.10543	1	1	1	3	0	3	1	3	1	3
78	6	6	2.10543	1	1	1	2	0	3	1	3	0	3
78	6	6	2.10543	1	1	1	1	0	2	1	2	0	3
78	6	6	2.10543	1	1	1	3	0	4	1	3	1	3
78	6	6	2.10543	1	1	1	2	0	2	1	1	0	3
78	6	6	2.10543	1	1	1	2	0	4	1	3	0	3
78	6	6	2.10543	1	1	2	1	0	1	1	1	0	3
78	6	6	2.10543	1	1	1	2	0	3	1	3	0	3
78	6	6	2.10543	1	1	2	1	0	2	1	2	0	3
78	6	6	2.10543	1	1	1	3	0	4	1	3	0	3
78	6	6	2.10543	1	1	1	1	0	1	1	1	0	3
78	6	6	2.10543	1	1	1	2	0	3	1	2	1	3
78	6	6	2.10543	1	1	1	3	0	4	1	3	0	3
78	6	6	2.10543	1	1	1	2	0	4	1	3	0	3
78	6	6	2.10543	1	1	1	2	0	4	1	3	1	3
78	6	6	2.10543	1	1	2	1	0	1	1	1	0	3
79	6	6	1.79304	1	2	1	3	0	3	1	3	0	3
79	6	6	1.79304	1	2	1	3	0	4	1	3	0	3
79	6	6	1.79304	1	1	1	3	0	3	1	3	0	3
79	6	6	1.79304	1	2	1	3	0	3	1	3	0	3
79	6	6	1.79304	1	3	3	1	0	2	1	2	1	3
79	6	6	1.79304	1	1	2	2	0	3	1	3	1	3
79	6	6	1.79304	1	2	2	2	0	1	1	1	0	3
79	6	6	1.79304	1	2	1	3	0	4	1	3	1	3
79	6	6	1.79304	1	2	1	2	0	4	1	3	0	3
79	6	6	1.79304	1	3	2	1	0	1	1	1	0	3
80	6	6	1.98076	1	2	1	3	0	4	1	3	0	3
80	6	6	1.98076	1	2	2	1	1	1	1	1	0	3
80	6	6	1.98076	1	2	1	2	0	2	1	2	0	3
80	6	6	1.98076	1	1	1	2	0	2	1	2	0	3
80	6	6	1.98076	1	1	1	2	0	3	1	3	0	3
80	6	6	1.98076	1	1	1	2	0	1	1	1	0	3
80	6	6	1.98076	1	1	1	3	0	4	1	3	0	3
80	6	6	1.98076	1	1	1	3	0	3	1	3	1	3
80	6	6	1.98076	1	1	3	1	0	1	1	1	0	3
80	6	6	1.98076	1	2	1	2	0	3	1	2	1	3
81	6	6	1.84984	1	1	1	2	0	2	1	2	0	3
81	6	6	1.84984	1	1	1	2	0	2	1	1	1	3
81	6	6	1.84984	1	1	1	2	0	1	1	1	1	3
81	6	6	1.84984	1	1	1	2	0	4	1	3	0	3
81	6	6	1.84984	1	2	1	2	0	2	1	2	0	3
81	6	6	1.84984	1	1	1	2	0	2	1	2	0	3
81	6	6	1.84984	1	2	1	3	0	4	1	3	0	3
81	6	6	1.84984	1	2	1	2	0	2	1	2	1	3
81	6	6	1.84984	1	2	1	2	0	3	1	3	0	3
81	6	6	1.84984	1	2	1	2	0	3	1	3	0	3
81	6	6	1.84984	1	1	1	1	0	2	1	1	1	3
81	6	6	1.84984	1	2	1	2	0	3	1	2	1	3
81	6	6	1.84984	1	1	2	2	1	2	1	2	0	3
81	6	6	1.84984	1	1	1	2	0	1	1	1	1	3
82	6	6	1.86593	1	2	1	3	0	4	1	3	1	3
82	6	6	1.86593	1	3	1	2	0	3	1	3	1	3
82	6	6	1.86593	1	3	2	2	0	3	1	3	1	3
82	6	6	1.86593	1	2	1	1	0	1	1	1	1	3
82	6	6	1.86593	1	1	1	3	0	3	1	3	0	3
82	6	6	1.86593	1	1	1	3	0	4	1	3	0	3
82	6	6	1.86593	1	1	1	2	0	3	1	3	1	3
82	6	6	1.86593	1	3	1	3	0	4	1	3	1	3
82	6	6	1.86593	1	1	1	2	0	3	1	2	1	3
82	6	6	1.86593	1	2	1	2	0	3	1	3	1	3
82	6	6	1.86593	1	3	3	1	0	1	1	1	1	3
82	6	6	1.86593	1	1	2	3	1	4	1	3	1	3
83	6	6	1.79804	1	1	1	3	0	4	1	3	0	3
83	6	6	1.79804	1	1	1	2	1	2	1	2	1	3
83	6	6	1.79804	1	1	1	3	0	4	1	3	1	3
83	6	6	1.79804	1	2	1	3	0	4	1	3	1	3
83	6	6	1.79804	1	1	1	1	0	1	1	1	0	3
83	6	6	1.79804	1	1	1	1	0	1	1	1	0	3
83	6	6	1.79804	1	1	1	2	1	4	1	3	1	3
83	6	6	1.79804	1	1	1	2	0	2	1	2	0	3
83	6	6	1.79804	1	2	1	1	0	2	1	2	0	3
83	6	6	1.79804	1	2	1	3	1	3	1	2	1	3
83	6	6	1.79804	1	2	2	3	0	4	1	3	1	3
83	6	6	1.79804	1	1	1	1	0	2	1	2	0	3
83	6	6	1.79804	1	1	1	3	0	4	1	3	0	3
83	6	6	1.79804	1	1	1	3	0	4	1	3	1	3
84	6	6	1.8726	1	1	2	1	1	1	1	1	0	3
84	6	6	1.8726	1	2	1	2	0	4	1	3	1	3
84	6	6	1.8726	1	2	1	3	0	4	1	3	0	3
84	6	6	1.8726	1	1	2	2	0	2	1	2	1	3
84	6	6	1.8726	1	2	1	2	0	2	1	2	0	3
84	6	6	1.8726	1	1	1	2	0	3	1	3	0	3
84	6	6	1.8726	1	1	1	3	0	3	1	3	0	3
84	6	6	1.8726	1	1	1	2	0	2	1	2	0	3
84	6	6	1.8726	1	1	1	3	0	3	1	3	0	3
84	6	6	1.8726	1	1	1	2	0	2	1	2	0	3
84	6	6	1.8726	1	1	1	3	0	4	1	3	0	3
84	6	6	1.8726	1	1	1	2	0	2	1	2	0	3
84	6	6	1.8726	1	1	1	3	0	4	1	3	0	3
85	6	6	1.06748	1	2	2	1	0	1	1	1	1	3
85	6	6	1.06748	1	1	2	3	1	2	1	2	1	3
85	6	6	1.06748	1	1	2	1	1	2	1	2	1	3
85	6	6	1.06748	1	1	1	2	0	2	1	2	1	3
85	6	6	1.06748	1	3	2	1	0	2	1	2	1	3
85	6	6	1.06748	1	1	1	2	0	2	1	2	1	3
85	6	6	1.06748	1	1	1	2	0	1	1	1	1	3
85	6	6	1.06748	1	3	3	1	0	1	1	1	1	3
85	6	6	1.06748	1	1	1	2	0	2	1	2	1	3
85	6	6	1.06748	1	1	2	2	0	1	2	1	0	3
85	6	6	1.06748	1	1	3	1	0	1	1	1	1	3
85	6	6	1.06748	1	1	1	1	0	1	1	1	0	3
85	6	6	1.06748	1	1	1	2	0	1	1	1	1	3
86	7	7	3.82181	0	1	1	3	0	4	2	3	1	3
86	7	7	3.82181	0	1	1	2	0	3	3	3	0	3
86	7	7	3.82181	0	1	1	3	0	2	3	2	0	3
86	7	7	3.82181	0	1	1	3	0	3	3	3	0	3
86	7	7	3.82181	0	3	3	2	0	2	3	2	1	3
86	7	7	3.82181	0	3	3	1	0	1	3	1	1	3
86	7	7	3.82181	0	3	2	1	0	1	3	1	0	3
86	7	7	3.82181	0	3	3	1	0	2	3	2	1	3
86	7	7	3.82181	0	3	3	2	0	2	3	2	1	3
86	7	7	3.82181	0	2	2	2	0	3	3	3	0	3
86	7	7	3.82181	0	3	2	3	0	3	2	3	1	3
86	7	7	3.82181	0	2	1	3	0	3	2	3	1	3
86	7	7	3.82181	0	1	2	1	0	1	2	1	1	3
87	7	7	5.8882	0	1	2	1	0	1	1	1	0	3
87	7	7	5.8882	0	1	1	3	0	4	1	3	1	3
87	7	7	5.8882	0	1	2	3	0	4	3	3	0	3
87	7	7	5.8882	0	2	2	2	0	3	3	3	1	3
87	7	7	5.8882	0	3	3	2	0	2	3	2	1	3
87	7	7	5.8882	0	3	1	2	0	4	3	3	0	3
87	7	7	5.8882	0	3	4	1	0	1	3	1	0	3
87	7	7	5.8882	0	3	4	2	0	2	3	2	1	3
88	7	7	4.89611	0	3	1	3	0	4	2	3	0	3
88	7	7	4.89611	0	3	1	3	0	4	2	3	1	3
88	7	7	4.89611	0	3	2	3	1	4	2	3	0	3
88	7	7	4.89611	0	3	4	1	0	1	3	1	1	3
88	7	7	4.89611	0	3	2	2	0	3	2	3	1	3
88	7	7	4.89611	0	3	2	3	0	4	2	3	0	3
88	7	7	4.89611	0	3	2	3	0	4	2	3	0	3
88	7	7	4.89611	0	3	2	2	0	3	2	3	1	3
88	7	7	4.89611	0	3	2	2	1	2	2	2	1	3
89	7	7	3.78068	0	3	1	2	0	4	3	3	0	3
89	7	7	3.78068	0	3	1	3	0	4	3	3	0	3
89	7	7	3.78068	0	2	1	2	0	4	3	3	0	3
89	7	7	3.78068	0	3	3	1	0	1	3	1	1	3
89	7	7	3.78068	0	3	2	1	0	2	3	2	0	3
89	7	7	3.78068	0	2	2	1	0	3	3	2	0	3
89	7	7	3.78068	0	3	1	2	0	4	3	3	1	3
89	7	7	3.78068	0	3	1	2	0	4	3	3	1	3
89	7	7	3.78068	0	3	2	3	0	4	4	3	1	3
89	7	7	3.78068	0	3	1	2	0	3	3	3	1	3
89	7	7	3.78068	0	3	2	1	0	2	1	2	0	3
89	7	7	3.78068	0	3	2	1	0	2	3	2	1	3
89	7	7	3.78068	0	3	1	1	0	2	3	2	0	3
89	7	7	3.78068	0	2	3	2	0	2	1	2	1	3
89	7	7	3.78068	0	3	2	1	1	2	3	2	0	3
89	7	7	3.78068	0	3	2	3	0	4	1	3	0	3
89	7	7	3.78068	0	3	2	2	0	3	3	3	0	3
89	7	7	3.78068	0	3	2	1	0	1	3	1	0	3
89	7	7	3.78068	0	3	2	2	0	3	3	3	0	3
89	7	7	3.78068	0	3	2	2	0	2	3	2	0	3
90	7	7	6.34494	0	3	1	2	0	2	1	2	0	3
90	7	7	6.34494	0	3	3	2	0	1	1	1	1	3
90	7	7	6.34494	0	3	2	1	0	1	1	1	1	3
90	7	7	6.34494	0	3	2	1	0	1	3	1	1	3
90	7	7	6.34494	0	3	3	2	0	2	1	2	1	3
90	7	7	6.34494	0	3	4	1	0	1	3	1	0	3
90	7	7	6.34494	0	3	2	2	0	2	1	2	1	3
91	7	7	4.12611	0	3	2	2	0	2	2	2	1	3
91	7	7	4.12611	0	3	2	3	0	2	2	2	1	3
91	7	7	4.12611	0	3	1	2	0	2	2	2	0	3
91	7	7	4.12611	0	3	1	2	0	2	3	2	1	3
91	7	7	4.12611	0	3	2	1	0	1	3	1	1	3
91	7	7	4.12611	0	3	2	2	1	2	2	2	0	3
91	7	7	4.12611	0	3	2	1	1	1	2	1	0	3
91	7	7	4.12611	0	3	3	3	0	3	2	3	1	3
91	7	7	4.12611	0	3	4	2	0	2	2	2	1	3
92	8	8	1.75647	1	2	2	2	0	3	2	3	1	3
92	8	8	1.75647	1	1	1	2	0	2	1	2	0	3
92	8	8	1.75647	1	1	3	2	0	2	3	2	0	3
92	8	8	1.75647	1	2	2	2	0	2	3	2	1	3
92	8	8	1.75647	1	2	1	2	0	2	4	2	1	3
92	8	8	1.75647	1	2	1	1	0	2	4	2	1	3
92	8	8	1.75647	1	3	1	1	0	2	4	2	1	3
92	8	8	1.75647	1	3	1	3	0	4	3	3	1	3
92	8	8	1.75647	1	2	2	2	0	3	3	3	1	3
92	8	8	1.75647	1	2	2	3	0	4	3	3	1	3
92	8	8	1.75647	1	3	2	2	0	2	1	2	0	3
92	8	8	1.75647	1	3	3	3	0	3	3	3	1	3
93	8	8	4.20081	1	3	2	2	0	2	3	2	0	3
93	8	8	4.20081	1	1	2	2	0	2	3	2	0	3
93	8	8	4.20081	1	1	2	2	0	2	3	2	1	3
93	8	8	4.20081	1	3	1	2	0	4	3	3	0	3
93	8	8	4.20081	1	1	2	1	0	1	3	1	1	3
93	8	8	4.20081	1	1	2	2	0	3	3	2	1	3
93	8	8	4.20081	1	1	1	2	0	3	3	3	1	3
93	8	8	4.20081	1	1	1	2	0	3	3	3	1	3
93	8	8	4.20081	1	2	1	2	0	4	3	3	0	3
93	8	8	4.20081	1	1	2	1	0	1	3	1	0	3
93	8	8	4.20081	1	2	1	2	0	2	3	2	1	3
93	8	8	4.20081	1	3	2	3	0	4	3	3	0	3
93	8	8	4.20081	1	2	2	1	0	1	3	1	0	3
93	8	8	4.20081	1	2	3	2	0	1	3	1	1	3
93	8	8	4.20081	1	2	3	1	0	1	3	1	1	3
93	8	8	4.20081	1	3	4	1	0	1	3	1	1	3
94	8	8	3.17756	1	3	2	2	0	2	1	2	1	3
94	8	8	3.17756	1	3	2	1	0	2	3	2	0	3
94	8	8	3.17756	1	2	2	1	0	1	1	1	1	3
94	8	8	3.17756	1	2	2	1	0	1	1	1	0	3
94	8	8	3.17756	1	2	2	1	0	1	3	1	1	3
94	8	8	3.17756	1	3	3	2	0	2	3	2	1	3
95	8	8	2.95188	1	1	1	2	0	4	2	3	0	3
95	8	8	2.95188	1	1	1	3	0	3	2	3	0	3
95	8	8	2.95188	1	1	2	1	0	2	2	2	0	3
95	8	8	2.95188	1	2	1	2	0	4	2	3	0	3
95	8	8	2.95188	1	1	1	3	0	4	2	3	0	3
95	8	8	2.95188	1	1	1	3	0	4	2	3	0	3
95	8	8	2.95188	1	1	1	2	0	4	2	3	0	3
95	8	8	2.95188	1	1	1	2	0	3	2	3	0	3
95	8	8	2.95188	1	2	1	2	0	2	2	2	0	3
95	8	8	2.95188	1	1	1	3	0	4	2	3	0	3
95	8	8	2.95188	1	1	1	2	0	4	2	3	1	3
95	8	8	2.95188	1	2	1	2	0	4	2	3	0	3
95	8	8	2.95188	1	1	1	2	0	4	2	3	0	3
95	8	8	2.95188	1	1	1	2	0	4	2	3	0	3
96	8	8	2.60417	1	2	2	1	0	2	3	1	0	3
96	8	8	2.60417	1	2	1	1	0	2	2	2	0	3
96	8	8	2.60417	1	2	2	3	0	3	2	3	0	3
96	8	8	2.60417	1	3	2	2	0	1	2	1	0	3
96	8	8	2.60417	1	1	2	2	0	2	2	2	1	3
96	8	8	2.60417	1	1	1	1	0	1	2	1	0	3
96	8	8	2.60417	1	2	1	2	0	1	2	1	0	3
96	8	8	2.60417	1	1	2	3	0	4	2	3	1	3
96	8	8	2.60417	1	1	1	3	0	4	2	3	0	3
96	8	8	2.60417	1	1	1	1	0	1	2	1	0	3
96	8	8	2.60417	1	1	2	2	0	2	2	2	1	3
96	8	8	2.60417	1	3	1	3	0	4	2	3	1	3
96	8	8	2.60417	1	1	1	3	0	4	2	3	0	3
96	8	8	2.60417	1	1	2	2	0	2	2	2	0	3
96	8	8	2.60417	1	1	3	1	0	1	2	1	1	3
97	8	8	3.05369	1	3	1	2	0	2	2	2	0	3
97	8	8	3.05369	1	3	1	3	0	3	2	3	0	3
97	8	8	3.05369	1	3	2	2	0	2	2	2	1	3
97	8	8	3.05369	1	2	2	3	0	3	2	3	1	3
97	8	8	3.05369	1	3	3	1	0	1	2	1	0	3
97	8	8	3.05369	1	3	3	1	0	1	2	1	1	3
97	8	8	3.05369	1	3	2	1	0	1	2	1	1	3
97	8	8	3.05369	1	3	1	3	0	4	2	3	1	3
97	8	8	3.05369	1	3	2	2	0	1	2	1	1	3
97	8	8	3.05369	1	3	2	2	0	2	2	2	0	3
97	8	8	3.05369	1	2	2	2	0	2	2	2	0	3
97	8	8	3.05369	1	3	1	3	0	3	2	3	1	3
98	8	8	1.30208	1	2	1	3	0	3	1	2	0	3
98	8	8	1.30208	1	3	1	2	0	4	1	3	0	3
98	8	8	1.30208	1	3	2	1	0	2	3	2	1	3
98	8	8	1.30208	1	3	2	2	0	3	3	2	1	3
98	8	8	1.30208	1	2	1	3	0	3	1	3	0	3
98	8	8	1.30208	1	1	2	2	0	2	3	2	1	3
98	8	8	1.30208	1	3	2	3	0	4	3	3	1	3
98	8	8	1.30208	1	2	2	1	0	2	3	2	1	3
98	8	8	1.30208	1	2	1	3	0	4	2	3	0	3
98	8	8	1.30208	1	3	1	2	0	4	3	3	0	3
99	8	8	2.82353	1	2	3	1	0	2	3	1	0	3
99	8	8	2.82353	1	2	2	2	0	2	3	2	1	3
99	8	8	2.82353	1	2	2	1	0	1	3	1	0	3
99	8	8	2.82353	1	2	1	3	0	4	3	3	1	3
99	8	8	2.82353	1	1	2	3	0	4	3	3	1	3
99	8	8	2.82353	1	2	1	3	0	4	3	3	0	3
99	8	8	2.82353	1	1	2	1	0	1	3	1	0	3
99	8	8	2.82353	1	2	1	3	0	4	3	3	0	3
99	8	8	2.82353	1	3	2	1	0	1	3	1	0	3
99	8	8	2.82353	1	2	1	3	0	3	3	3	0	3
99	8	8	2.82353	1	2	2	3	1	4	3	3	0	3
99	8	8	2.82353	1	2	2	2	0	4	3	3	0	3
99	8	8	2.82353	1	1	2	1	0	2	3	2	0	3
99	8	8	2.82353	1	1	2	2	0	2	3	2	0	3
100	8	8	2.2149	1	2	1	3	0	3	1	3	1	3
100	8	8	2.2149	1	1	1	3	0	3	1	3	0	3
100	8	8	2.2149	1	1	2	1	0	1	1	1	0	3
100	8	8	2.2149	1	1	1	2	0	2	1	2	0	3
100	8	8	2.2149	1	1	2	2	0	3	1	3	0	3
100	8	8	2.2149	1	1	1	3	0	3	1	3	0	3
100	8	8	2.2149	1	1	1	2	0	3	1	3	0	3
100	8	8	2.2149	1	1	1	2	0	3	1	3	1	3
100	8	8	2.2149	1	1	1	2	0	3	1	3	0	3
100	8	8	2.2149	1	2	2	1	0	1	1	1	1	3
101	8	8	2.68121	1	3	2	1	0	1	2	1	1	3
101	8	8	2.68121	1	3	2	2	0	2	3	2	1	3
101	8	8	2.68121	1	3	2	1	1	1	1	1	0	3
101	8	8	2.68121	1	3	3	2	0	2	1	2	1	3
101	8	8	2.68121	1	3	2	2	0	2	1	2	1	3
101	8	8	2.68121	1	3	3	2	0	2	1	2	1	3
101	8	8	2.68121	1	3	2	2	0	2	1	2	0	3
101	8	8	2.68121	1	3	3	2	0	1	1	1	1	3
101	8	8	2.68121	1	3	3	3	0	1	1	1	1	3
101	8	8	2.68121	1	3	2	2	0	3	1	3	1	3
101	8	8	2.68121	1	3	3	2	0	3	1	3	1	3
102	8	8	2.91514	1	2	2	2	0	1	1	1	0	3
102	8	8	2.91514	1	2	1	2	0	2	1	2	0	3
102	8	8	2.91514	1	2	1	1	0	1	1	1	0	3
102	8	8	2.91514	1	2	2	1	0	1	2	1	0	3
102	8	8	2.91514	1	2	2	2	0	2	1	2	0	3
102	8	8	2.91514	1	1	2	1	0	1	2	1	0	3
102	8	8	2.91514	1	1	1	2	0	3	2	3	0	3
102	8	8	2.91514	1	1	1	1	0	2	1	2	0	3
102	8	8	2.91514	1	3	3	1	0	1	2	1	0	3
102	8	8	2.91514	1	2	2	1	0	1	1	1	0	3
102	8	8	2.91514	1	1	1	2	0	4	2	3	1	3
102	8	8	2.91514	1	1	2	2	0	2	1	2	1	3
103	8	8	3.5161	1	1	1	2	0	3	2	3	0	3
103	8	8	3.5161	1	1	1	3	0	4	2	3	0	3
103	8	8	3.5161	1	1	1	2	0	3	2	3	1	3
103	8	8	3.5161	1	1	2	2	0	3	2	3	1	3
103	8	8	3.5161	1	1	1	3	0	4	2	3	0	3
103	8	8	3.5161	1	1	1	2	0	4	2	3	0	3
103	8	8	3.5161	1	1	1	1	0	3	2	3	0	3
103	8	8	3.5161	1	1	1	3	0	4	2	3	0	3
103	8	8	3.5161	1	1	2	1	0	2	2	2	0	3
103	8	8	3.5161	1	1	1	2	0	4	2	3	0	3
103	8	8	3.5161	1	1	1	2	0	4	2	3	0	3
103	8	8	3.5161	1	1	2	1	0	2	2	2	0	3
103	8	8	3.5161	1	1	1	2	0	3	2	3	0	3
103	8	8	3.5161	1	1	1	2	0	4	2	3	0	3
103	8	8	3.5161	1	1	1	2	0	4	2	3	0	3
104	8	8	2.95373	1	1	1	2	0	4	2	3	1	3
104	8	8	2.95373	1	1	1	2	0	4	2	3	0	3
104	8	8	2.95373	1	2	1	1	0	2	2	2	1	3
104	8	8	2.95373	1	1	1	3	0	4	2	3	1	3
104	8	8	2.95373	1	1	2	1	0	1	2	1	0	3
104	8	8	2.95373	1	1	1	1	0	3	2	3	0	3
104	8	8	2.95373	1	1	1	2	0	2	2	2	1	3
104	8	8	2.95373	1	2	2	1	0	2	2	2	1	3
104	8	8	2.95373	1	1	1	1	0	1	2	1	1	3
104	8	8	2.95373	1	1	1	3	0	4	2	3	1	3
104	8	8	2.95373	1	2	2	2	0	2	2	2	1	3
104	8	8	2.95373	1	2	2	1	0	2	2	2	0	3
104	8	8	2.95373	1	1	1	3	0	4	2	3	0	3
104	8	8	2.95373	1	1	2	2	0	2	2	2	1	3
104	8	8	2.95373	1	1	2	2	0	3	2	3	1	3
104	8	8	2.95373	1	2	2	2	0	3	2	3	0	3
104	8	8	2.95373	1	1	1	1	0	2	2	2	0	3
104	8	8	2.95373	1	1	1	2	0	2	2	2	1	3
105	8	8	2.98575	1	1	1	3	0	3	2	3	1	3
105	8	8	2.98575	1	1	2	1	0	1	2	1	0	3
105	8	8	2.98575	1	1	2	1	0	2	2	2	0	3
105	8	8	2.98575	1	1	2	2	0	2	2	2	0	3
105	8	8	2.98575	1	1	1	1	0	1	2	1	1	3
105	8	8	2.98575	1	1	2	1	0	2	2	2	0	3
105	8	8	2.98575	1	2	2	1	0	2	2	2	0	3
105	8	8	2.98575	1	2	2	1	0	1	2	1	0	3
105	8	8	2.98575	1	1	2	1	0	1	2	1	1	3
105	8	8	2.98575	1	1	1	2	0	1	2	1	0	3
105	8	8	2.98575	1	3	3	2	0	3	2	3	1	3
105	8	8	2.98575	1	2	2	2	0	2	2	2	0	3
105	8	8	2.98575	1	1	1	3	0	4	2	3	1	3
105	8	8	2.98575	1	1	2	1	0	2	2	2	0	3
105	8	8	2.98575	1	1	1	3	0	4	2	3	0	3
106	8	8	2.88077	1	1	1	2	0	4	2	3	0	3
106	8	8	2.88077	1	1	1	2	0	4	2	3	0	3
106	8	8	2.88077	1	1	1	2	0	4	2	3	0	3
106	8	8	2.88077	1	1	1	3	0	3	2	3	0	3
106	8	8	2.88077	1	1	1	3	0	4	2	3	0	3
106	8	8	2.88077	1	1	1	2	0	3	2	3	0	3
106	8	8	2.88077	1	1	1	2	0	4	2	3	0	3
106	8	8	2.88077	1	1	1	2	0	4	2	3	1	3
106	8	8	2.88077	1	1	2	3	0	3	2	3	0	3
106	8	8	2.88077	1	1	2	3	0	4	2	3	0	3
106	8	8	2.88077	1	1	1	2	0	4	2	3	0	3
106	8	8	2.88077	1	1	2	2	0	2	2	2	0	3
106	8	8	2.88077	1	1	1	3	0	4	2	3	0	3
106	8	8	2.88077	1	1	1	2	0	3	2	3	0	3
106	8	8	2.88077	1	1	1	3	0	4	2	3	0	3
106	8	8	2.88077	1	1	1	1	0	1	2	1	0	3
106	8	8	2.88077	1	1	2	2	0	2	2	2	1	3
106	8	8	2.88077	1	1	2	2	0	4	2	3	0	3
106	8	8	2.88077	1	1	1	3	0	4	2	3	0	3
106	8	8	2.88077	1	1	2	1	1	1	2	1	0	3
107	8	8	2.99014	1	1	1	2	0	4	2	3	0	3
107	8	8	2.99014	1	1	1	3	0	4	2	3	0	3
107	8	8	2.99014	1	3	1	2	0	2	2	2	0	3
107	8	8	2.99014	1	1	1	2	0	4	2	3	0	3
107	8	8	2.99014	1	2	1	1	0	1	2	1	0	3
107	8	8	2.99014	1	2	1	1	0	2	2	2	0	3
107	8	8	2.99014	1	1	1	2	0	3	2	3	0	3
107	8	8	2.99014	1	1	1	3	0	2	2	1	0	3
107	8	8	2.99014	1	1	1	3	0	4	2	3	0	3
107	8	8	2.99014	1	1	1	1	0	2	2	2	0	3
107	8	8	2.99014	1	1	1	2	0	3	2	2	0	3
107	8	8	2.99014	1	1	1	2	0	3	2	2	0	3
107	8	8	2.99014	1	1	1	2	0	2	2	2	0	3
107	8	8	2.99014	1	1	1	2	0	4	2	3	0	3
107	8	8	2.99014	1	2	1	2	0	3	2	3	0	3
107	8	8	2.99014	1	1	1	2	0	3	2	3	0	3
107	8	8	2.99014	1	2	1	2	0	1	1	1	0	3
107	8	8	2.99014	1	2	2	2	0	2	2	2	1	3
107	8	8	2.99014	1	1	1	3	0	4	2	3	0	3
108	8	8	3.19967	1	1	1	3	0	4	2	3	0	3
108	8	8	3.19967	1	1	1	3	0	3	2	3	0	3
108	8	8	3.19967	1	1	1	3	0	4	2	3	1	3
108	8	8	3.19967	1	2	2	1	0	1	2	1	1	3
108	8	8	3.19967	1	1	2	3	0	4	2	3	0	3
108	8	8	3.19967	1	1	2	1	0	2	2	2	0	3
108	8	8	3.19967	1	2	1	1	0	1	2	1	0	3
108	8	8	3.19967	1	1	1	2	0	3	2	3	1	3
108	8	8	3.19967	1	3	2	3	0	4	2	3	1	3
108	8	8	3.19967	1	2	1	1	0	2	2	1	1	3
108	8	8	3.19967	1	2	1	1	0	1	2	1	0	3
108	8	8	3.19967	1	2	1	2	0	3	2	3	0	3
108	8	8	3.19967	1	3	1	3	0	3	2	3	1	3
108	8	8	3.19967	1	3	2	1	1	2	2	2	0	3
108	8	8	3.19967	1	2	3	2	0	2	2	2	1	3
108	8	8	3.19967	1	3	2	2	0	2	2	2	1	3
108	8	8	3.19967	1	1	2	2	0	2	2	2	1	3
108	8	8	3.19967	1	3	1	3	0	4	2	3	0	3
109	8	8	3.01032	1	2	2	1	0	2	2	2	1	3
109	8	8	3.01032	1	2	1	2	0	1	2	1	1	3
109	8	8	3.01032	1	3	1	1	0	2	2	2	0	3
109	8	8	3.01032	1	1	1	3	0	4	2	3	0	3
109	8	8	3.01032	1	2	2	2	0	3	2	3	0	3
109	8	8	3.01032	1	3	1	1	0	3	2	2	0	3
109	8	8	3.01032	1	1	1	3	0	4	2	3	0	3
109	8	8	3.01032	1	1	1	3	1	4	2	3	0	3
109	8	8	3.01032	1	1	1	2	0	3	2	3	0	3
109	8	8	3.01032	1	3	1	2	0	2	2	2	0	3
109	8	8	3.01032	1	3	1	2	0	3	2	3	1	3
109	8	8	3.01032	1	3	2	1	0	1	2	1	0	3
109	8	8	3.01032	1	2	2	2	0	4	2	3	1	3
110	8	8	2.13219	1	1	1	3	0	4	2	3	1	3
110	8	8	2.13219	1	1	2	1	0	2	2	2	1	3
110	8	8	2.13219	1	2	1	1	0	2	2	2	0	3
110	8	8	2.13219	1	2	1	2	0	2	2	2	0	3
110	8	8	2.13219	1	2	2	2	0	3	2	3	0	3
110	8	8	2.13219	1	1	1	3	0	4	2	3	0	3
110	8	8	2.13219	1	3	2	1	0	3	2	3	0	3
110	8	8	2.13219	1	3	1	2	0	4	2	3	1	3
110	8	8	2.13219	1	1	2	1	0	1	2	1	1	3
110	8	8	2.13219	1	2	1	3	0	4	2	3	1	3
110	8	8	2.13219	1	3	1	2	0	2	2	2	1	3
110	8	8	2.13219	1	2	1	2	0	3	2	3	0	3
110	8	8	2.13219	1	1	1	2	0	3	2	3	1	3
110	8	8	2.13219	1	1	1	2	0	4	2	3	0	3
110	8	8	2.13219	1	2	1	2	0	4	2	3	0	3
110	8	8	2.13219	1	1	2	2	0	3	2	3	0	3
110	8	8	2.13219	1	1	2	2	0	2	2	2	0	3
110	8	8	2.13219	1	3	2	1	0	1	2	1	0	3
110	8	8	2.13219	1	3	2	2	0	3	2	2	1	3
110	8	8	2.13219	1	3	1	1	0	1	2	1	0	3
111	8	8	2.84166	1	3	2	3	0	3	1	3	1	3
111	8	8	2.84166	1	3	2	2	0	2	1	2	1	3
111	8	8	2.84166	1	3	2	1	0	1	1	1	1	3
111	8	8	2.84166	1	2	1	2	1	3	1	3	1	3
111	8	8	2.84166	1	3	2	2	0	1	1	1	1	3
111	8	8	2.84166	1	3	2	2	0	2	1	2	1	3
111	8	8	2.84166	1	3	3	2	0	1	1	1	0	3
112	8	8	2.53169	1	2	2	3	0	4	3	3	1	3
112	8	8	2.53169	1	3	1	3	0	3	3	3	1	3
112	8	8	2.53169	1	1	1	1	1	1	1	1	0	3
112	8	8	2.53169	1	1	1	3	0	4	1	3	1	3
112	8	8	2.53169	1	1	1	2	0	3	3	2	0	3
112	8	8	2.53169	1	1	1	2	0	3	1	2	0	3
112	8	8	2.53169	1	2	2	2	0	3	3	3	1	3
112	8	8	2.53169	1	2	3	1	0	1	3	1	1	3
112	8	8	2.53169	1	2	2	2	0	2	3	2	1	3
112	8	8	2.53169	1	2	1	2	0	2	3	2	0	3
112	8	8	2.53169	1	3	3	1	0	1	1	1	0	3
112	8	8	2.53169	1	2	3	2	0	2	1	2	1	3
112	8	8	2.53169	1	2	2	1	0	1	3	1	0	3
112	8	8	2.53169	1	2	2	2	0	3	3	3	0	3
112	8	8	2.53169	1	3	2	3	0	4	3	3	0	3
112	8	8	2.53169	1	1	1	2	0	4	3	3	0	3
112	8	8	2.53169	1	2	2	1	0	1	3	1	1	3
113	8	8	3.17133	1	1	1	3	0	4	4	3	0	3
113	8	8	3.17133	1	1	1	3	0	3	4	3	0	3
113	8	8	3.17133	1	1	1	2	0	3	4	3	0	3
113	8	8	3.17133	1	1	1	3	0	4	4	3	0	3
113	8	8	3.17133	1	1	2	1	0	2	3	2	0	3
113	8	8	3.17133	1	1	1	3	0	4	3	3	0	3
113	8	8	3.17133	1	3	2	2	0	2	2	2	1	3
113	8	8	3.17133	1	1	1	1	0	2	3	2	0	3
113	8	8	3.17133	1	1	1	1	0	1	2	1	1	3
113	8	8	3.17133	1	2	2	1	0	1	3	1	1	3
113	8	8	3.17133	1	1	1	3	0	4	3	3	0	3
113	8	8	3.17133	1	3	1	3	0	4	3	3	0	3
113	8	8	3.17133	1	1	1	3	0	4	3	3	0	3
113	8	8	3.17133	1	3	1	2	0	4	4	3	0	3
113	8	8	3.17133	1	1	2	2	0	2	4	2	0	3
113	8	8	3.17133	1	1	1	3	0	3	4	3	0	3
113	8	8	3.17133	1	1	2	1	0	1	3	1	1	3
113	8	8	3.17133	1	1	1	2	0	1	3	1	1	3
113	8	8	3.17133	1	3	3	2	0	3	3	3	0	3
113	8	8	3.17133	1	1	2	2	0	3	3	3	1	3
113	8	8	3.17133	1	1	2	1	0	2	4	2	0	3
114	8	8	3.4363	1	1	1	1	0	1	2	1	0	3
114	8	8	3.4363	1	1	1	3	0	4	2	3	1	3
114	8	8	3.4363	1	1	2	1	0	2	2	2	1	3
114	8	8	3.4363	1	1	1	2	0	4	2	3	1	3
114	8	8	3.4363	1	1	1	1	0	2	2	1	1	3
114	8	8	3.4363	1	1	1	2	0	4	2	3	0	3
114	8	8	3.4363	1	1	1	2	0	3	2	2	0	3
114	8	8	3.4363	1	1	2	2	0	2	3	2	1	3
114	8	8	3.4363	1	1	1	2	0	4	2	3	0	3
114	8	8	3.4363	1	1	1	2	0	4	2	3	0	3
114	8	8	3.4363	1	1	1	3	0	4	2	3	0	3
114	8	8	3.4363	1	1	1	2	0	4	2	3	0	3
114	8	8	3.4363	1	1	2	1	0	3	2	2	0	3
114	8	8	3.4363	1	1	1	1	0	1	2	1	0	3
114	8	8	3.4363	1	1	1	2	0	4	2	3	1	3
114	8	8	3.4363	1	1	1	2	0	3	3	3	0	3
114	8	8	3.4363	1	1	2	1	1	2	2	2	0	3
114	8	8	3.4363	1	1	1	2	0	4	2	3	0	3
115	8	8	2.78545	1	2	2	3	0	4	3	3	1	3
115	8	8	2.78545	1	3	2	1	0	2	3	2	0	3
115	8	8	2.78545	1	3	1	3	0	4	3	3	0	3
115	8	8	2.78545	1	1	1	2	0	4	3	3	1	3
115	8	8	2.78545	1	3	2	1	0	2	3	2	1	3
115	8	8	2.78545	1	2	1	2	0	4	3	3	1	3
115	8	8	2.78545	1	1	1	3	0	4	3	3	0	3
115	8	8	2.78545	1	1	1	1	0	1	3	1	1	3
115	8	8	2.78545	1	1	2	1	0	2	3	2	1	3
115	8	8	2.78545	1	1	1	2	0	3	3	3	0	3
115	8	8	2.78545	1	3	1	2	0	4	1	3	1	3
115	8	8	2.78545	1	3	1	1	0	2	3	2	0	3
115	8	8	2.78545	1	2	2	2	0	3	3	3	1	3
115	8	8	2.78545	1	3	1	2	0	3	3	3	1	3
115	8	8	2.78545	1	1	1	2	0	2	3	2	0	3
115	8	8	2.78545	1	3	2	2	0	2	3	2	0	3
115	8	8	2.78545	1	2	1	2	0	2	3	2	0	3
115	8	8	2.78545	1	2	1	3	0	4	3	3	0	3
116	8	8	2.84258	1	3	2	3	0	4	2	3	1	3
116	8	8	2.84258	1	3	1	2	0	4	2	3	0	3
116	8	8	2.84258	1	1	1	2	1	4	2	3	0	3
116	8	8	2.84258	1	2	2	2	0	3	2	3	0	3
116	8	8	2.84258	1	3	3	1	0	2	2	2	0	3
116	8	8	2.84258	1	3	2	1	0	2	2	2	0	3
116	8	8	2.84258	1	1	1	3	1	4	2	3	0	3
116	8	8	2.84258	1	3	3	1	0	2	2	2	1	3
116	8	8	2.84258	1	3	2	2	0	2	2	2	0	3
116	8	8	2.84258	1	2	1	2	0	4	2	3	1	3
116	8	8	2.84258	1	1	1	2	0	4	2	3	1	3
116	8	8	2.84258	1	3	1	3	0	4	2	3	1	3
116	8	8	2.84258	1	3	2	1	0	1	2	1	1	3
116	8	8	2.84258	1	3	2	2	0	4	2	3	0	3
116	8	8	2.84258	1	1	2	1	0	2	2	2	0	3
116	8	8	2.84258	1	2	1	2	0	3	2	3	1	3
116	8	8	2.84258	1	2	2	3	0	4	2	3	0	3
116	8	8	2.84258	1	3	3	1	1	1	2	1	1	3
116	8	8	2.84258	1	3	2	1	0	2	2	1	0	3
117	8	8	2.6176	1	1	1	1	0	3	2	3	0	3
117	8	8	2.6176	1	1	1	3	0	4	2	3	0	3
117	8	8	2.6176	1	1	2	1	0	1	2	1	1	3
117	8	8	2.6176	1	1	2	1	0	2	2	2	0	3
117	8	8	2.6176	1	1	1	2	0	3	3	3	0	3
117	8	8	2.6176	1	3	2	1	0	1	2	1	1	3
117	8	8	2.6176	1	1	2	1	0	2	2	2	0	3
117	8	8	2.6176	1	1	1	2	0	3	2	3	0	3
117	8	8	2.6176	1	1	2	2	0	2	1	2	0	3
117	8	8	2.6176	1	1	1	1	0	2	2	2	0	3
117	8	8	2.6176	1	1	2	2	0	2	2	2	0	3
117	8	8	2.6176	1	1	2	1	0	2	1	2	0	3
117	8	8	2.6176	1	1	2	2	0	2	2	2	1	3
117	8	8	2.6176	1	1	1	2	0	4	3	3	0	3
117	8	8	2.6176	1	1	2	2	0	1	3	1	1	3
117	8	8	2.6176	1	1	1	2	0	4	3	3	0	3
117	8	8	2.6176	1	1	2	1	0	1	3	1	0	3
117	8	8	2.6176	1	1	1	3	0	4	3	3	0	3
117	8	8	2.6176	1	1	2	1	0	2	3	2	0	3
117	8	8	2.6176	1	1	2	2	0	2	3	2	0	3
118	8	8	2.90035	1	3	1	2	0	4	3	3	1	3
118	8	8	2.90035	1	2	2	2	1	1	3	1	0	3
118	8	8	2.90035	1	1	2	2	0	2	3	2	0	3
118	8	8	2.90035	1	1	1	3	0	4	3	3	1	3
118	8	8	2.90035	1	3	1	3	0	3	3	3	0	3
118	8	8	2.90035	1	2	1	2	0	3	3	3	1	3
118	8	8	2.90035	1	2	2	2	0	3	3	3	1	3
118	8	8	2.90035	1	2	3	2	0	2	3	2	0	3
118	8	8	2.90035	1	2	2	1	0	1	3	1	1	3
118	8	8	2.90035	1	3	1	3	0	4	2	3	1	3
118	8	8	2.90035	1	2	2	2	0	3	3	2	1	3
119	8	8	3.33759	1	1	2	2	1	1	3	1	0	3
119	8	8	3.33759	1	3	1	3	0	4	3	3	0	3
119	8	8	3.33759	1	1	1	3	0	4	3	3	0	3
119	8	8	3.33759	1	1	1	3	0	4	3	3	0	3
119	8	8	3.33759	1	2	1	3	1	4	1	3	0	3
119	8	8	3.33759	1	3	2	1	0	3	3	3	1	3
119	8	8	3.33759	1	3	2	1	0	2	3	2	1	3
119	8	8	3.33759	1	1	1	2	0	3	1	3	1	3
119	8	8	3.33759	1	2	2	2	0	3	3	3	0	3
119	8	8	3.33759	1	3	3	2	0	1	3	1	0	3
119	8	8	3.33759	1	2	2	1	0	2	3	2	0	3
119	8	8	3.33759	1	1	2	1	0	2	1	1	0	3
119	8	8	3.33759	1	2	2	1	0	1	3	1	1	3
119	8	8	3.33759	1	2	1	2	0	4	1	3	0	3
119	8	8	3.33759	1	2	2	1	0	2	3	2	0	3
120	8	8	2.57175	1	1	1	3	0	3	1	3	0	3
120	8	8	2.57175	1	2	1	1	0	1	3	1	0	3
120	8	8	2.57175	1	1	2	1	0	1	3	1	0	3
120	8	8	2.57175	1	1	1	2	0	4	3	3	1	3
120	8	8	2.57175	1	1	1	2	0	3	3	3	0	3
120	8	8	2.57175	1	1	1	2	0	4	3	3	1	3
120	8	8	2.57175	1	2	3	1	0	1	3	1	1	3
120	8	8	2.57175	1	3	2	2	0	3	3	2	1	3
120	8	8	2.57175	1	3	2	2	0	1	3	1	0	3
121	9	9	1.08426	0	3	4	2	0	2	1	2	1	1
121	9	9	1.08426	0	3	2	1	0	1	1	1	0	1
121	9	9	1.08426	0	3	2	1	0	1	1	1	0	1
121	9	9	1.08426	0	3	1	2	0	2	2	2	0	1
121	9	9	1.08426	0	3	4	1	0	1	2	1	1	1
121	9	9	1.08426	0	3	1	1	0	2	2	2	0	1
121	9	9	1.08426	0	3	1	1	0	3	2	1	1	1
121	9	9	1.08426	0	3	3	2	0	3	1	3	1	1
122	9	9	1.16247	0	1	1	3	0	4	2	3	0	1
122	9	9	1.16247	0	1	1	2	0	4	2	3	0	1
122	9	9	1.16247	0	3	2	3	0	4	2	3	0	1
122	9	9	1.16247	0	1	1	2	0	2	2	2	0	1
122	9	9	1.16247	0	1	2	1	0	2	2	2	0	1
122	9	9	1.16247	0	2	1	2	0	4	2	3	1	1
122	9	9	1.16247	0	2	1	3	0	4	2	3	0	1
122	9	9	1.16247	0	3	1	2	0	4	2	3	0	1
122	9	9	1.16247	0	1	1	3	0	4	2	3	0	1
122	9	9	1.16247	0	1	1	2	0	4	2	3	0	1
122	9	9	1.16247	0	2	1	3	0	4	2	3	0	1
122	9	9	1.16247	0	3	1	1	0	3	2	3	0	1
122	9	9	1.16247	0	3	1	2	1	3	2	2	0	1
123	9	9	1.48548	0	3	1	2	0	3	2	3	0	1
123	9	9	1.48548	0	1	3	2	0	2	2	2	0	1
123	9	9	1.48548	0	1	1	2	0	3	2	3	0	1
123	9	9	1.48548	0	3	1	2	0	3	2	3	0	1
123	9	9	1.48548	0	3	1	2	1	3	2	3	0	1
123	9	9	1.48548	0	1	1	2	0	1	2	1	0	1
123	9	9	1.48548	0	3	1	2	0	4	2	3	0	1
123	9	9	1.48548	0	1	1	1	1	1	2	1	0	1
123	9	9	1.48548	0	1	1	2	0	4	2	3	0	1
123	9	9	1.48548	0	1	1	2	0	4	2	3	1	1
123	9	9	1.48548	0	1	1	3	0	2	2	2	0	1
123	9	9	1.48548	0	3	2	3	0	4	2	3	1	1
123	9	9	1.48548	0	1	1	2	0	4	2	3	1	1
123	9	9	1.48548	0	3	1	2	0	3	2	3	0	1
123	9	9	1.48548	0	3	3	2	0	2	2	2	1	1
124	9	9	0.655368	0	1	1	3	0	4	2	3	0	1
124	9	9	0.655368	0	1	1	2	0	3	2	3	0	1
124	9	9	0.655368	0	3	1	2	1	2	2	2	0	1
124	9	9	0.655368	0	1	1	3	0	4	2	3	0	1
124	9	9	0.655368	0	2	1	2	0	4	2	3	0	1
124	9	9	0.655368	0	1	2	1	0	2	2	2	0	1
124	9	9	0.655368	0	3	2	1	0	2	2	2	0	1
124	9	9	0.655368	0	2	1	1	0	2	2	2	0	1
124	9	9	0.655368	0	1	1	2	0	4	2	3	1	1
124	9	9	0.655368	0	1	1	3	0	4	2	3	0	1
125	9	9	0.865995	0	1	1	2	0	2	2	2	0	1
125	9	9	0.865995	0	1	1	3	0	4	2	3	0	1
125	9	9	0.865995	0	1	1	2	0	4	2	3	0	1
125	9	9	0.865995	0	1	1	3	0	4	2	3	0	1
125	9	9	0.865995	0	1	1	2	0	4	2	3	1	1
125	9	9	0.865995	0	1	1	2	0	4	2	2	1	1
125	9	9	0.865995	0	1	1	2	0	2	2	2	0	1
125	9	9	0.865995	0	1	1	2	0	3	2	2	0	1
125	9	9	0.865995	0	1	1	3	0	4	2	3	1	1
125	9	9	0.865995	0	1	2	2	0	3	2	3	1	1
125	9	9	0.865995	0	1	1	1	0	1	2	1	0	1
125	9	9	0.865995	0	1	1	2	0	2	2	2	1	1
125	9	9	0.865995	0	1	1	3	0	4	2	3	0	1
125	9	9	0.865995	0	1	1	2	0	2	2	2	1	1
125	9	9	0.865995	0	1	1	2	0	2	2	2	1	1
125	9	9	0.865995	0	1	1	3	0	4	2	3	1	1
126	10	10	0.54349	1	1	1	2	0	3	2	3	0	1
126	10	10	0.54349	1	1	1	1	0	1	2	1	0	1
126	10	10	0.54349	1	1	1	1	0	3	2	3	0	1
126	10	10	0.54349	1	1	1	2	0	3	2	3	0	1
126	10	10	0.54349	1	1	2	1	0	2	2	2	0	1
126	10	10	0.54349	1	1	1	1	0	1	2	1	0	1
127	10	10	0.521032	1	1	1	2	0	3	2	3	0	1
127	10	10	0.521032	1	1	1	3	0	4	2	3	0	1
127	10	10	0.521032	1	1	1	3	0	3	2	3	0	1
127	10	10	0.521032	1	1	1	3	0	4	2	2	0	1
127	10	10	0.521032	1	1	1	3	1	3	2	2	0	1
127	10	10	0.521032	1	1	1	2	0	4	2	3	0	1
127	10	10	0.521032	1	1	1	3	0	4	2	3	0	1
127	10	10	0.521032	1	1	1	3	0	4	2	3	0	1
127	10	10	0.521032	1	1	1	2	0	3	2	3	0	1
127	10	10	0.521032	1	1	1	1	0	1	2	1	0	1
127	10	10	0.521032	1	1	1	2	0	2	2	2	0	1
127	10	10	0.521032	1	1	1	1	0	2	2	2	0	1
127	10	10	0.521032	1	1	1	2	0	4	2	3	0	1
127	10	10	0.521032	1	1	1	3	0	4	2	3	0	1
127	10	10	0.521032	1	1	1	1	0	1	2	1	0	1
127	10	10	0.521032	1	1	1	2	0	4	2	3	0	1
128	10	10	0.508915	1	1	1	2	0	2	2	2	0	1
128	10	10	0.508915	1	1	1	2	0	2	2	2	0	1
128	10	10	0.508915	1	1	1	2	0	4	2	3	0	1
128	10	10	0.508915	1	1	1	2	0	1	2	1	0	1
128	10	10	0.508915	1	1	1	3	0	4	2	3	0	1
128	10	10	0.508915	1	1	1	2	0	3	2	2	0	1
128	10	10	0.508915	1	1	1	2	0	2	2	1	1	1
128	10	10	0.508915	1	1	1	2	0	4	2	3	0	1
128	10	10	0.508915	1	1	1	2	0	4	2	3	0	1
128	10	10	0.508915	1	1	1	2	0	3	2	3	0	1
128	10	10	0.508915	1	1	1	2	0	4	2	3	0	1
128	10	10	0.508915	1	1	1	3	0	4	2	3	0	1
128	10	10	0.508915	1	1	1	1	0	1	2	1	0	1
128	10	10	0.508915	1	1	1	2	0	3	2	3	0	1
128	10	10	0.508915	1	1	1	1	0	1	2	1	0	1
129	10	10	0.785218	1	1	1	2	0	4	2	3	0	1
129	10	10	0.785218	1	1	1	3	0	4	2	3	0	1
129	10	10	0.785218	1	1	1	2	0	2	2	2	0	1
129	10	10	0.785218	1	1	1	2	0	2	2	2	0	1
129	10	10	0.785218	1	1	1	2	0	3	2	2	0	1
129	10	10	0.785218	1	1	1	1	0	2	2	2	0	1
129	10	10	0.785218	1	1	1	3	0	4	2	3	0	1
129	10	10	0.785218	1	1	1	1	0	2	2	2	0	1
129	10	10	0.785218	1	1	1	2	0	3	2	3	0	1
129	10	10	0.785218	1	1	1	3	0	2	2	1	0	1
129	10	10	0.785218	1	1	1	2	0	2	2	2	0	1
129	10	10	0.785218	1	1	1	3	0	4	2	3	0	1
129	10	10	0.785218	1	1	1	1	0	2	2	2	0	1
129	10	10	0.785218	1	1	1	2	0	2	2	2	0	1
129	10	10	0.785218	1	1	1	2	0	4	2	3	0	1
129	10	10	0.785218	1	1	1	1	0	2	2	2	0	1
129	10	10	0.785218	1	1	1	2	0	4	2	3	0	1
129	10	10	0.785218	1	1	1	2	0	4	2	3	0	1
130	10	10	0.441234	1	1	1	3	0	4	2	3	0	1
130	10	10	0.441234	1	1	1	2	0	4	2	3	0	1
130	10	10	0.441234	1	1	1	1	0	2	2	2	0	1
130	10	10	0.441234	1	1	1	3	0	3	2	3	0	1
130	10	10	0.441234	1	1	1	2	0	2	2	2	0	1
130	10	10	0.441234	1	1	1	2	1	2	2	2	0	1
130	10	10	0.441234	1	1	1	2	0	3	2	3	1	1
130	10	10	0.441234	1	1	1	3	0	4	2	3	0	1
130	10	10	0.441234	1	1	1	1	0	1	2	1	0	1
131	10	10	0.608454	1	1	1	1	0	2	2	2	0	1
131	10	10	0.608454	1	1	1	2	0	3	2	2	0	1
131	10	10	0.608454	1	1	1	2	0	3	2	2	0	1
131	10	10	0.608454	1	1	1	2	0	3	2	3	0	1
131	10	10	0.608454	1	1	1	2	0	4	2	3	0	1
131	10	10	0.608454	1	1	1	3	0	4	2	3	0	1
131	10	10	0.608454	1	1	1	3	1	4	2	3	0	1
131	10	10	0.608454	1	1	1	2	0	4	2	3	0	1
131	10	10	0.608454	1	1	1	1	0	2	2	2	0	1
131	10	10	0.608454	1	1	1	2	0	4	2	3	0	1
131	10	10	0.608454	1	1	1	1	0	2	2	2	0	1
131	10	10	0.608454	1	1	1	1	0	2	2	2	0	1
131	10	10	0.608454	1	1	1	2	0	4	2	3	0	1
131	10	10	0.608454	1	1	1	3	0	3	2	3	0	1
131	10	10	0.608454	1	1	1	3	0	4	2	3	0	1
131	10	10	0.608454	1	1	1	1	0	2	2	2	0	1
131	10	10	0.608454	1	1	1	1	0	2	2	2	0	1
131	10	10	0.608454	1	1	1	2	0	4	2	3	0	1
132	10	10	0.624412	1	1	1	2	0	3	2	3	0	1
132	10	10	0.624412	1	1	1	2	0	2	2	1	0	1
132	10	10	0.624412	1	1	1	2	0	2	2	1	0	1
132	10	10	0.624412	1	1	1	2	0	3	2	3	0	1
132	10	10	0.624412	1	1	1	3	0	4	2	3	0	1
132	10	10	0.624412	1	1	1	2	0	3	2	3	0	1
132	10	10	0.624412	1	1	1	3	0	3	2	3	0	1
132	10	10	0.624412	1	1	1	2	0	4	2	3	0	1
132	10	10	0.624412	1	1	1	2	0	1	2	1	0	1
132	10	10	0.624412	1	1	1	2	0	4	2	3	0	1
132	10	10	0.624412	1	1	1	2	0	3	2	3	0	1
132	10	10	0.624412	1	1	1	2	0	2	2	2	0	1
132	10	10	0.624412	1	1	2	1	0	1	2	1	0	1
132	10	10	0.624412	1	1	2	1	0	2	2	2	0	1
132	10	10	0.624412	1	1	1	3	0	3	2	2	0	1
133	10	10	0.400544	1	2	2	2	0	2	2	2	0	1
133	10	10	0.400544	1	1	1	2	0	2	2	2	0	1
133	10	10	0.400544	1	1	1	2	0	4	2	3	0	1
133	10	10	0.400544	1	1	1	2	0	2	2	2	0	1
133	10	10	0.400544	1	1	1	2	0	4	2	3	0	1
133	10	10	0.400544	1	1	1	1	0	1	2	1	0	1
133	10	10	0.400544	1	1	1	3	0	4	2	3	0	1
133	10	10	0.400544	1	1	1	3	0	4	2	3	0	1
133	10	10	0.400544	1	1	1	2	0	3	2	3	0	1
133	10	10	0.400544	1	1	2	2	0	2	2	2	0	1
133	10	10	0.400544	1	1	1	2	0	4	2	3	0	1
133	10	10	0.400544	1	1	1	3	0	4	2	3	0	1
133	10	10	0.400544	1	1	1	2	0	4	2	3	0	1
133	10	10	0.400544	1	1	1	3	0	3	2	3	1	1
133	10	10	0.400544	1	1	1	3	0	4	2	3	0	1
133	10	10	0.400544	1	1	1	2	0	4	2	3	0	1
133	10	10	0.400544	1	1	1	2	0	3	2	3	0	1
133	10	10	0.400544	1	1	1	1	1	1	2	1	0	1
134	10	10	0.510915	1	1	1	3	0	4	2	3	1	1
134	10	10	0.510915	1	1	1	3	0	4	2	3	0	1
134	10	10	0.510915	1	1	1	2	0	3	2	3	0	1
134	10	10	0.510915	1	1	1	2	0	3	2	2	0	1
134	10	10	0.510915	1	1	1	2	0	4	2	3	0	1
134	10	10	0.510915	1	1	1	2	0	3	2	2	0	1
134	10	10	0.510915	1	1	1	3	0	3	2	3	0	1
134	10	10	0.510915	1	1	1	2	0	2	2	2	0	1
134	10	10	0.510915	1	1	1	3	1	2	2	2	0	1
134	10	10	0.510915	1	1	2	2	0	4	2	3	1	1
134	10	10	0.510915	1	1	1	2	0	4	2	3	0	1
134	10	10	0.510915	1	2	1	2	0	3	2	3	0	1
134	10	10	0.510915	1	1	2	2	0	4	2	3	0	1
134	10	10	0.510915	1	1	2	3	0	4	2	3	0	1
135	10	10	0.521032	1	1	1	3	0	4	2	3	0	1
135	10	10	0.521032	1	1	1	1	0	1	2	1	0	1
135	10	10	0.521032	1	1	1	1	0	1	2	1	0	1
135	10	10	0.521032	1	1	2	1	0	1	2	1	0	1
135	10	10	0.521032	1	1	1	2	1	3	2	3	0	1
135	10	10	0.521032	1	1	1	2	0	2	2	2	0	1
135	10	10	0.521032	1	1	1	3	0	4	2	3	0	1
135	10	10	0.521032	1	2	1	3	0	4	2	3	0	1
135	10	10	0.521032	1	1	2	2	1	4	2	3	0	1
135	10	10	0.521032	1	1	2	1	0	2	2	2	0	1
135	10	10	0.521032	1	1	1	2	0	4	2	3	0	1
136	10	10	0.393851	1	1	2	1	0	3	2	3	0	1
136	10	10	0.393851	1	1	1	2	0	4	2	3	0	1
136	10	10	0.393851	1	1	1	1	0	1	2	1	0	1
136	10	10	0.393851	1	1	1	3	0	4	2	3	0	1
136	10	10	0.393851	1	1	1	3	0	4	2	3	0	1
136	10	10	0.393851	1	1	1	3	0	4	2	3	0	1
136	10	10	0.393851	1	1	1	1	0	2	2	2	0	1
136	10	10	0.393851	1	1	1	2	0	3	2	3	0	1
136	10	10	0.393851	1	1	1	2	0	3	2	3	0	1
136	10	10	0.393851	1	1	1	1	0	2	2	2	0	1
136	10	10	0.393851	1	1	1	2	0	3	2	2	0	1
136	10	10	0.393851	1	1	2	2	1	2	2	2	0	1
136	10	10	0.393851	1	1	2	1	0	2	2	1	0	1
136	10	10	0.393851	1	1	2	2	0	3	2	3	0	1
136	10	10	0.393851	1	1	1	2	1	2	2	2	0	1
136	10	10	0.393851	1	1	1	2	0	3	2	3	0	1
136	10	10	0.393851	1	1	1	3	0	4	2	3	0	1
136	10	10	0.393851	1	1	1	1	0	3	2	3	0	1
136	10	10	0.393851	1	1	1	2	0	4	2	3	0	1
137	10	10	0.575878	1	1	1	2	0	3	2	3	0	1
137	10	10	0.575878	1	1	1	1	0	4	2	3	0	1
137	10	10	0.575878	1	1	1	2	0	3	2	3	1	1
137	10	10	0.575878	1	1	1	3	0	4	2	3	0	1
137	10	10	0.575878	1	1	1	3	0	4	2	3	0	1
137	10	10	0.575878	1	1	2	1	0	3	2	3	0	1
137	10	10	0.575878	1	1	1	1	0	1	2	1	0	1
137	10	10	0.575878	1	1	1	1	0	1	2	1	0	1
137	10	10	0.575878	1	1	1	1	0	1	2	1	0	1
137	10	10	0.575878	1	1	2	1	0	2	2	1	0	1
137	10	10	0.575878	1	1	2	2	0	3	2	3	0	1
137	10	10	0.575878	1	1	1	2	0	4	2	3	0	1
137	10	10	0.575878	1	2	3	1	0	2	2	1	0	1
138	10	10	0.725359	1	1	2	1	0	2	2	2	1	1
138	10	10	0.725359	1	1	2	2	0	4	2	3	1	1
138	10	10	0.725359	1	1	2	1	0	2	2	2	1	1
138	10	10	0.725359	1	1	1	2	0	4	2	3	0	1
138	10	10	0.725359	1	1	1	2	0	4	2	3	0	1
138	10	10	0.725359	1	1	2	3	0	4	2	3	0	1
138	10	10	0.725359	1	1	1	2	0	2	2	2	0	1
138	10	10	0.725359	1	1	2	1	0	2	2	2	0	1
138	10	10	0.725359	1	1	1	2	0	4	2	3	0	1
138	10	10	0.725359	1	1	1	2	0	1	2	1	0	1
138	10	10	0.725359	1	1	1	2	0	3	2	3	0	1
138	10	10	0.725359	1	1	1	2	0	3	2	3	0	1
138	10	10	0.725359	1	1	1	3	0	4	2	3	0	1
138	10	10	0.725359	1	1	1	2	0	4	2	3	0	1
138	10	10	0.725359	1	1	2	1	0	1	2	1	0	1
139	10	10	0.446153	1	1	2	2	0	4	2	3	0	1
139	10	10	0.446153	1	1	1	3	0	4	2	3	0	1
139	10	10	0.446153	1	1	1	3	0	4	2	3	0	1
139	10	10	0.446153	1	3	1	2	0	4	2	3	0	1
139	10	10	0.446153	1	1	2	2	0	2	2	2	0	1
139	10	10	0.446153	1	1	1	1	0	3	2	3	0	1
139	10	10	0.446153	1	1	1	3	0	4	2	3	0	1
139	10	10	0.446153	1	1	1	2	0	4	2	3	0	1
139	10	10	0.446153	1	1	2	2	0	3	2	3	0	1
139	10	10	0.446153	1	3	2	2	0	3	2	3	0	1
140	10	10	0.541072	1	1	1	1	0	2	2	2	0	1
140	10	10	0.541072	1	1	1	3	0	4	2	3	0	1
140	10	10	0.541072	1	1	1	2	0	4	2	3	0	1
140	10	10	0.541072	1	1	1	1	0	2	2	2	0	1
140	10	10	0.541072	1	1	1	3	0	4	2	3	1	1
140	10	10	0.541072	1	2	1	2	0	3	2	3	0	1
140	10	10	0.541072	1	1	1	2	0	4	2	3	0	1
140	10	10	0.541072	1	2	1	2	0	4	2	3	0	1
140	10	10	0.541072	1	1	1	3	0	2	2	2	0	1
140	10	10	0.541072	1	1	1	2	0	4	2	3	0	1
141	10	10	0.541667	1	1	1	3	0	4	2	3	0	1
141	10	10	0.541667	1	1	1	2	0	4	2	3	0	1
141	10	10	0.541667	1	1	1	3	0	4	2	3	0	1
141	10	10	0.541667	1	1	1	1	0	3	2	3	0	1
141	10	10	0.541667	1	1	1	1	0	1	2	1	0	1
141	10	10	0.541667	1	1	1	3	0	3	2	3	0	1
141	10	10	0.541667	1	1	1	1	0	2	2	2	0	1
141	10	10	0.541667	1	1	1	1	0	1	2	1	0	1
141	10	10	0.541667	1	1	1	2	0	4	2	3	0	1
141	10	10	0.541667	1	1	1	3	0	4	2	3	0	1
141	10	10	0.541667	1	1	1	3	0	4	2	3	0	1
141	10	10	0.541667	1	1	1	2	0	2	2	2	0	1
141	10	10	0.541667	1	1	1	1	0	2	2	2	0	1
141	10	10	0.541667	1	1	1	3	0	4	2	3	0	1
141	10	10	0.541667	1	1	1	3	0	4	2	3	0	1
141	10	10	0.541667	1	1	1	3	0	3	2	3	0	1
141	10	10	0.541667	1	1	1	3	0	4	2	3	0	1
141	10	10	0.541667	1	1	1	2	0	2	2	2	0	1
141	10	10	0.541667	1	1	1	3	0	4	2	3	0	1
141	10	10	0.541667	1	1	1	3	0	4	2	3	0	1
142	10	10	0.526243	1	1	1	2	0	4	2	3	0	1
142	10	10	0.526243	1	1	3	2	0	2	2	2	0	1
142	10	10	0.526243	1	1	1	2	0	4	2	3	0	1
142	10	10	0.526243	1	1	1	3	0	4	2	3	0	1
142	10	10	0.526243	1	1	1	1	0	2	2	2	0	1
142	10	10	0.526243	1	1	1	2	0	3	2	3	0	1
142	10	10	0.526243	1	2	1	2	0	4	2	3	0	1
142	10	10	0.526243	1	1	2	2	0	3	2	3	0	1
142	10	10	0.526243	1	2	2	2	0	4	2	3	0	1
142	10	10	0.526243	1	1	1	1	0	3	2	3	0	1
142	10	10	0.526243	1	1	1	2	0	3	2	3	0	1
143	10	10	0.515178	1	3	1	3	0	3	2	3	0	1
143	10	10	0.515178	1	1	2	1	0	1	2	1	0	1
143	10	10	0.515178	1	1	1	2	0	3	2	3	1	1
143	10	10	0.515178	1	1	1	1	0	1	2	1	0	1
143	10	10	0.515178	1	3	4	2	0	2	2	2	0	1
143	10	10	0.515178	1	3	1	1	0	3	2	3	0	1
143	10	10	0.515178	1	3	3	2	0	4	2	3	0	1
143	10	10	0.515178	1	2	1	2	0	3	2	2	0	1
143	10	10	0.515178	1	2	1	1	0	2	2	2	0	1
143	10	10	0.515178	1	1	1	3	0	4	2	3	0	1
143	10	10	0.515178	1	3	2	2	0	1	2	1	1	1
143	10	10	0.515178	1	3	1	1	0	2	2	2	0	1
143	10	10	0.515178	1	1	1	3	0	4	2	3	0	1
143	10	10	0.515178	1	3	3	1	0	2	2	2	1	1
143	10	10	0.515178	1	3	1	3	0	4	2	3	0	1
144	10	10	0.516163	1	1	2	1	0	2	2	2	1	1
144	10	10	0.516163	1	1	1	1	1	2	2	2	0	1
144	10	10	0.516163	1	1	1	2	0	4	2	3	0	1
144	10	10	0.516163	1	1	2	1	0	1	2	1	1	1
144	10	10	0.516163	1	1	1	3	0	4	2	3	0	1
144	10	10	0.516163	1	1	1	1	0	2	2	2	0	1
144	10	10	0.516163	1	1	1	2	0	3	2	3	0	1
144	10	10	0.516163	1	1	1	2	0	4	2	3	0	1
144	10	10	0.516163	1	1	1	3	0	4	2	3	0	1
144	10	10	0.516163	1	1	1	2	0	2	2	2	0	1
144	10	10	0.516163	1	1	1	2	0	3	2	3	0	1
144	10	10	0.516163	1	1	1	2	1	4	2	3	1	1
144	10	10	0.516163	1	1	1	3	0	4	2	3	0	1
144	10	10	0.516163	1	2	1	2	0	2	2	2	0	1
144	10	10	0.516163	1	1	1	2	0	3	2	3	0	1
144	10	10	0.516163	1	3	1	3	0	4	2	3	0	1
144	10	10	0.516163	1	3	2	1	0	2	2	2	0	1
144	10	10	0.516163	1	1	1	1	1	3	2	3	0	1
144	10	10	0.516163	1	1	1	2	0	2	2	2	0	1
144	10	10	0.516163	1	1	2	2	0	3	2	3	0	1
145	10	10	0.488468	1	1	1	2	0	4	2	3	0	1
145	10	10	0.488468	1	1	1	2	0	4	2	3	0	1
145	10	10	0.488468	1	1	1	3	0	4	2	3	0	1
145	10	10	0.488468	1	1	1	3	0	4	2	3	0	1
145	10	10	0.488468	1	1	1	2	0	3	2	3	0	1
145	10	10	0.488468	1	1	1	2	0	4	2	3	0	1
145	10	10	0.488468	1	1	1	2	0	4	2	3	0	1
146	11	11	0.349137	0	1	2	1	0	2	2	2	1	1
146	11	11	0.349137	0	2	1	3	0	4	2	3	1	1
146	11	11	0.349137	0	2	2	1	1	1	2	1	0	1
146	11	11	0.349137	0	1	1	2	0	2	2	2	1	1
146	11	11	0.349137	0	1	1	3	0	4	2	3	1	1
146	11	11	0.349137	0	1	3	1	0	1	2	1	0	1
146	11	11	0.349137	0	3	1	2	0	3	2	3	1	1
146	11	11	0.349137	0	3	2	2	0	3	2	3	1	1
146	11	11	0.349137	0	1	2	1	1	1	2	1	1	1
146	11	11	0.349137	0	1	1	2	0	3	2	3	0	1
146	11	11	0.349137	0	3	2	2	0	2	2	2	1	1
146	11	11	0.349137	0	1	2	2	0	3	2	3	1	1
146	11	11	0.349137	0	3	2	2	0	3	2	3	1	1
146	11	11	0.349137	0	1	2	1	0	2	2	2	1	1
146	11	11	0.349137	0	1	2	2	0	4	2	3	1	1
146	11	11	0.349137	0	3	3	1	0	1	2	1	0	1
147	11	11	0.226627	0	3	3	1	0	1	1	1	1	1
147	11	11	0.226627	0	3	3	3	0	3	1	3	1	1
147	11	11	0.226627	0	3	4	1	0	1	1	1	1	1
147	11	11	0.226627	0	3	2	2	0	2	2	2	1	1
147	11	11	0.226627	0	3	4	2	0	2	3	2	1	1
147	11	11	0.226627	0	3	4	2	0	1	3	1	1	1
147	11	11	0.226627	0	3	4	2	0	1	2	1	1	1
[truncated: 1,980 more rows]
